# Supplementary material for: Human DNA methylomes of neurodegenerative diseases show common epigenomic patterns
Source: Transl Psychiatry. 2016 Jan 19;6(1):e718–. doi: 10.1038/tp.2015.214 (PMC5068885; doi:10.1038/tp.2015.214)
Supplement: Supplementary Table 1 [file tp2015214x1.xlsx]

## Sheet: Hoja1
Table S1: Differentially methylated promoters in AD related to changes in gene expression (log2-fold change)
Differentially Methylated Region
Chr.	Start	End	GeneID	Symbol	ΔExpression	ΔMethylation
chr1	946846	950846	uc001acj.4	ISG15	-0.488411	-0.00434057
chr1	1948767	1952767	uc001aip.2	GABRD	-0.664434	0.0406713
chr1	2282100	2286100	uc001ajc.3	LOC100129534	-0.59831	-0.0118095
chr1	3661335	3665335	uc001akt.4	TP73-AS1	0.651277	0.043493
chr1	6544014	6548014	uc001ank.1	PLEKHG5	-0.568816	0.043803
chr1	6578069	6582069	uc001anp.1	PLEKHG5	-0.568816	0.00157745
chr1	10055254	10059254	uc009vms.3	RBP7	1.91968	-0.00397857
chr1	10055254	10059254	uc001aqq.3	RBP7	1.91968	-0.130175
chr1	25069759	25073759	uc001bjo.2	CLIC4	0.686986	0.0183332
chr1	25596980	25600980	uc001bjz.3	RHD	0.712661	-0.00438712
chr1	25887297	25891297	uc009vrx.3	LDLRAP1	1.30301	0.0294676
chr1	25941958	25945958	uc009vry.1	MAN1C1	-0.654253	0.0294676
chr1	25941958	25945958	uc001bkm.2	MAN1C1	-0.654253	0.0908622
chr1	27686358	27690358	uc001bnz.1	MAP3K6	-0.542062	0.0205348
chr1	33428286	33432286	uc001bwm.4	RNF19B	-0.520343	0.0208126
chr1	35248363	35252363	uc001bxz.4	GJB3	-0.702088	-0.090576
chr1	36914086	36918086	uc021olk.1	OSCP1	-0.486733	0.0115121
chr1	40155089	40159089	uc010oix.2	HPCAL4	-0.579562	-0.248319
chr1	41129324	41133324	uc001cfu.1	RIMS3	-0.665066	-0.00335417
chr1	43831699	43835699	uc001cjb.3	ELOVL1	1.73476	-0.0037487
chr1	44438601	44442601	uc001cld.3	ATP6V0B	-0.505967	0.00218177
chr1	44438642	44442642	uc001clf.3	ATP6V0B	-0.505967	-0.10314
chr1	44480997	44484997	uc010okn.2	SLC6A9	0.870891	0.00803192
chr1	45306616	45310616	uc010olg.2	PTCH2	-0.986975	0.123169
chr1	45954840	45958840	uc001cns.1	TESK2	1.03074	0.257737
chr1	46075134	46079134	uc001col.2	NASP	0.74456	-0.06362
chr1	63247776	63251776	uc001dat.3	ATG4C	1.01168	0.034545
chr1	70874900	70878900	uc001dfe.3	CTH	-0.710418	-0.281516
chr1	85038104	85042104	uc001dkc.3	CTBS	-0.442378	0.038041
chr1	87792150	87796150	uc001dmi.3	LMO4	-0.461159	0.012212
chr1	91964403	91968403	uc010osw.2	CDC7	-0.759884	-0.00144993
chr1	91964403	91968403	uc001doe.3	CDC7	-0.759884	-0.0037167
chr1	92325603	92329603	uc009wde.3	TGFBR3	-0.650831	0.074734
chr1	94659497	94663497	uc001dqk.3	ARHGAP29	-0.909284	-0.117533
chr1	95290994	95294994	uc010otu.1	SLC44A3	-0.834945	0.0116102
chr1	109100970	109104970	uc010ouy.2	FAM102B	-0.923076	-0.0311001
chr1	109201744	109205744	uc001dvt.4	HENMT1	-0.633096	-0.0311001
chr1	109754514	109758514	uc001dwu.2	SARS	-0.447032	-0.0006852
chr1	110228417	110232417	uc001dyk.3	GSTM1	2.10089	-0.020373
chr1	113253079	113257079	uc009wgl.1	PPM1J	-0.561232	0.0040834
chr1	117148953	117152953	uc001egs.1	IGSF3	-0.435812	-0.0245223
chr1	146642129	146646129	uc001epe.3	PRKAB2	-0.781486	0.0463314
chr1	149941179	149945179	uc001eto.3	OTUD7B	0.605968	-0.0182197
chr1	151160640	151164640	uc001exe.1	VPS72	-0.686121	-0.0041914
chr1	151510780	151514780	uc010pdf.2	TUFT1	-0.708837	-0.00843362
chr1	155049347	155053347	uc010pex.2	EFNA3	-0.431399	0.220223
chr1	156050368	156054368	uc001fnf.1	LMNA	0.646843	0.101365
chr1	156215843	156219843	uc001fob.1	PAQR6	0.862895	0.0851932
chr1	156388221	156392221	uc001foz.1	MIR9-1	0.716756	-0.388014
chr1	156673608	156677608	uc021pbi.1	CRABP2	-1.49414	-0.00379912
chr1	160158284	160162284	uc010pja.2	CASQ1	-0.649172	-0.0371175
chr1	168193254	168197254	uc001gfi.4	SFT2D2	0.850701	0.00345488
chr1	169701220	169705220	uc001ggm.4	SELE	-0.53107	-0.0096606
chr1	169760836	169764836	uc021pen.1	METTL18	-0.441534	-0.0096606
chr1	171748760	171752760	uc010pml.2	METTL13	-0.526991	0.105957
chr1	174966570	174970570	uc001gki.1	CACYBP	-0.440712	0.00439526
chr1	184941682	184945682	uc001gra.3	FAM129A	-0.755239	-0.00596975
chr1	198124107	198128107	uc001gun.4	NEK7	0.690234	0.0218425
chr1	201922618	201926618	uc001gxc.3	TIMM17A	-0.736609	0.052867
chr1	202507241	202511241	uc021pho.1	PPP1R12B	0.70011	0.0258857
chr1	204795781	204799781	uc010pra.2	NFASC	0.683588	0.287068
chr1	205471683	205475683	uc010pri.2	CDK18	1.42484	0.217661
chr1	212586267	212590267	uc001hjc.4	TMEM206	0.833644	-0.00345455
chr1	214452564	214456564	uc009xdl.1	SMYD2	-0.608836	-0.134744
chr1	217261196	217265196	uc021pja.1	ESRRG	-0.548409	-0.121823
chr1	223284373	223288373	uc021pjl.1	TLR5	-0.572395	0.156833
chr1	226063294	226067294	uc010pvi.1	TMEM63A	1.85862	0.0853439
chr1	228643807	228647807	uc001hsz.3	HIST3H2BB	-0.888452	0.00022194
chr1	234612849	234616849	uc001hwd.3	TARBP1	0.620315	-0.00578974
chr1	246092125	246096125	uc001ibj.3	SMYD3	-0.528573	0.087605
chr1	246727638	246731638	uc001ibp.3	CNST	-0.423903	-0.158621
chr10	3825473	3829473	uc001ihb.2	KLF6	-0.47339	0.0201856
chr10	3825473	3829473	uc010qak.2	KLF6	-0.47339	0.153513
chr10	6620254	6624254	uc009xim.2	PRKCQ	0.84181	0.137264
chr10	12075896	12079896	uc001ila.3	UPF2	-0.416864	-0.00185145
chr10	16476966	16480966	uc009xjp.1	PTER	-0.421988	0.0013505
chr10	17657373	17661373	uc001ipg.3	PTPLA	0.629929	0.266545
chr10	23726197	23730197	uc001irr.2	OTUD1	-0.537998	0.00425042
chr10	24920409	24924409	uc010qdc.1	ARHGAP21	0.699508	0.107074
chr10	25010169	25014169	uc009xkl.1	ARHGAP21	0.699508	0.108515
chr10	29921901	29925901	uc001iut.1	SVIL	-0.572288	-0.083494
chr10	30022730	30026730	uc001iuu.1	SVIL	-0.572288	-0.0714567
chr10	30720949	30724949	uc009xlf.2	MAP3K8	-0.909478	0.00708856
chr10	33245293	33249293	uc001iwt.4	ITGB1	0.640782	0.555756
chr10	33621768	33625768	uc001iwv.4	NRP1	-0.858339	0.555756
chr10	56559051	56563051	uc001jju.1	PCDH15	0.679113	0.0107432
chr10	71209225	71213225	uc001jpo.1	TSPAN15	1.42795	0.0916299
chr10	72646541	72650541	uc001jrn.1	PCBD1	-0.606814	0.0416651
chr10	72970291	72974291	uc001jro.3	UNC5B	0.816138	0.0416651
chr10	88476483	88480483	uc009xta.2	LDB3	1.17469	0.007761
chr10	88716287	88720287	uc001keb.2	SNCG	-0.76542	0.068816
chr10	89417475	89421475	uc001kex.3	PAPSS2	-0.70303	-0.0163029
chr10	90727552	90731552	uc010qna.2	FAS	-0.509382	0.00351341
chr10	98117092	98121092	uc009xve.1	OPALIN	1.09897	0.0240415
chr10	99445015	99449015	uc001koi.2	AVPI1	-0.638825	0.0133168
chr10	101943734	101947734	uc001kqn.4	ERLIN1	-0.464944	-0.00284229
chr10	102104771	102108771	uc001kqy.3	SCD	0.611506	0.023404
chr10	102674326	102678326	uc001kru.1	FAM178A	0.796476	0.122949
chr10	102790070	102794070	uc010qpx.2	SFXN3	-0.413523	-0.092049
chr10	103346088	103350088	uc001ktn.3	DPCD	-0.759699	0.012965
chr10	104190423	104194423	uc001kvn.2	CUEDC2	-0.652025	0.101653
chr10	116695951	116699951	uc001lcd.3	TRUB1	-0.584906	-0.0072093
chr10	116851123	116855123	uc001lce.3	ATRNL1	-0.492253	-0.0072093
chr10	117059364	117063364	uc010qsn.2	ATRNL1	-0.492253	0.0292314
chr10	118763088	118767088	uc010qso.2	KIAA1598	0.945618	-0.132834
chr10	121483558	121487558	uc001leo.3	INPP5F	-0.583099	0.197271
chr10	126430930	126434930	uc001lhv.1	FAM53B	0.699071	0.0240265
chr10	126476907	126480907	uc001lhu.1	FAM53B	0.699071	0.049048
chr10	128592022	128596022	uc001ljt.3	DOCK1	0.599215	-0.244668
chr10	129133163	129137163	uc009yaq.3	DOCK1	0.599215	0.160969
chr10	133979456	133983456	uc001lky.2	JAKMIP3	0.618365	0.0262299
chr11	234807	238807	uc001lon.2	PSMD13	-0.632527	-0.0069828
chr11	311990	315990	uc001loy.4	IFITM1	-1.07785	0.230712
chr11	318914	322914	uc001lpa.2	IFITM3	-1.09622	0.0141039
chr11	6278903	6282903	uc001mcq.3	CCKBR	-0.565309	-0.131771
chr11	6516525	6520525	uc001mdp.3	DNHD1	1.16442	0.138501
chr11	6516525	6520525	uc001mdp.3	DNHD1	0.610302	0.138501
chr11	9593227	9597227	uc001mhs.3	WEE1	0.638726	0.0441135
chr11	10324641	10328641	uc001mil.1	ADM	-0.761153	0.0510632
chr11	13297324	13301324	uc001mks.3	ARNTL	-0.559005	0.00849143
chr11	13354444	13358444	uc009ygm.1	ARNTL	-0.559005	-0.199029
chr11	13688205	13692205	uc001mld.3	FAR1	0.939746	0.020599
chr11	18413935	18417935	uc010rdc.1	LDHA	-0.72929	0.026412
chr11	19260507	19264507	uc001mpm.3	E2F8	-0.484086	-0.0095668
chr11	27382795	27386795	uc001mrh.1	CCDC34	-0.655239	0.0174398
chr11	36315724	36319724	uc001mwo.4	PRR5L	0.818407	-0.00053827
chr11	46400333	46404333	uc009ykz.1	MDK	-0.419872	-0.238729
chr11	46400617	46404617	uc001nco.3	MDK	-0.419872	-0.222947
chr11	47786664	47790664	uc001ngj.3	FNBP4	0.716192	-0.00332619
chr11	57333803	57337803	uc001nko.2	UBE2L6	-0.692961	0.095111
chr11	57363026	57367026	uc010rjv.1	SERPING1	-1.11311	0.095111
chr11	61720703	61724703	uc010rlv.2	BEST1	1.15157	0.016336
chr11	63881739	63885739	uc021qks.1	FLRT1	0.595721	-0.0291272
chr11	65654010	65658010	uc010ror.1	FIBP	-0.466594	-0.23427
chr11	66023173	66027173	uc010rox.1	KLC2	-0.547369	0.00473436
chr11	66494318	66498318	uc001oje.1	SPTBN2	-0.568729	0.0545
chr11	67376030	67380030	uc010rpw.1	NDUFV1	-0.544336	0.00365332
chr11	68037469	68041469	uc001onr.4	C11orf24	0.627681	-0.0451
chr11	71157477	71161477	uc001oql.3	DHCR7	0.690183	0.09461
chr11	78050926	78054926	uc001ozg.3	GAB2	0.859601	0.00231866
chr11	94962246	94966246	uc001pfl.3	SESN3	-0.419053	0.00481568
chr11	98889705	98893705	uc001pga.3	CNTN5	-0.686673	0.0188482
chr11	102960906	102964906	uc010ruw.2	DCUN1D5	-0.436958	-0.00896
chr11	102960944	102964944	uc001phm.3	DCUN1D5	-0.436958	0.00841
chr11	102978159	102982159	uc001pho.2	DYNC2H1	-0.417913	-0.025298
chr11	102978159	102982159	uc001phn.1	DYNC2H1	-0.417913	0.00841
chr11	108156326	108160326	uc001pkf.3	ATM	0.664779	0.042701
chr11	108173401	108177401	uc009yxt.1	ATM	0.664779	-0.3361
chr11	109292359	109296359	uc021qqf.1	C11orf87	-0.512879	0.00795953
chr11	111410058	111414058	uc010rwh.2	LAYN	0.627809	-0.294149
chr11	116738967	116742967	uc001ppx.3	SIK3	0.652315	-0.00458165
chr11	116966993	116970993	uc001pqa.3	SIK3	0.652315	-0.00308043
chr11	118014184	118018184	uc010rxu.2	SCN4B	-0.496918	0.0559617
chr11	123064007	123068007	uc001pyt.3	CLMP	-0.539567	-0.251525
chr11	126171646	126175646	uc001qdp.3	DCPS	-0.527585	0.320134
chr11	128554429	128558429	uc010sbt.2	FLI1	-0.421693	0.0105732
chr11	129060093	129064093	uc009zcp.3	ARHGAP32	-0.472521	0.0873336
chr11	133814187	133818187	uc001qgz.2	IGSF9B	-0.759617	0.0904214
chr11	133824880	133828880	uc001qgx.4	IGSF9B	-0.759617	0.0618508
chr11	133936819	133940819	uc009zcz.2	JAM3	0.996649	-0.0399983
chr12	349920	353920	uc010sdm.1	SLC6A13	-0.727681	-0.166758
chr12	770755	774755	uc001qil.3	NINJ2	0.748344	-0.00166166
chr12	860088	864088	uc021qss.1	WNK1	0.682247	-0.00166166
chr12	1798246	1802246	uc001qjm.3	ADIPOR2	0.602311	-0.00372713
chr12	2078228	2082228	uc001qjy.3	CACNA1C	-0.486633	-0.00318209
chr12	2784764	2788764	uc001qky.1	CACNA1C	-0.486633	-0.00255979
chr12	3980608	3984608	uc001qml.2	PARP11	-0.482046	-0.0133052
chr12	6491356	6495356	uc001qnz.1	LTBR	-0.588855	-0.094523
chr12	6577843	6581843	uc001qok.3	VAMP1	-0.428474	0.00177929
chr12	6617387	6621387	uc009zeo.1	SCARNA10	0.626983	0.00440889
chr12	6860636	6864636	uc001qqp.3	MLF2	-0.520122	-0.00288441
chr12	6874641	6878641	uc009zey.1	MLF2	-0.520122	-0.00389147
chr12	6975277	6979277	uc010sfo.2	TPI1	-0.632129	0.0367866
chr12	7021613	7025613	uc001qru.1	ENO2	-0.433701	-0.0864259
chr12	7053739	7057739	uc010sfr.1	PTPN6	-0.533175	0.019724
chr12	7243043	7247043	uc010sfy.2	C1R	-1.63755	0.102717
chr12	7259869	7263869	uc001qso.2	C1RL	-1.10231	0.102717
chr12	9100357	9104357	uc021quk.1	M6PR	-0.571291	-0.087806
chr12	9100357	9104357	uc001qvf.3	M6PR	-0.571291	0.038806
chr12	12713448	12717448	uc001rao.2	DUSP16	0.595812	0.213868
chr12	15372411	15376411	uc001rct.3	RERG	-1.44125	0.0315555
chr12	15473190	15477190	uc001rcw.2	PTPRO	-0.685547	0.0315555
chr12	16504350	16508350	uc001rdi.3	MGST1	-0.428273	-0.0932835
chr12	21546371	21550371	uc001res.3	SLCO1A2	1.81712	0.0253387
chr12	22087628	22091628	uc001rfi.1	ABCC9	-0.896368	-0.0512848
chr12	22092336	22096336	uc001rfl.1	ABCC9	-0.896368	0.0550486
chr12	25401854	25405854	uc001rgq.1	KRAS	-0.563416	0.0538424
chr12	29895921	29899921	uc001rja.3	TMTC1	-0.718074	0.0116363
chr12	39113024	39117024	uc001rlr.1	CPNE8	-0.938007	0.00577232
chr12	45305711	45309711	uc010sla.1	NELL2	-0.567407	0.0228266
chr12	47471734	47475734	uc001rpm.3	AMIGO2	-0.44453	-0.0279999
chr12	49206214	49210214	uc010slx.2	CACNB3	-0.497925	0.00262926
chr12	49461775	49465775	uc001rtd.1	RHEBL1	-0.42337	0.023388
chr12	50896767	50900767	uc001rwv.3	DIP2B	0.84585	0.022136
chr12	53471204	53475204	uc001sbt.2	SPRYD3	-0.766801	0.339667
chr12	54376945	54380945	uc001sen.3	HOXC10	-0.471286	0.074229
chr12	54672487	54676487	uc001sfo.3	HNRNPA1	0.601169	-0.00605492
chr12	54672487	54676487	uc001sfl.3	HNRNPA1	0.601169	-0.00435249
chr12	54890567	54894567	uc010soy.2	NCKAP1L	-0.965053	-0.0633858
chr12	56490034	56494034	uc001sjl.3	ERBB3	1.4907	-0.00679512
chr12	56508373	56512373	uc001sjn.3	RPL41	-0.69561	-0.00314186
chr12	57559967	57563967	uc009zpi.1	LRP1	-0.447247	0.183512
chr12	57624951	57628951	uc010srj.2	SHMT2	-0.58353	0.144488
chr12	57982941	57986941	uc010srs.2	PIP4K2C	-0.41512	0.162943
chr12	58001962	58005962	uc009zpy.3	ARHGEF25	-1.04352	0.0228854
chr12	58003217	58007217	uc001spa.3	ARHGEF25	-1.04352	0.24484
chr12	58085737	58089737	uc010srz.2	OS9	-0.539648	0.087781
chr12	59311327	59315327	uc009zqh.3	LRIG3	0.726908	0.0725333
chr12	65513346	65517346	uc001ssk.3	WIF1	-0.568483	-0.0012515
chr12	71549779	71553779	uc001swj.1	TSPAN8	2.3904	0.00892993
chr12	71831812	71835812	uc001swn.1	LGR5	2.39078	0.00892993
chr12	81329694	81333694	uc001szj.1	LIN7A	-0.53943	0.0716994
chr12	81469808	81473808	uc001szl.1	ACSS3	0.821793	0.0716994
chr12	83078933	83082933	uc001szs.1	TMTC2	1.26461	0.0103191
chr12	83078933	83082933	uc001szt.3	TMTC2	1.26461	0.0110734
chr12	91574806	91578806	uc001tbu.3	DCN	-1.10155	-0.00109725
chr12	96406952	96410952	uc009ztj.3	LTA4H	-0.554051	0.00040708
chr12	96435298	96439298	uc010suy.1	LTA4H	-0.554051	0.158403
chr12	101439765	101443765	uc001thy.2	ANO4	0.704009	0.024866
chr12	105722413	105726413	uc001tlh.4	C12orf75	-0.471819	0.0248645
chr12	106694580	106698580	uc001tlm.3	TCP11L2	1.14987	-0.0621501
chr12	106694580	106698580	uc001tll.3	TCP11L2	1.14987	0.059757
chr12	106695270	106699270	uc001tlo.1	TCP11L2	1.14987	0.014856
chr12	108954293	108958293	uc009zuy.3	ISCU	-0.425582	-0.0133745
chr12	108960711	108964711	uc021rdk.1	ISCU	-0.425582	0.193448
chr12	121091635	121095635	uc001tyx.3	CABP1	-0.439908	0.095708
chr12	121710388	121714388	uc001uaa.1	CAMKK2	-0.600258	0.00445502
chr12	121732556	121736556	uc001uad.2	CAMKK2	-0.600258	0.004291
chr12	123318038	123322038	uc001udj.1	HIP1R	0.887283	0.313481
chr12	123338472	123342472	uc001udk.1	HIP1R	0.887283	0.0158932
chr12	123588046	123592046	uc009zxu.1	PITPNM2	-0.495742	-0.209886
chr12	125547924	125551924	uc001uhc.3	AACS	-0.648724	-0.135902
chr12	131354616	131358616	uc010tbk.2	RAN	-0.442899	-0.0054916
chr12	131354782	131358782	uc001uis.3	RAN	-0.442899	-0.149975
chr13	20424330	20428330	uc001umm.1	ZMYM5	0.591801	0.0207454
chr13	20761720	20765720	uc021rha.1	GJB2	-0.587688	-0.22231
chr13	21346057	21350057	uc001uno.1	N6AMT2	-0.520798	-0.0262426
chr13	24551838	24555838	uc001upe.3	SPATA13	0.853483	0.0571311
chr13	24869500	24873500	uc001upi.1	SPATA13	0.853483	0.04641
chr13	35733886	35737886	uc010abi.3	NBEA	-0.42909	-0.122889
chr13	36043646	36047646	uc010tee.1	NBEA	-0.42909	-0.150747
chr13	36048885	36052885	uc010tef.2	NBEA	-0.42909	-0.148773
chr13	37452012	37456012	uc010tep.2	SMAD9	0.631259	0.157177
chr13	43564377	43568377	uc001uyw.1	EPSTI1	-0.570235	-0.0757929
chr13	44447063	44451063	uc010tfn.1	CCDC122	0.609148	0.0269512
chr13	44451419	44455419	uc010acg.3	LACC1	1.63647	0.0269512
chr13	44451968	44455968	uc001uzf.4	LACC1	1.63647	0.0101506
chr13	44945977	44949977	uc001uzj.3	SERP2	-0.482312	-0.0253188
chr13	44945977	44949977	uc021riy.1	SERP2	-0.482312	0.0101506
chr13	45909744	45913744	uc001vaa.1	SNORA31	-0.475511	0.045414
chr13	50697677	50701677	uc001vdn.1	DLEU2	1.07755	0.0401354
chr13	52729620	52733620	uc001vgh.3	NEK3	1.41905	0.151611
chr13	58203788	58207788	uc001vhq.1	PCDH17	0.595894	0.0410398
chr13	73631141	73635141	uc001vje.3	KLF5	-0.593453	-0.0068173
chr13	74706066	74710066	uc001vjf.3	KLF12	-0.728556	-0.0068173
chr13	78269988	78273988	uc001vkk.2	SLAIN1	0.992124	-0.00319434
chr13	78547664	78551664	uc001vkq.1	EDNRB	0.94057	0.0404685
chr13	101292565	101296565	uc001vow.1	TMTC4	1.36433	0.00794767
chr13	109536494	109540494	uc010tjh.1	MYO16	-0.448408	0.0084471
chr13	111365358	111369358	uc001vri.3	ING1	-0.464081	-0.072855
chr13	113342642	113346642	uc001vsi.4	ATP11A	0.90432	-0.074977
chr14	20809772	20813772	uc001vxb.1	PARP2	-0.458562	-0.00464733
chr14	20935537	20939537	uc010ahn.3	PNP	-0.60688	0.00344136
chr14	23396661	23400661	uc010tng.1	PRMT5	-0.577197	0.00611676
chr14	23832842	23836842	uc010tnm.2	EFS	0.837262	0.050421
chr14	23994011	23998011	uc010akq.3	ZFHX2	0.626172	-0.089429
chr14	29239909	29243909	uc010tpd.2	C14orf23	-0.550972	0.0250584
chr14	35181023	35185023	uc001wsg.3	CFL2	0.903729	0.127052
chr14	36293596	36297596	uc010tpx.1	BRMS1L	-0.471308	-0.190945
chr14	42061665	42065665	uc021rsk.1	SNORA31	-0.475511	-0.00628469
chr14	51388818	51392818	uc010anz.1	PYGL	-0.827967	0.032926
chr14	52311951	52315951	uc001wzh.3	GNG2	-0.593631	-0.262334
chr14	52325021	52329021	uc001wzj.3	GNG2	-0.546755	-0.262334
chr14	53160419	53164419	uc001wzv.3	ERO1L	-0.556916	-0.060963
chr14	53171895	53175895	uc010tqw.2	PSMC6	-0.431771	-0.060963
chr14	53186217	53190217	uc001wzy.3	PSMC6	-0.431771	-0.00075508
chr14	55593934	55597934	uc021rtj.1	LGALS3	-0.68522	-0.016287
chr14	55593934	55597934	uc001xbr.3	LGALS3	-0.68522	0.330427
chr14	55736020	55740020	uc001xbu.3	FBXO34	-0.676123	-0.00746093
chr14	59103554	59107554	uc010trw.2	DACT1	-0.562469	-0.0016736
chr14	61114155	61118155	uc001xfb.4	SIX1	-0.799144	-0.00443541
chr14	64933112	64937112	uc021ruk.1	AKAP5	-0.986402	-0.00321409
chr14	65169192	65173192	uc001xhn.1	PLEKHG3	1.17582	-0.106495
chr14	72396816	72400816	uc021rvv.1	RGS6	-0.696261	-0.00431013
chr14	72929401	72933401	uc021rwc.1	RGS6	-0.696261	0.0491633
chr14	73391039	73395039	uc001xnh.3	DCAF4	-0.537781	0.0491633
chr14	75743480	75747480	uc010tva.2	FOS	-2.46033	-0.00644381
chr14	75743480	75747480	uc001xrn.3	FOS	-2.46033	-0.00596097
chr14	75986783	75990783	uc001xrr.3	BATF	-0.592594	0.06904
chr14	76446092	76450092	uc001xsc.2	TGFB3	0.910848	-0.00348081
chr14	77807826	77811826	uc001xtn.1	TMED8	-0.537788	0.00532138
chr14	77841741	77845741	uc021rwt.1	SAMD15	-0.498466	0.00532138
chr14	92339160	92343160	uc001xzw.3	FBLN5	-0.669595	-0.171839
chr14	92411117	92415117	uc010aud.3	FBLN5	-0.669595	-0.182807
chr14	93197173	93201173	uc001yau.3	LGMN	-0.503069	0.014544
chr14	94404841	94408841	uc001ycb.2	ASB2	-0.559152	0.05723
chr14	95570560	95574560	uc010avh.1	DICER1	0.767488	0.294846
chr14	95622347	95626347	uc001yec.1	DICER1	0.767488	0.308192
chr14	105153942	105157942	uc001ypb.2	INF2	0.669973	-0.00280751
chr14	105937397	105941397	uc001yrc.2	CRIP2	-0.680168	0.130977
chr15	26872237	26876237	uc021sgg.1	GABRB3	-0.559	-0.188472
chr15	30683864	30687864	uc001zdt.1	CHRFAM7A	-0.813017	-0.023319
chr15	30948919	30952919	uc021sht.1	LOC100288637	0.771476	-0.158183
chr15	33358085	33362085	uc001zhg.2	FMN1	-0.521693	0.049477
chr15	42563755	42567755	uc010bcu.1	TMEM87A	0.697398	0.0525027
chr15	42865856	42869856	uc010udj.2	STARD9	0.989373	0.0215565
chr15	42865856	42869856	uc010udj.2	STARD9	0.90073	0.0215565
chr15	51631712	51635712	uc010bez.1	GLDN	2.16175	0.277144
chr15	52028320	52032320	uc002abi.3	LYSMD2	-0.513445	0.051461
chr15	58983324	58987324	uc002afh.1	HSP90AB4P	0.69184	0.00456565
chr15	59663071	59667071	uc002aga.3	MYO1E	1.19538	-0.0373936
chr15	59728371	59732371	uc002agc.2	FAM81A	-0.817545	-0.0373936
chr15	60688185	60692185	uc010bgj.3	ANXA2	-1.05608	-0.012875
chr15	66788146	66792146	uc002apu.1	SNAPC5	-0.747432	0.0500346
chr15	66795193	66799193	uc002apv.3	RPL4	-0.493206	0.0500346
chr15	66795430	66799430	uc010bhv.3	ZWILCH	-0.541351	0.0500346
chr15	67545533	67549533	uc010uju.2	AAGAB	-0.591071	-0.0555538
chr15	74751529	74755529	uc002axy.1	UBL7	-0.410039	0.060987
chr15	74831547	74835547	uc002ayd.3	ARID3B	0.650952	0.060987
chr15	74831547	74835547	uc002ayd.3	ARID3B	0.725567	0.060987
chr15	75912767	75916767	uc002ban.3	SNUPN	-0.557193	-0.099781
chr15	78554486	78558486	uc002bdi.3	DNAJA4	-0.626934	0.108167
chr15	81424643	81428643	uc002bgb.3	C15orf26	-0.490735	0.295224
chr15	89453755	89457755	uc002bnf.4	MFGE8	-0.528343	0.200208
chr15	90806894	90810894	uc002bpg.1	NGRN	-0.448172	0.011821
chr15	91453272	91457272	uc010uqn.1	MAN2A2	0.800218	-0.110403
chr15	101833460	101837460	uc002bww.3	SNRPA1	0.595957	0.169768
chr16	282800	286800	uc002cgf.3	ITFG3	0.755137	0.0544825
chr16	297547	301547	uc002cgh.3	ITFG3	0.755137	0.264202
chr16	323914	327914	uc002cgi.1	RGS11	-0.433005	-0.00966409
chr16	323914	327914	uc010uue.2	RGS11	-0.433005	0.264202
chr16	328605	332605	uc002cgm.1	ARHGDIG	-0.585031	-0.00966409
chr16	328605	332605	uc002cgn.1	PDIA2	0.963882	-0.00958837
chr16	809072	813072	uc002cjw.2	MSLN	-0.488678	0.265942
chr16	1726277	1730277	uc010uvi.2	HN1L	1.24755	-0.258795
chr16	1875224	1879224	uc002cnd.3	FAHD1	-0.548923	0.092838
chr16	2196144	2200144	uc010bsf.3	RAB26	-0.592747	0.0502609
chr16	2477394	2481394	uc002cqe.1	CCNF	-0.441934	0.037907
chr16	2546238	2550238	uc010bsm.3	TBC1D24	-0.540271	-0.00469628
chr16	3017341	3021341	uc002csk.4	PAQR4	0.687468	0.316461
chr16	4419848	4423848	uc002cwj.1	VASN	-0.463485	0.124896
chr16	4836522	4840522	uc010bty.3	SEPT12	0.711415	-0.00195968
chr16	4985136	4989136	uc002cyd.1	PPL	-0.553565	0.207522
chr16	6067131	6071131	uc002cyt.2	RBFOX1	-0.546811	-0.00416868
chr16	6821809	6825809	uc010uyb.1	RBFOX1	-0.546811	-0.159218
chr16	10062652	10066652	uc010uyn.2	GRIN2A	-0.414717	0.0137006
chr16	10274611	10278611	uc010uym.2	GRIN2A	-0.414717	-0.152582
chr16	14339267	14343267	uc002dcj.3	MKL2	-0.470596	0.13473
chr16	19533178	19537178	uc002dgj.3	CCP110	0.790535	0.0683361
chr16	20747342	20751342	uc010vaz.2	THUMPD1	-0.484825	-0.00459078
chr16	21312404	21316404	uc002dil.3	CRYM	-0.668651	-0.0434303
chr16	27897478	27901478	uc002doy.2	GSG1L	-0.479953	0.206081
chr16	30770643	30774643	uc021tgp.1	C16orf93	-0.416963	-0.00326264
chr16	47005625	47009625	uc002eeo.2	DNAJA2	-0.441124	-0.00386296
chr16	56640477	56644477	uc002eji.3	MT1A	-0.628746	0.0487053
chr16	56664533	56668533	uc002ejn.3	MT1M	-1.04622	0.174063
chr16	56699977	56703977	uc002eju.1	MT1G	-0.658949	0.22147
chr16	56699977	56703977	uc002ejv.1	MT1G	-0.658949	0.254266
chr16	57518385	57522385	uc002elv.4	DOK4	-0.602117	0.338681
chr16	58591835	58595835	uc002eoa.1	SNORA50	0.723773	-0.068013
chr16	66876840	66880840	uc002eqj.3	CA7	-0.468197	-0.00300269
chr16	69456497	69460497	uc002exg.1	CYB5B	-0.528461	-0.437968
chr16	75511726	75515726	uc021tlj.1	CHST6	0.835206	0.0965649
chr16	75679585	75683585	uc002feq.3	KARS	-0.482011	-0.033399
chr16	88715457	88719457	uc010chx.1	CYBA	-0.742835	0.127415
chr17	723697	727697	uc010vqd.2	NXN	-0.741529	0.017876
chr17	765351	769351	uc010vqe.2	NXN	-0.741529	-0.111914
chr17	798254	802254	uc002fsb.1	NXN	-0.741529	0.00890543
chr17	880998	884998	uc002fsa.3	NXN	-0.741529	0.055033
chr17	3747540	3751540	uc002fwq.2	C17orf85	0.686027	0.0108335
chr17	3792037	3796037	uc002fwt.3	CAMKK1	-0.554682	1.01e-05
chr17	4611788	4615788	uc002fyn.3	ARRB2	-0.431625	-0.00150921
chr17	4697456	4701456	uc002fzb.3	PSMB6	-0.437032	0.235508
chr17	6552954	6556954	uc002gdh.4	MED31	-0.520708	0.0337073
chr17	7339591	7343591	uc010cmh.1	FGF11	-0.526261	0.0551585
chr17	7759063	7763063	uc002gjb.4	CYB5D1	-0.52743	0.538447
chr17	7810818	7814818	uc002gjj.2	CHD3	-0.460704	-0.00578163
chr17	7989021	7993021	uc002gjy.1	ALOX12B	-0.470107	0.257386
chr17	9477275	9481275	uc002glx.3	STX8	-0.533389	0.0249065
chr17	9477943	9481943	uc002gly.3	WDR16	-0.519426	0.0829732
chr17	9477943	9481943	uc002glz.3	WDR16	-0.519426	0.0249065
chr17	15163889	15167889	uc002gok.3	PMP22	0.955451	-0.084319
chr17	26939211	26943211	uc010crq.2	SGK494	-0.76659	0.0126315
chr17	27446741	27450741	uc010wbc.1	MYO18A	0.597393	0.227909
chr17	27943135	27947135	uc002hen.3	CORO6	-0.414716	0.025455
chr17	36620407	36624407	uc002hqc.3	ARHGAP23	1.14359	0.296989
chr17	36829187	36833187	uc010wdq.2	C17orf96	-0.413607	0.0100829
chr17	37854253	37858253	uc002hsp.3	ERBB2	-0.467056	0.038229
chr17	41156741	41160741	uc021txx.1	IFI35	-0.496291	-0.0041627
chr17	42974993	42978993	uc010wjf.1	EFTUD2	-0.433827	0.231341
chr17	43695709	43699709	uc010dan.3	MGC57346	-0.448233	0.0306272
chr17	47437835	47441835	uc002iow.3	ZNF652	0.611222	0.252089
chr17	48618418	48622418	uc002irc.3	SPATA20	-0.522214	0.071896
chr17	48622428	48626428	uc002ird.3	SPATA20	-0.522214	0.088482
chr17	48623379	48627379	uc010wmv.1	SPATA20	-0.522214	0.0111944
chr17	49228896	49232896	uc002ith.2	NME1	-0.746656	0.025677
chr17	53340320	53344320	uc002iug.1	HLF	-0.626704	0.123627
chr17	53342975	53346975	uc010wni.1	HLF	-0.626704	0.00580979
chr17	54910138	54914138	uc002ius.1	DGKE	-0.530905	0.0243901
chr17	56058754	56062754	uc010dcn.1	VEZF1	0.851587	0.227232
chr17	56063615	56067615	uc002ivf.1	VEZF1	0.851587	0.00437158
chr17	56831231	56835231	uc002iwx.3	PPM1E	-0.52321	-0.00241244
chr17	57182266	57186266	uc002iwy.4	TRIM37	-0.56766	-0.00241244
chr17	65371923	65375923	uc002jgb.3	PITPNC1	-0.540252	0.00243569
chr17	66285405	66289405	uc002jha.2	SLC16A6	-0.934059	-0.00589356
chr17	66552568	66556568	uc002jhn.3	FAM20A	-0.810192	0.0145214
chr17	72460521	72464521	uc002jkw.3	CD300A	-1.06624	0.152075
chr17	72730736	72734736	uc010wrb.2	RAB37	-0.530633	0.0323247
chr17	73715515	73719515	uc002jpg.3	ITGB4	-0.778259	0.213244
chr17	73872656	73876656	uc002jpw.3	TRIM47	-0.496573	0.170166
chr17	74475627	74479627	uc002jrs.1	RHBDF2	-0.57842	0.272823
chr17	74495509	74499509	uc002jrq.2	RHBDF2	-0.57842	0.0245609
chr17	76122861	76126861	uc002jun.4	TMC6	0.865944	0.0514475
chr17	76126488	76130488	uc002jul.1	TMC6	0.865944	0.036214
chr17	76353176	76357176	uc021uee.1	SOCS3	-1.52083	0.0158991
chr17	76717832	76721832	uc010wtx.1	CYTH1	0.683515	0.00820327
chr17	76897299	76901299	uc021uei.1	LOC100653515	0.631061	0.318922
chr17	79137872	79141872	uc010dia.3	AATK	0.739472	-0.133963
chr17	79978773	79982773	uc002kdd.3	STRA13	-0.596374	0.00159243
chr18	11749561	11753561	uc010dkz.2	GNAL	-0.789663	0.014744
chr18	14746238	14750238	uc021uhy.1	ANKRD30B	-0.677482	0.100419
chr18	21138444	21142444	uc010xaz.2	NPC1	1.36619	-0.131756
chr18	21240849	21244849	uc002kun.3	ANKRD29	-0.496026	-0.00099007
chr18	23668611	23672611	uc010xbg.2	SS18	0.644043	0.00113017
chr18	29204361	29208361	uc002kwy.4	B4GALT6	-0.66615	0.134021
chr18	29596444	29600444	uc002kxf.1	RNF125	1.3398	-0.0070672
chr18	40855615	40859615	uc010xcm.2	SYT4	-0.649158	0.0365116
chr18	47719451	47723451	uc002leb.2	MYO5B	-0.625254	0.065432
chr18	56528848	56532848	uc010xeg.2	ZNF532	0.69383	0.148221
chr18	56529417	56533417	uc002lhr.3	ZNF532	0.69383	0.108539
chr18	67870962	67874962	uc002lkp.2	RTTN	0.932925	-0.00492302
chr18	72232388	72236388	uc002lls.3	CNDP1	1.24642	-0.0025953
chr18	74960007	74964007	uc002lms.4	GALR1	-0.51445	0.0125286
chr19	1093391	1097391	uc010xgf.2	POLR2E	-0.42722	-0.0188917
chr19	2474122	2478122	uc002lwb.2	GADD45B	-1.39436	0.0170665
chr19	3134190	3138190	uc002lxf.2	GNA15	-0.695148	-0.101066
chr19	5688271	5692271	uc002mcv.3	RPL36	-0.437595	-0.0807532
chr19	6452728	6456728	uc010xjd.1	SLC25A23	-0.459742	0.06378
chr19	7795057	7799057	uc002mhp.4	CLEC4G	-0.51737	0.182008
chr19	9647303	9651303	uc002mlq.3	ZNF426	-0.507199	0.084404
chr19	9943882	9947882	uc002mmk.2	PIN1	-0.685687	-0.14105
chr19	9944121	9948121	uc002mmn.2	PIN1	-0.685687	0.0470768
chr19	10379516	10383516	uc002mnq.2	ICAM1	-1.13277	0.201432
chr19	10931899	10935899	uc002mpx.1	DNM2	0.853907	-0.00126618
chr19	12593632	12597632	uc002mtv.4	ZNF709	-0.444901	0.105926
chr19	12660356	12664356	uc002mtx.4	ZNF709	-0.444901	-0.00540193
chr19	14181820	14185820	uc002mxz.3	LOC113230	-0.485659	0.0109798
chr19	15088505	15092505	uc002nab.3	SLC1A6	-0.568719	0.024799
chr19	16043219	16047219	uc010eab.1	CYP4F11	-0.692474	0.348495
chr19	16294234	16298234	uc002ndt.3	FAM32A	-0.415507	0.016262
chr19	17184590	17188590	uc002nfi.3	MYO9B	1.10121	-0.144567
chr19	17871511	17875511	uc010ebc.1	FCHO1	0.661344	-0.281001
chr19	17956841	17960841	uc010xpy.1	JAK3	-0.801132	0.052816
chr19	17971396	17975396	uc002nhq.1	SNORA68	-0.687878	0.19984
chr19	18651782	18655782	uc010xqi.1	FKBP8	-0.511359	-0.00232062
chr19	22191745	22195745	uc002nqq.3	ZNF208	0.832496	0.210521
chr19	35529409	35533409	uc002nxr.2	HPN	0.587147	0.398303
chr19	35529409	35533409	uc002nxq.2	HPN	0.587147	0.237532
chr19	35780988	35784988	uc002nyy.2	MAG	1.39438	0.125769
chr19	35818071	35822071	uc010edu.3	CD22	2.29809	0.125769
chr19	36231520	36235520	uc002obd.4	IGFLR1	-0.445511	-0.0179967
chr19	36703566	36707566	uc010ees.3	ZNF565	0.584954	0.00256777
chr19	37155739	37159739	uc002oem.3	ZNF461	-0.449619	0.019015
chr19	38745231	38749231	uc010efv.3	PPP1R14A	0.602416	0.0382375
chr19	38753097	38757097	uc002ohr.2	SPINT2	-0.794849	-0.042641
chr19	39102592	39106592	uc010xug.2	MAP4K1	-0.569485	-0.146416
chr19	39382795	39386795	uc010egi.2	SIRT2	0.629507	0.234045
chr19	39383050	39387050	uc002ojs.2	SIRT2	0.629507	-0.0062715
chr19	39824726	39828726	uc002okz.4	GMFG	-1.01889	0.0096247
chr19	40969725	40973725	uc002onw.2	BLVRB	-0.603306	0.011059
chr19	41221007	41225007	uc002oot.3	ITPKC	-0.668706	-0.00489267
chr19	42815476	42819476	uc002otk.1	TMEM145	-0.499476	-0.0227486
chr19	42827760	42831760	uc002otl.4	MEGF8	-0.666943	-0.0227486
chr19	45310337	45314337	uc002ozt.1	BCAM	-0.446511	0.0655541
chr19	46972820	46976820	uc002per.4	PNMAL1	-0.558318	-0.097805
chr19	47632114	47636114	uc002pge.3	SAE1	-0.436342	0.0905
chr19	48956765	48960765	uc002pje.1	KCNJ14	-0.605037	0.086867
chr19	49337934	49341934	uc010emk.1	HSD17B14	-0.501084	0.0268253
chr19	49495155	49499155	uc010yab.2	RUVBL2	-0.77487	0.0947663
chr19	49861695	49865695	uc002png.3	TEAD2	-0.600515	-0.00268781
chr19	51626136	51630136	uc010yct.2	SIGLEC9	-0.753716	0.212678
chr19	52392145	52396145	uc010ydf.1	ZNF577	0.851845	0.281737
chr19	52691054	52695054	uc010ydk.2	PPP2R1A	-0.471448	-0.0030197
chr19	52871169	52875169	uc021uyu.1	ZNF880	-0.539605	-0.209605
chr19	53139644	53143644	uc010epx.3	ZNF83	0.689048	-0.115418
chr19	54880165	54884165	uc010yex.2	LAIR1	-0.782456	-0.0554812
chr19	55658606	55662606	uc002qjc.4	TNNT1	-0.652916	0.028449
chr19	55952230	55956230	uc002qkz.3	SHISA7	0.623849	0.0215437
chr19	56877467	56881467	uc002qmu.4	ZNF542	-0.646453	-0.0121236
chr19	57334374	57338374	uc002qnu.2	PEG3	-0.422281	0.113498
chr19	57860644	57864644	uc010etx.3	ZNF304	-0.517829	-0.0207509
chr2	3740210	3744210	uc002qyf.3	ALLC	-0.487143	0.0162826
chr2	10089791	10093791	uc002raa.3	GRHL1	-0.494957	-0.223095
chr2	10976103	10980103	uc002raw.3	PDIA6	-0.56075	-0.186016
chr2	28613668	28617668	uc021vfg.1	FOSL2	-0.654924	-0.0064091
chr2	30368381	30372381	uc002rnd.3	YPEL5	-0.4309	-0.094528
chr2	31454879	31458879	uc010ymt.2	EHD3	-0.588736	-0.00941462
chr2	37897326	37901326	uc002rqi.1	CDC42EP3	-0.44878	0.0462158
chr2	38891051	38895051	uc002rqy.3	GALM	-0.538363	0.0141178
chr2	38976636	38980636	uc002rra.3	SRSF7	-0.59961	0.0141178
chr2	40737575	40741575	uc002rsd.4	SLC8A1	-0.674547	-0.00088751
chr2	47166994	47170994	uc010yof.2	MCFD2	-0.458752	0.0090385
chr2	55645057	55649057	uc002ryv.2	CCDC88A	0.90841	-0.02476
chr2	55744739	55748739	uc002ryx.2	CCDC104	-0.652765	-0.02476
chr2	64337483	64341483	uc002scs.4	PELI1	0.640006	0.00100385
chr2	70527220	70531220	uc002sgq.4	FAM136A	-0.769772	0.00432808
chr2	70778770	70782770	uc010fdr.3	TGFA	0.773881	0.00432808
chr2	73112511	73116511	uc002sik.2	SPR	-0.635457	0.0258241
chr2	73459363	73463363	uc002sja.3	CCT7	-0.492854	0.056569
chr2	73459363	73463363	uc010yrg.2	CCT7	-0.492854	0.00636785
chr2	73494848	73498848	uc021vjh.1	FBXO41	-0.489616	0.0565682
chr2	74724669	74728669	uc002slv.4	LBX2	-0.45366	0.178711
chr2	74732821	74736821	uc002slz.3	PCGF1	-0.622678	-0.010031
chr2	79410356	79414356	uc010yse.2	CTNNA2	-0.55817	0.0303584
chr2	79876677	79880677	uc010ysh.2	CTNNA2	-0.55817	0.039788
chr2	88425650	88429650	uc002sst.2	FABP1	-0.524935	0.0194849
chr2	88467813	88471813	uc010fhe.3	THNSL2	-0.472214	0.0194849
chr2	88470657	88474657	uc021vkr.1	THNSL2	-0.472214	0.00424497
chr2	95689478	95693478	uc002stx.1	MAL	0.703608	0.200921
chr2	97200463	97204463	uc002swe.3	ARID5A	-0.493925	0.285887
chr2	97527065	97531065	uc002sxf.4	SEMA4C	0.723949	-0.089215
chr2	97527065	97531065	uc002sxe.3	SEMA4C	0.723949	-0.00277786
chr2	97530667	97534667	uc002sxg.4	SEMA4C	0.723949	-0.00452657
chr2	98130408	98134408	uc010yvd.1	ANKRD36B	0.614968	0.00311734
chr2	99733242	99737242	uc002szg.4	TSGA10	0.623406	-0.00550859
chr2	100937195	100941195	uc002tal.4	LONRF2	-0.503115	0.154
chr2	102312164	102316164	uc002tbc.3	MAP4K4	0.95711	-0.100445
chr2	102684835	102688835	uc010fix.3	IL1R1	-0.777792	0.191922
chr2	103412224	103416224	uc010ywe.2	TMEM182	-0.547835	0.0167618
chr2	110978516	110982516	uc002tfq.2	LINC00116	-0.624974	-0.0428247
chr2	119979383	119983383	uc010fle.3	STEAP3	-0.476418	0.163411
chr2	131875807	131879807	uc002tsi.4	PLEKHB2	-0.530708	0.038733
chr2	150184498	150188498	uc021vqt.1	LYPD6	-0.625815	0.0978183
chr2	151342209	151346209	uc010zbv.2	RND3	-1.23472	-0.0102014
chr2	152828485	152832485	uc002txy.3	CACNB4	-0.799921	-0.0565365
chr2	153572406	153576406	uc002tym.3	ARL6IP6	0.584804	0.0068362
chr2	155553092	155557092	uc021vrh.1	KCNJ3	-0.460543	-0.128793
chr2	155553092	155557092	uc010zce.1	KCNJ3	-0.460543	0.0094016
chr2	159311475	159315475	uc002tzu.3	PKP4	0.756231	0.0535585
chr2	159311475	159315475	uc002tzt.1	PKP4	0.756231	0.0413932
chr2	160053485	160057485	uc010fon.3	TANC1	0.778181	0.00503576
chr2	160410376	160414376	uc002uat.4	BAZ2B	0.791648	0.0837908
chr2	163693257	163697257	uc002uci.3	KCNH7	-0.830874	-0.00801293
chr2	163693257	163697257	uc002uch.2	KCNH7	-0.830874	-0.210109
chr2	166426845	166430845	uc002udg.3	CSRNP3	-0.664952	0.045648
chr2	171671199	171675199	uc002ugh.3	GAD1	-0.88355	-0.205575
chr2	172948207	172952207	uc010fqj.1	DLX1	-0.575658	0.076298
chr2	175497307	175501307	uc010zep.1	WIPF1	0.978287	-0.0208334
chr2	182519851	182523851	uc021vtj.1	CERKL	-0.445299	0.045626
chr2	182541587	182545587	uc021vto.1	NEUROD1	-0.656247	0.0808553
chr2	182543381	182547381	uc021vtm.1	CERKL	-0.445299	0.0808553
chr2	198667425	198671425	uc010fsp.3	PLCL1	0.967437	-0.0335608
chr2	201934461	201938461	uc002uwx.4	NDUFB3	-0.42007	0.00855952
chr2	201978876	201982876	uc002uxb.4	CFLAR	0.847676	0.00855952
chr2	209052773	209056773	uc002vcr.3	C2orf80	-0.890154	-0.00860832
chr2	215274460	215278460	uc010zjl.1	VWC2L	-0.689005	0.0937187
chr2	216246206	216250206	uc010fvd.1	FN1	-0.565611	0.221612
chr2	216255006	216259006	uc002vez.3	FN1	-0.565611	0.2419
chr2	216298791	216302791	uc002vff.3	FN1	-0.565611	-0.111862
chr2	219573567	219577567	uc010zkl.1	TTLL4	0.88746	0.042428
chr2	223914861	223918861	uc002vnl.4	KCNE4	-1.32844	0.281738
chr2	225668219	225672219	uc002voa.2	DOCK10	1.65693	0.204977
chr2	228580745	228584745	uc010zlv.1	SLC19A3	-0.716495	0.102896
chr2	230449615	230453615	uc010zly.1	DNER	0.627994	0.0086968
chr2	233241347	233245347	uc002vsq.3	ALPP	-0.710826	0.0559504
chr2	238598806	238602806	uc002vxe.3	LRRFIP1	0.714703	0.051353
chr2	238598806	238602806	uc002vxe.3	LRRFIP1	-0.815416	0.051353
chr2	238598806	238602806	uc002vxe.3	LRRFIP1	-0.647399	0.051353
chr2	242293663	242297663	uc010zoq.2	FARP2	0.723728	-0.0117967
chr20	654823	658823	uc002web.3	SRXN1	-0.435976	-0.00492152
chr20	2779292	2783292	uc002wgu.3	CPXM1	-0.43391	0.0807614
chr20	7998393	8002393	uc002wmx.1	TMX4	-0.420689	0.017584
chr20	9817687	9821687	uc002wnl.2	PAK7	-0.494898	-0.00710798
chr20	17204751	17208751	uc002wpl.3	PCSK2	-0.46816	0.0171031
chr20	17548598	17552598	uc002wpq.3	DSTN	-0.456181	0.00266349
chr20	21492664	21496664	uc002wsi.3	NKX2-2	1.2631	0.0660744
chr20	25200345	25204345	uc010gdk.1	ENTPD6	-0.442069	0.18399
chr20	31329814	31333814	uc002wya.4	COMMD7	-0.448343	0.276667
chr20	34201808	34205808	uc002xdb.1	SPAG4	-0.524272	-0.015477
chr20	39315876	39319876	uc002xji.3	MAFB	-0.906403	0.00265054
chr20	39967559	39971559	uc002xjx.3	LPIN3	-0.422558	0.090501
chr20	43881206	43885206	uc002xnm.1	SLPI	-1.67425	0.072519
chr20	44744905	44748905	uc002xrg.1	CD40	-0.58228	0.08295
chr20	45296778	45300778	uc002xsi.4	SLC13A3	0.753953	0.267332
chr20	45521262	45525262	uc002xsm.3	EYA2	-0.529799	0.0094272
chr20	45616639	45620639	uc002xsq.3	EYA2	-0.529799	-0.134886
chr20	47442420	47446420	uc002xtw.1	PREX1	0.865539	-0.00146995
chr20	47893481	47897481	uc010ghz.3	SNORD12C	-0.499649	-0.0112911
chr20	53090265	53094265	uc002xwy.3	DOK5	-0.748298	0.0456114
chr20	58505209	58509209	uc002yaz.3	SYCP2	0.63309	0.0820525
chr20	60793323	60797323	uc002ych.3	HRH3	-0.514726	-0.0120409
chr20	61297096	61301096	uc002yde.1	SLCO4A1	-0.689814	0.309076
chr20	62128505	62132505	uc002yfe.1	EEF1A2	-0.42242	0.0785473
chr20	62150132	62154132	uc002yff.3	PPDPF	-0.444456	-0.102579
chr20	62282780	62286780	uc002yfr.1	STMN3	-0.580953	0.081184
chr20	62919737	62923737	uc002yio.1	LINC00266-1	0.918892	-0.128088
chr21	15218685	15222685	uc002yjf.3	C21orf15	0.74397	0.237971
chr21	15753509	15757509	uc011abx.2	HSPA13	-0.500208	-0.00272996
chr21	19189703	19193703	uc002ykp.4	C21orf91	1.55352	0.00751318
chr21	30389685	30393685	uc002yms.3	RWDD2B	-0.758197	-0.231904
chr21	34396215	34400215	uc002yqx.2	OLIG2	0.879759	0.0594793
chr21	42790519	42794519	uc002yzh.3	MX1	-0.675527	0.035415
chr21	45969388	45973388	uc002zfi.1	KRTAP10-2	-0.554222	-0.091319
chr21	46084844	46088844	uc002zfu.3	KRTAP12-2	0.603459	0.250799
chr21	46236044	46240044	uc002zfz.1	SUMO3	-0.507805	0.006943
chr21	46236044	46240044	uc011afi.1	SUMO3	-0.507805	-0.0333571
chr21	46328741	46332741	uc002zgd.2	ITGB2	-0.902361	0.087118
chr21	46492492	46496492	uc002zgu.2	ADARB1	-0.472731	0.015882
chr22	17080800	17084800	uc002zls.1	TPTEP1	1.01421	0.0148769
chr22	17080800	17084800	uc002zls.1	TPTEP1	1.91007	0.0148769
chr22	17678545	17682545	uc002zmj.1	CECR1	-0.521298	-0.061811
chr22	18383513	18387513	uc002znj.1	MICAL3	0.632199	0.288939
chr22	18505325	18509325	uc002znh.2	MICAL3	0.632199	-0.0593778
chr22	19702742	19706742	uc002zpx.1	SEPT5-GP1BB	0.837983	-0.0767849
chr22	21994541	21998541	uc002zvf.3	SDF2L1	-0.865768	0.0269633
chr22	22088071	22092071	uc002zvl.3	YPEL1	-0.470659	-0.00169545
chr22	24639110	24643110	uc002zzo.4	GGT5	-0.582644	0.101699
chr22	29194560	29198560	uc021wnp.1	XBP1	-0.50057	0.066552
chr22	29709748	29713748	uc003afg.3	RASL10A	-0.458509	-0.0030335
chr22	29975085	29979085	uc011akp.2	NIPSNAP1	-0.559422	-0.119102
chr22	30640796	30644796	uc011aks.1	LIF	-0.564133	0.082271
chr22	30803414	30807414	uc010gvy.1	MTFP1	-0.426099	-0.220513
chr22	30958876	30962876	uc003aii.1	GAL3ST1	1.00478	0.077571
chr22	31684712	31688712	uc003akl.3	PIK3IP1	-0.544447	0.0323867
chr22	32587466	32591466	uc003ame.3	RFPL2	-0.470155	0.166025
chr22	32596537	32600537	uc003amf.3	RFPL2	-0.470155	0.192489
chr22	32597464	32601464	uc003amg.3	RFPL2	-0.470155	0.195676
chr22	35940820	35944820	uc003any.3	RASD2	-0.591018	0.084429
chr22	36923277	36927277	uc011ams.2	EIF3D	-0.427246	0.159131
chr22	37413468	37417468	uc003aqg.3	TST	0.802698	0.162071
chr22	37880425	37884425	uc011anj.2	MFNG	-0.553473	-0.199698
chr22	38243378	38247378	uc011ann.2	EIF3L	-0.542177	0.170961
chr22	39148956	39152956	uc011aoa.2	SUN2	0.714292	0.0045757
chr22	40752867	40756867	uc010gyb.1	ADSL	-0.614862	0.004155
chr22	41761391	41765391	uc003azx.3	TEF	-0.446262	0.043749
chr22	42015353	42019353	uc003bar.2	XRCC6	-0.446872	-0.159046
chr22	45807573	45811573	uc011aqs.2	RIBC2	-0.434943	0.172784
chr22	50969008	50973008	uc003bmh.2	ODF3B	-0.669766	0.306569
chr3	2138549	2142549	uc003bpb.1	CNTN4	-0.505846	0.0051273
chr3	4839482	4843482	uc011asv.2	ITPR1	-0.479705	-0.0836272
chr3	5019096	5023096	uc003bqf.3	BHLHE40	-0.610181	-0.0836272
chr3	6900801	6904801	uc010hcg.2	GRM7	-0.566443	-0.0082517
chr3	7491467	7495467	uc010hch.1	GRM7	-0.566443	-0.007832
chr3	9743509	9747509	uc003bsd.3	CPNE9	-0.410496	-0.0631354
chr3	9883702	9887702	uc011atk.2	RPUSD3	-0.639599	-0.161096
chr3	10450499	10454499	uc010hdo.3	ATP2B2	-0.428732	-0.281432
chr3	12327348	12331348	uc003bws.3	PPARG	-0.446286	0.0084249
chr3	14442105	14446105	uc010hef.1	SLC6A6	0.754774	0.0025911
chr3	24204950	24208950	uc003cda.1	THRB	-0.777158	0.0385595
chr3	25829562	25833562	uc010hfh.3	OXSM	-0.434029	0.0103357
chr3	27523838	27527838	uc021wuo.1	SLC4A7	-0.418256	0.0350029
chr3	29320802	29324802	uc010hfr.3	RBMS3	-0.80977	-0.021562
chr3	30645993	30649993	uc021wut.1	TGFBR2	-0.620499	-0.021562
chr3	32021265	32025265	uc011axg.2	ZNF860	-0.550946	-0.162827
chr3	32146002	32150002	uc003cew.3	GPD1L	-0.886901	0.0509466
chr3	37215851	37219851	uc003cgt.3	LRRFIP2	0.678829	-0.02592
chr3	42304399	42308399	uc011azk.1	CCK	-0.528619	0.062939
chr3	42666677	42670677	uc003clr.1	NKTR	0.821825	0.22163
chr3	48453480	48457480	uc003cst.2	PLXNB1	0.906985	0.121308
chr3	48464026	48468026	uc003csu.2	PLXNB1	0.906985	0.112271
chr3	52527355	52531355	uc003dej.3	STAB1	-1.10562	0.09033
chr3	57992126	57996126	uc003djj.2	FLNB	0.785247	0.0122583
chr3	69368095	69372095	uc003dnx.1	FRMD4B	1.75889	0.045871
chr3	96531424	96535424	uc010how.1	EPHA6	-0.815039	-0.0259799
chr3	101544833	101548833	uc003dvo.3	NFKBIZ	-0.944176	-0.15434
chr3	111678791	111682791	uc003dyj.3	PHLDB2	-0.794517	-0.129783
chr3	112986228	112990228	uc003eab.3	BOC	-0.618999	0.121201
chr3	122281147	122285147	uc003eff.4	PARP9	-0.534429	0.148326
chr3	122281184	122285184	uc003efk.3	DTX3L	-0.761481	0.148326
chr3	126421117	126425117	uc010hsj.1	CHCHD6	-0.516373	-0.131575
chr3	131098514	131102514	uc021xeb.1	NUDT16	-0.508189	0.0859713
chr3	133462799	133466799	uc003epw.2	TF	0.946592	0.159892
chr3	135682514	135686514	uc003eqv.2	PPP2R3A	0.644349	0.105419
chr3	141899908	141903908	uc003eup.1	GK5	0.654134	-0.0262865
chr3	141942449	141946449	uc003euq.2	GK5	0.654134	0.047984
chr3	145877282	145881282	uc003evs.1	PLOD2	-0.518194	0.068246
chr3	150262573	150266573	uc011bnw.2	EIF2A	-0.533595	-0.00414943
chr3	161062111	161066111	uc021xgx.1	SPTSSB	-0.535809	-0.172929
chr3	164906618	164910618	uc021xgy.1	SLITRK3	-0.697206	0.006149
chr3	167451431	167455431	uc003ffa.4	SERPINI1	-0.413369	-0.00330102
chr3	167451510	167455510	uc003ffb.4	SERPINI1	-0.413369	0.0114926
chr3	171393643	171397643	uc003fhv.1	PLD1	1.32419	0.196403
chr3	172239297	172243297	uc021xhk.1	TNFSF10	-1.70612	-0.0702804
chr3	173320068	173324068	uc021xhm.1	NLGN1	-0.502435	0.007202
chr3	178787656	178791656	uc003fji.3	ZMAT3	-0.481552	-0.00440028
chr3	179320574	179324574	uc003fke.3	NDUFB5	-0.541118	-0.0070879
chr3	181427711	181431711	uc003fkx.3	SOX2	0.624393	-0.00259292
chr3	185824362	185828362	uc003fpy.3	ETV5	0.908271	0.0160278
chr3	192443388	192447388	uc003fsy.3	FGF12	-0.594977	0.014568
chr3	195309076	195313076	uc011bsx.1	APOD	0.691776	0.0495901
chr3	197024143	197028143	uc010ial.3	DLG1	0.616399	-0.0174085
chr3	197685070	197689070	uc010iar.3	LMLN	-0.550518	0.0476876
chr3	197685070	197689070	uc003fyt.3	LMLN	-0.550518	0.017297
chr4	653914	657914	uc011buz.2	PDE6B	1.19098	0.00163926
chr4	1002939	1006939	uc003gce.3	FGFRL1	-0.811483	-0.081039
chr4	4541775	4545775	uc003gic.3	STX18	-0.418294	0.079185
chr4	7067800	7071800	uc003gjz.1	GRPEL1	-0.502667	-0.00473261
chr4	8071713	8075713	uc003gkl.3	ABLIM2	-0.473219	0.054127
chr4	20253234	20257234	uc003gpr.1	SLIT2	-0.482741	0.0237984
chr4	21303529	21307529	uc003gqf.1	KCNIP4	-0.558301	-0.088939
chr4	25030414	25034414	uc003grf.2	LGI2	-0.666186	0.22442
chr4	26320428	26324428	uc003gsa.2	RBPJ	0.743035	0.338097
chr4	37685999	37689999	uc010ifc.3	RELL1	-0.554203	-0.245962
chr4	37685999	37689999	uc003gsz.2	RELL1	-0.554203	0.235883
chr4	41990522	41994522	uc011byx.2	SLC30A9	-0.47658	-0.046348
chr4	44726612	44730612	uc003gwy.3	GNPDA2	-0.528091	0.026369
chr4	48906815	48910815	uc003gyu.3	OCIAD2	-0.743082	-0.105739
chr4	56260089	56264089	uc003hax.2	TMEM165	1.09246	-0.0017201
chr4	57520688	57524688	uc011cad.1	HOPX	-1.09467	0.248058
chr4	76860166	76864166	uc003hjd.4	NAAA	-0.494131	-0.00688368
chr4	77817002	77821002	uc003hki.3	SOWAHB	-0.534775	-0.048765
chr4	82073311	82077311	uc011ccf.1	PRKG2	-0.609223	0.081724
chr4	88139420	88143420	uc011cdb.1	KLHL8	-0.4236	-0.0297768
chr4	89297890	89301890	uc011cdj.2	HERC6	-0.691852	0.0347277
chr4	90821196	90825196	uc011cds.2	MMRN1	-0.410786	-0.0117126
chr4	96468361	96472361	uc010ilc.2	UNC5C	0.683796	0.0286816
chr4	100869512	100873512	uc003hvn.1	H2AFZ	-0.458504	0.126773
chr4	102266628	102270628	uc003hvs.2	PPP3CA	-0.431183	0.00978081
chr4	103938896	103942896	uc003hwv.3	SLC9B1	1.41722	-0.0312874
chr4	106153053	106157053	uc003hxj.2	TET2	0.637851	-0.059496
chr4	108998770	109002770	uc003hyw.1	LEF1	-0.493233	-0.199647
chr4	113197572	113201572	uc021xqt.1	TIFA	-1.28077	0.0181556
chr4	145565147	145569147	uc003ijr.2	HHIP	1.26337	0.00817038
chr4	148400068	148404068	uc003iky.3	EDNRA	-0.605208	-0.096131
chr4	154263800	154267800	uc021xtj.1	MND1	0.598542	0.0104115
chr4	164251947	164255947	uc003iqm.2	NPY1R	-0.732567	0.0178471
chr4	174253595	174257595	uc003itb.2	HMGB2	-0.500828	0.0129092
chr4	178361657	178365657	uc003iuu.2	AGA	0.82291	0.014633
chr4	185745215	185749215	uc003iwu.1	ACSL1	1.00771	0.0155935
chr4	186062416	186066416	uc003ixd.3	SLC25A4	-0.57842	-0.142719
chr5	7867216	7871216	uc003jef.4	MTRR	0.663182	0.087633
chr5	22851731	22855731	uc003jgk.2	CDH12	-0.841213	-0.094988
chr5	34041371	34045371	uc003jio.3	C1QTNF3	0.860329	-0.0102525
chr5	34862541	34866541	uc010iut.1	TTC23L	0.702518	0.01712
chr5	38915647	38919647	uc011cpj.2	OSMR	-1.08062	-0.00852289
chr5	52854464	52858464	uc003jpe.2	NDUFS4	-0.480467	0.0310734
chr5	53604403	53608403	uc003jpg.1	ARL15	-0.50279	0.0310734
chr5	63255546	63259546	uc011cqt.2	HTR1A	-1.0799	0.0263898
chr5	65282462	65286462	uc010iwx.2	ERBB2IP	0.848051	-0.00239349
chr5	68460836	68464836	uc010ixb.3	CCNB1	-0.577499	-0.018357
chr5	71801249	71805249	uc003kce.1	ZNF366	-0.5967	-0.023799
chr5	72414387	72418387	uc003kcm.2	TMEM171	1.26843	0.107363
chr5	74324724	74328724	uc003kdn.3	GCNT4	-0.438369	-0.0279768
chr5	75377304	75381304	uc003kei.1	SV2C	-0.487381	0.0220392
chr5	79549898	79553898	uc003kgj.3	SERINC5	0.827155	-0.0037278
chr5	83372647	83376647	uc011ctt.1	EDIL3	0.849423	-0.0122135
chr5	88117744	88121744	uc021ybg.1	MEF2C	-0.411946	-0.28593
chr5	90677149	90681149	uc003kjz.2	ARRDC3	-0.707468	0.00676195
chr5	94415545	94419545	uc003kkv.2	MCTP1	-0.410263	0.023554
chr5	94888824	94892824	uc011cum.2	ARSK	-0.520231	0.048786
chr5	102199526	102203526	uc003knu.3	PAM	-0.664334	-0.0133095
chr5	115150405	115154405	uc003krg.3	CDO1	-0.578702	-0.0173624
chr5	115175548	115179548	uc021ycr.1	ATG12	-0.420362	-0.0285539
chr5	115175548	115179548	uc003kri.3	ATG12	-0.420362	-0.0173624
chr5	115813973	115817973	uc010jcj.3	SEMA6A	0.977444	0.00954363
chr5	115908551	115912551	uc003krx.4	SEMA6A	0.977444	-0.14568
chr5	121409792	121413792	uc010jcq.3	LOX	-0.551732	-0.0819178
chr5	126624455	126628455	uc003kui.4	MEGF10	1.08874	-0.00715502
chr5	126991213	126995213	uc021yde.1	CTXN3	-1.68279	-0.109807
chr5	127417482	127421482	uc010jdg.3	SLC12A2	1.03132	-0.109807
chr5	128299212	128303212	uc003kuz.3	SLC27A6	0.624401	0.0052473
chr5	135395188	135399188	uc010jee.3	TGFBI	-0.527875	-0.095951
chr5	137201544	137205544	uc003lbv.3	MYOT	0.999691	-0.0749683
chr5	139724188	139728188	uc003lfi.3	HBEGF	0.74857	0.0111379
chr5	140010573	140014573	uc021yel.1	CD14	-1.22345	-0.146337
chr5	141346711	141350711	uc003lmd.3	RNF14	-0.428109	0.0452808
chr5	143582839	143586839	uc003lnn.1	KCTD16	-0.864112	0.0129785
chr5	149490935	149494935	uc003lrm.3	CSF1R	-0.435232	-0.166849
chr5	156885026	156889026	uc003lwx.4	NIPAL4	1.32	0.24898
chr5	157156322	157160322	uc003lxd.3	THG1L	-0.536413	0.206784
chr5	158632656	158636656	uc011ddy.2	RNF145	-0.557766	0.00522917
chr5	161272196	161276196	uc010jiw.3	GABRA1	-0.640259	-0.0402007
chr5	162928230	162932230	uc003lzj.3	MAT2B	-0.56121	-0.00892065
chr5	169481441	169485441	uc003mah.3	DOCK2	-0.52411	0.164149
chr5	171879527	171883527	uc003mbr.3	SH3PXD2B	0.649662	0.0227744
chr5	175221609	175225609	uc003mde.1	CPLX2	-0.545799	-0.015497
chr5	175296500	175300500	uc003mdf.1	CPLX2	-0.545799	0.038292
chr5	176055049	176059049	uc010jke.1	SNCB	-0.530854	-0.231197
chr5	176887390	176891390	uc011dga.1	DBN1	-0.441055	0.052629
chr5	176933878	176937878	uc003mhh.4	DOK3	-0.551354	0.064183
chr5	177578961	177582961	uc003mis.2	NHP2	-0.45545	-0.145736
chr5	179497109	179501109	uc003mll.1	RNF130	0.655699	-0.158232
chr5	179497109	179501109	uc003mlm.1	RNF130	0.655699	0.044329
chr6	1388068	1392068	uc003mtm.3	FOXF2	-0.431876	0.0146387
chr6	3225968	3229968	uc003mvg.3	TUBB2B	-0.630285	-0.00918832
chr6	14115864	14119864	uc003nbi.3	CD83	-0.818228	0.0853376
chr6	17835321	17839321	uc003ncj.3	KIF13A	0.722237	0.0264031
chr6	18153374	18157374	uc003ncm.3	TPMT	-0.57055	-0.00130778
chr6	26154558	26158558	uc003ngq.3	HIST1H1E	-0.410898	0.0156284
chr6	26233216	26237216	uc003nhd.3	HIST1H1D	-0.798592	0.009952
chr6	27438897	27442897	uc003nji.3	ZNF184	-0.540298	0.18009
chr6	29689116	29693116	uc003nnm.4	HLA-F	-0.516604	0.16081
chr6	29689116	29693116	uc003nnm.4	HLA-F	-0.520884	0.16081
chr6	29689116	29693116	uc003nnm.4	HLA-F	-0.523032	0.16081
chr6	29855104	29859104	uc021yty.1	HLA-J	-0.444617	0.0785827
chr6	30032931	30036931	uc003npc.3	PPP1R11	-0.501362	0.0441092
chr6	30708453	30712453	uc003nrm.3	FLOT1	-0.424168	-0.103755
chr6	30710327	30714327	uc003nrn.3	IER3	-0.869855	-0.103755
chr6	30710327	30714327	uc003nrn.3	IER3	-0.936187	0.076831
chr6	31237123	31241123	uc021yul.1	HLA-C	-0.434613	-0.373282
chr6	31322989	31326989	uc003nth.2	HLA-B	-0.414974	-0.167004
chr6	31636727	31640727	uc003nvt.1	LY6G5B	0.762019	0.0080115
chr6	32011905	32015905	uc003nzg.1	TNXB	-0.441775	0.339563
chr6	32555613	32559613	uc003obk.4	HLA-DRB5	-1.01413	0.196392
chr6	32630851	32634851	uc010juc.2	HLA-DQB1	-1.3974	0.196392
chr6	32918899	32922899	uc003ocm.2	HLA-DMA	-0.64737	-0.00609236
chr6	33254471	33258471	uc010juo.1	WDR46	-0.446054	0.179826
chr6	33255304	33259304	uc011dra.2	WDR46	-0.446054	0.178255
chr6	35935599	35939599	uc003olk.3	SLC26A8	-0.535283	-0.21805
chr6	36642236	36646236	uc021yzb.1	CDKN1A	-0.882932	0.013561
chr6	41886964	41890964	uc003orl.3	BYSL	-0.428528	-0.285516
chr6	42944981	42948981	uc010jya.3	PEX6	-0.476612	-0.0019863
chr6	43025159	43029159	uc010jyi.3	MRPL2	-0.425318	-0.00162475
chr6	43610766	43614766	uc003ovx.2	RSPH9	-0.483032	0.166039
chr6	52927795	52931795	uc021zao.1	FBXO9	1.12235	0.00193484
chr6	53373246	53377246	uc003pbv.1	GCLC	0.720954	0.0173378
chr6	56876606	56880606	uc003pdi.4	BEND6	-0.450545	0.280188
chr6	79575188	79579188	uc010kbg.1	IRAK1BP1	-0.459507	0.084279
chr6	88115689	88119689	uc003plw.3	C6orf165	-0.48498	0.0860265
chr6	88870742	88874742	uc010kbz.3	CNR1	-0.789673	0.102278
chr6	97245607	97249607	uc021zcy.1	GPR63	-0.432883	0.00678329
chr6	97370495	97374495	uc011ead.1	KLHL32	0.796846	-0.0258397
chr6	116379921	116383921	uc003pwi.1	FRK	0.862368	-0.0055172
chr6	116599280	116603280	uc003pwp.4	TSPYL1	-0.424854	-0.00541512
chr6	116599280	116603280	uc003pwp.4	TSPYL1	-0.483178	-0.00541512
chr6	126066779	126070779	uc011ebr.2	HEY2	0.798644	0.00756459
chr6	126068731	126072731	uc003qad.3	HEY2	0.798644	0.00709451
chr6	133407218	133411218	uc003qdz.3	LINC00326	-0.413219	0.0183638
chr6	134493999	134497999	uc011ect.2	SGK1	1.04974	0.0078485
chr6	136845848	136849848	uc011edi.2	MAP7	0.719757	0.0083466
chr6	138190349	138194349	uc021zfv.1	TNFAIP3	-0.998708	-0.0926578
chr6	139611208	139615208	uc021zfy.1	TXLNB	-0.642281	-0.00311153
chr6	139693081	139697081	uc021zgb.1	CITED2	-0.906773	-0.00311153
chr6	146346781	146350781	uc010khw.1	GRM1	-0.624804	-0.0332546
chr6	150068830	150072830	uc003qna.3	PCMT1	-0.416897	0.02425
chr6	150068830	150072830	uc011eeg.2	PCMT1	-0.416897	0.0110577
chr6	151040068	151044068	uc003qnz.2	PLEKHG1	0.968061	-0.0709894
chr6	151764960	151768960	uc011eer.1	RMND1	-0.546	-0.00723095
chr6	151771421	151775421	uc003qok.1	C6orf211	-0.734547	-0.00723095
chr6	154829753	154833753	uc021zhc.1	CNKSR3	0.805172	0.0166201
chr6	157743253	157747253	uc003sih.4	TMEM242	-0.818366	0.0108437
chr6	158400887	158404887	uc003qqw.2	SYNJ2	1.26689	0.305144
chr6	160180988	160184988	uc010kjy.3	ACAT2	-0.410883	-0.0349909
chr6	167368077	167372077	uc003qvf.3	RNASET2	-0.414002	0.191496
chr6	167368077	167372077	uc003qve.3	RNASET2	-0.414002	0.183829
chr6	167368679	167372679	uc003qvi.1	RNASET2	-0.414002	-0.0186826
chr6	170597697	170601697	uc003qxn.3	DLL1	0.765877	0.00542622
chr7	557481	561481	uc003sis.3	PDGFA	0.585693	0.068031
chr7	5461177	5465177	uc003soi.4	TNRC18	-0.509929	-0.0034663
chr7	8471584	8475584	uc003srv.3	NXPH1	-0.732561	0.00813873
chr7	8471584	8475584	uc011jxh.2	NXPH1	-0.732561	0.0533571
chr7	12608202	12612202	uc003ssn.4	SCIN	-1.85441	0.263271
chr7	15599640	15603640	uc003stb.1	AGMO	0.783071	0.0624094
chr7	23569656	23573656	uc003swi.3	TRA2A	0.775588	-0.044598
chr7	26189846	26193846	uc003sxq.3	NFE2L3	0.82087	-0.00344397
chr7	27133625	27137625	uc003syd.3	HOXA1	-0.664921	0.0980556
chr7	29184199	29188199	uc011jzs.2	CHN2	0.736016	0.319254
chr7	29521431	29525431	uc011jzv.2	CHN2	0.736016	0.0667683
chr7	30536818	30540818	uc003taz.3	GGCT	-0.651721	-0.199766
chr7	37486555	37490555	uc003tfk.2	ELMO1	1.08587	-0.00477969
chr7	38501700	38505700	uc003tgt.3	AMPH	-0.585976	-0.00775588
chr7	39604002	39608002	uc003thc.4	YAE1D1	-0.491105	-0.00792429
chr7	54824939	54828939	uc003tqf.3	SEC61G	-0.416859	-0.0027076
chr7	73666738	73670738	uc003uaj.3	RFC2	-0.663917	-0.00373523
chr7	75366283	75370283	uc003uds.2	HIP1	1.17049	0.205058
chr7	75366283	75370283	uc003uds.2	HIP1	0.780849	0.205058
chr7	75986342	75990342	uc011kgj.1	YWHAG	-0.465989	-0.163706
chr7	82578806	82582806	uc010lec.3	PCLO	-0.488193	0.010729
chr7	87255728	87259728	uc003ujc.3	RUNDC3B	-0.49968	-0.290569
chr7	87503692	87507692	uc003uje.3	SLC25A40	-0.511036	-0.0223236
chr7	87561565	87565565	uc003uji.2	ADAM22	-0.686837	-0.0223236
chr7	90191048	90195048	uc003uku.1	CDK14	-0.410637	-0.005724
chr7	93631690	93635690	uc003une.4	BET1	-0.42054	-0.0152205
chr7	94534948	94538948	uc010lfj.3	PPP1R9A	-0.625939	0.024647
chr7	94534948	94538948	uc003unp.3	PPP1R9A	-0.625939	0.0761489
chr7	95399817	95403817	uc003uod.4	DYNC1I1	-0.563519	-0.04082
chr7	95431595	95435595	uc010lfl.3	DYNC1I1	-0.563519	-0.003086
chr7	95949459	95953459	uc011kik.2	SLC25A13	1.37869	-0.003086
chr7	96652143	96656143	uc011kim.1	DLX5	-0.637613	0.117847
chr7	99004600	99008600	uc011kiv.1	BUD31	-0.473672	0.141892
chr7	99722319	99726319	uc003utp.3	MBLAC1	-0.420376	0.00765443
chr7	100197881	100201881	uc003uvo.3	PCOLCE	-0.605231	0.143897
chr7	100301675	100305675	uc003uwh.4	POP7	-0.48868	-0.000515267
chr7	100302453	100306453	uc022ais.1	POP7	-0.48868	0.0447133
chr7	103627963	103631963	uc010liz.3	RELN	-1.13468	0.0140211
chr7	105923638	105927638	uc011klu.1	NAMPT	-0.842436	0.00590317
chr7	106299634	106303634	uc003vdt.3	CCDC71L	-0.498995	-0.331431
chr7	106683177	106687177	uc003vdx.3	PRKAR2B	-0.90233	-0.00881828
chr7	106807405	106811405	uc011klv.2	HBP1	0.605885	-0.00881828
chr7	117197517	117201517	uc003vje.1	CFTR	0.638375	-0.00278992
chr7	121034422	121038422	uc010lkm.3	FAM3C	-0.533786	0.011191
chr7	121034422	121038422	uc010lkm.3	FAM3C	-0.532787	0.011191
chr7	121771876	121775876	uc003vka.3	AASS	0.775953	0.0237074
chr7	123671523	123675523	uc011kob.2	TMEM229A	0.587163	0.269913
chr7	128093883	128097883	uc003vne.4	HILPDA	-2.25705	-0.144378
chr7	128093883	128097883	uc010lli.3	HILPDA	-2.25705	-0.134762
chr7	128804280	128808280	uc003voq.2	TSPAN33	-0.554312	0.069027
chr7	150036763	150040763	uc003wha.3	RARRES2	-0.735469	-0.146404
chr7	152454850	152458850	uc003wlf.1	ACTR3B	-0.503832	-0.139158
chr7	152454850	152458850	uc011kvp.1	ACTR3C	-0.466007	-0.139158
chr7	153582418	153586418	uc003wli.3	DPP6	-0.441166	0.0907544
chr8	1709869	1713869	uc003wpo.4	CLN8	0.725115	0.024503
chr8	11249632	11253632	uc003wtv.2	C8orf12	-0.46392	-0.078173
chr8	12988809	12992809	uc003wwk.1	DLC1	0.689552	0.159821
chr8	22547902	22551902	uc011kzn.1	EGR3	-0.474121	0.0552446
chr8	22548093	22552093	uc011kzo.2	EGR3	-0.474121	0.0357598
chr8	24770454	24774454	uc010lue.3	NEFM	-0.437627	0.0224454
chr8	28349721	28353721	uc010lvb.3	FZD3	-0.46183	-0.080921
chr8	30888777	30892777	uc003xio.4	WRN	0.655828	0.00683421
chr8	30943159	30947159	uc010lvk.3	WRN	0.655828	0.0535007
chr8	33455439	33459439	uc003xjq.3	DUSP26	-0.432624	0.0118649
chr8	35579668	35583668	uc003xju.2	UNC5D	-0.487602	-0.00428349
chr8	37886019	37890019	uc003xks.3	EIF4EBP1	-0.751852	-0.00827201
chr8	38006600	38010600	uc003xkv.1	STAR	-0.647376	0.0128069
chr8	38032105	38036105	uc003xkz.2	BAG4	-0.649572	0.0128069
chr8	40753343	40757343	uc003xnr.3	ZMAT4	-1.11131	0.115408
chr8	41653140	41657140	uc003xoj.3	ANK1	-0.541201	-0.124536
chr8	42008463	42012463	uc003xoo.3	AP3M2	-0.519671	0.062585
chr8	53320439	53324439	uc003xra.2	ST18	2.17652	0.179163
chr8	54750521	54754521	uc003xrk.3	ATP6V1H	-0.546306	-0.0156634
chr8	57231241	57235241	uc010lyl.1	SDR16C5	-0.840842	0.0314865
chr8	57356593	57360593	uc003xsz.2	PENK	-0.942305	0.0314865
chr8	57904430	57908430	uc003xte.4	IMPAD1	0.587238	0.138999
chr8	58905112	58909112	uc003xtj.1	FAM110B	-0.799823	0.168489
chr8	59056789	59060789	uc022auu.1	FAM110B	-0.799823	0.0237194
chr8	65709348	65713348	uc003xvj.2	CYP7B1	0.618459	-0.00188306
chr8	66554887	66558887	uc011lep.2	MTFR1	0.749124	0.275121
chr8	67523480	67527480	uc003xwk.3	MYBL1	0.610919	0.00268557
chr8	70547838	70551838	uc003xyj.1	SULF1	-0.670229	0.008929
chr8	74901563	74905563	uc003yad.3	LY96	-1.46368	0.0079192
chr8	77591514	77595514	uc003yau.2	ZFHX4	0.804732	0.0375991
chr8	95905482	95909482	uc003yhc.3	CCNE2	1.08108	-0.00063958
chr8	95905482	95909482	uc003yhd.2	CCNE2	1.08108	0.206918
chr8	99954630	99958630	uc011lgx.2	OSR2	-0.41003	-0.016171
chr8	109092167	109096167	uc003ymq.3	RSPO2	-0.573867	0.0130299
chr8	110702020	110706020	uc010mcv.3	SYBU	-0.504968	-0.267769
chr8	144097901	144101901	uc003yxo.2	LY6E	-0.591077	-0.265245
chr8	144097901	144101901	uc003yxm.2	LY6E	-0.591077	0.155772
chr8	144922200	144926200	uc003yzy.3	NRBP2	0.752136	-0.138422
chr8	145688849	145692849	uc003zcw.2	CYHR1	-0.511472	0.110372
chr9	212864	216864	uc011lls.1	DOCK8	-0.809521	0.097448
chr9	212864	216864	uc003zgf.2	DOCK8	-0.809521	0.107128
chr9	468293	472293	uc003zgl.1	KANK1	0.881541	-0.0184958
chr9	15186130	15190130	uc003zlp.2	TTC39B	-0.649262	-0.043585
chr9	16868786	16872786	uc003zmq.1	BNC2	-0.478813	-0.0196813
chr9	21557697	21561697	uc003zpe.2	MIR31HG	-0.43568	0.0925379
chr9	23824063	23828063	uc003zpv.3	ELAVL2	-0.474938	0.0082018
chr9	34327503	34331503	uc003zuc.3	NUDT2	-0.432116	0.0038184
chr9	34327503	34331503	uc022bga.1	NUDT2	-0.432116	0.123648
chr9	34379598	34383598	uc022bgb.1	C9orf24	-0.810862	0.094328
chr9	35688053	35692053	uc010mkz.3	TPM2	-0.707611	0.00705914
chr9	71859369	71863369	uc010mom.1	TJP2	0.881162	-0.00278318
chr9	82184877	82188877	uc011lsq.2	TLE4	0.641208	0.110333
chr9	82184877	82188877	uc010mps.3	TLE4	0.641208	0.241877
chr9	82187787	82191787	uc004alf.3	TLE4	0.641208	0.0318829
chr9	90587695	90591695	uc004apt.3	CDK20	-0.553927	0.18329
chr9	92092611	92096611	uc011ltm.1	SEMA4D	1.35563	-0.0156987
chr9	92110888	92114888	uc004aqp.1	SEMA4D	1.72788	-0.0156987
chr9	94171016	94175016	uc022bjt.1	NFIL3	-0.910553	-0.00355858
chr9	95049708	95053708	uc004ars.1	IARS	-0.461511	-0.0453367
chr9	99062434	99066434	uc004awa.1	HSD17B3	2.1168	0.366015
chr9	99143992	99147992	uc004awc.3	SLC35D2	1.59169	0.00592286
chr9	99143992	99147992	uc010msd.3	SLC35D2	1.59169	0.366015
chr9	99210413	99214413	uc010msg.3	HABP4	-0.567318	-0.00370481
chr9	101016003	101020003	uc011lvb.2	TBC1D2	1.4349	0.0569095
chr9	101865411	101869411	uc004azd.3	TGFBR1	-0.726336	-0.025021
chr9	103338335	103342335	uc004bba.3	MURC	0.664225	0.00898842
chr9	103789030	103793030	uc011lvi.2	LPPR1	0.713566	0.00898842
chr9	104355283	104359283	uc004bbr.3	PPP3R2	-0.496787	0.0406581
chr9	107524450	107528450	uc004bcj.1	NIPSNAP3B	-0.943695	0.053168
chr9	108454824	108458824	uc004bcu.1	TMEM38B	0.773848	0.0774897
chr9	109699196	109703196	uc004bdb.1	ZNF462	0.580515	-0.00791382
chr9	110248728	110252728	uc004bdf.2	KLF4	0.60874	0.0013582
chr9	111694672	111698672	uc004bdn.3	FAM206A	-0.453994	-0.00134541
chr9	114088713	114092713	uc011lwp.2	OR2K2	0.670059	-0.00354074
chr9	115247247	115251247	uc004bgf.1	KIAA1958	0.681781	0.00335433
chr9	115911237	115915237	uc011lxb.2	SLC31A2	1.26867	0.0310459
chr9	116109811	116113811	uc010muw.3	BSPRY	-0.433479	-0.0041022
chr9	116170955	116174955	uc011lxg.1	POLE3	-0.466878	-0.00594061
chr9	117263495	117267495	uc004biy.4	DFNB31	1.01191	-0.00251287
chr9	117265736	117269736	uc004biz.4	DFNB31	1.01191	-0.00385332
chr9	120464459	120468459	uc004bkb.3	TLR4	0.627786	-0.165707
chr9	123961760	123965760	uc004bld.1	GSN	0.654053	0.00118994
chr9	124982019	124986019	uc022bmw.1	LHX6	-0.556009	0.0553872
chr9	126028855	126032855	uc004bnv.3	STRBP	-0.599227	0.338087
chr9	127960861	127964861	uc004bpk.3	RABEPK	-0.442987	-0.00493754
chr9	130485152	130489152	uc011mah.2	PTRH1	-0.519687	-0.00066274
chr9	130687770	130691770	uc004bsu.3	PIP5KL1	-0.622998	0.00945184
chr9	130710993	130714993	uc004bsw.1	FAM102A	0.704618	-0.0213634
chr9	130920538	130924538	uc004btp.1	C9orf16	-0.421405	0.00228466
chr9	131180758	131184758	uc004buz.4	CERCAM	1.51275	0.137935
chr9	133318093	133322093	uc004bzm.3	ASS1	-0.902878	0.065492
chr9	133567157	133571157	uc011mbz.1	EXOSC2	-0.520262	0.0225565
chr9	136037301	136041301	uc004ccw.3	GBGT1	-0.427607	0.082339
chr9	139901320	139905320	uc022bqa.1	ABCA2	1.26862	-0.073494
