# Supplementary material for: Human DNA methylomes of neurodegenerative diseases show common epigenomic patterns
Source: Transl Psychiatry. 2016 Jan 19;6(1):e718–. doi: 10.1038/tp.2015.214 (PMC5068885; doi:10.1038/tp.2015.214)
Supplement: Supplementary Table 2 [file tp2015214x2.xlsx]

## Sheet: Hoja1
Table S2: Differentially methylated promoters in DS related to changes in gene expression (log2-fold change)
Differentially Methylated Region
Chr.	Start	End	GeneID	Symbol	ΔExpression	ΔMethylation
chr1	946846	950846	uc001acj.4	ISG15	2.66362	-0.16402
chr1	1326183	1330183	uc001aff.1	CCNL2	0.957394	-0.0048932
chr1	1331722	1335722	uc001afg.1	CCNL2	0.624633	-0.0048932
chr1	6524255	6528255	uc001ani.1	TNFRSF25	0.630696	0.242265
chr1	9127653	9131653	uc010oac.2	SLC2A5	-0.878023	0.046699
chr1	13908251	13912251	uc001avc.3	PDPN	-0.439653	-0.0220954
chr1	22350041	22354041	uc001bfn.4	LINC00339	-0.805758	-0.00758393
chr1	40155089	40159089	uc010oix.2	HPCAL4	-0.420666	-0.0121946
chr1	43122047	43126047	uc001chq.3	PPIH	-0.607553	-0.00871655
chr1	45241513	45245513	uc009vxi.3	SNORD38A	1.02405	0.0615424
chr1	45306616	45310616	uc010olg.2	PTCH2	-1.53821	-0.063109
chr1	46014454	46018454	uc001coe.3	AKR1A1	-0.417653	-0.142431
chr1	46031220	46035220	uc001cof.3	AKR1A1	-0.417653	-0.00461261
chr1	46525810	46529810	uc010olv.2	PIK3R3	-0.449275	-0.00189463
chr1	47467911	47471911	uc001cqs.3	CYP4X1	-0.491603	-0.158679
chr1	47797468	47801468	uc001crh.2	CMPK1	-0.432838	0.0100511
chr1	49240547	49244547	uc001crx.4	BEND5	-0.540823	0.0552613
chr1	52454436	52458436	uc001cth.3	RAB3B	-0.526659	-0.0332499
chr1	72564614	72568614	uc001dfv.3	NEGR1	-0.437201	-0.0165538
chr1	76074799	76078799	uc001dgr.2	SLC44A5	-0.461247	-0.0108547
chr1	76141610	76145610	uc010orb.2	SLC44A5	-0.461247	-0.008877
chr1	84942919	84946919	uc001djv.4	RPF1	-0.778235	-0.025849
chr1	95697710	95701710	uc001drg.4	RWDD3	-0.505528	-0.0103266
chr1	100314530	100318530	uc001dsm.1	AGL	-0.458704	-0.110735
chr1	100324765	100328765	uc001dsn.1	AGL	-0.458704	0.00543997
chr1	109100970	109104970	uc010ouy.2	FAM102B	-1.20238	-0.0046764
chr1	109201744	109205744	uc001dvt.4	HENMT1	-0.740662	-0.0046764
chr1	109558223	109562223	uc010ovf.2	WDR47	-0.92595	-0.00040523
chr1	110208643	110212643	uc010ovt.2	GSTM2	0.800632	-0.409252
chr1	110228417	110232417	uc001dyk.3	GSTM1	1.57194	-0.409252
chr1	111989461	111993461	uc009wgf.1	ATP5F1	-0.659265	-0.00220157
chr1	113215047	113219047	uc001ecn.3	MOV10	0.918839	0.0025057
chr1	113496975	113500975	uc001ecy.3	SLC16A1	-0.465977	0.056846
chr1	114353070	114357070	uc001edq.3	RSBN1	-0.47025	-0.00061567
chr1	118470371	118474371	uc001ehi.2	WDR3	-0.500511	-0.000819585
chr1	146642129	146646129	uc001epe.3	PRKAB2	-0.472898	0.055335
chr1	146695230	146699230	uc001eph.4	FMO5	0.609326	-0.00171489
chr1	150228217	150232217	uc009wln.3	CA14	1.08072	0.102494
chr1	150550086	150554086	uc010pch.2	MCL1	-0.458054	0.0062329
chr1	150691364	150695364	uc001evk.2	HORMAD1	-0.448798	-0.024378
chr1	150977273	150981273	uc010pcm.2	FAM63A	0.644491	-0.0201254
chr1	150978972	150982972	uc010pco.1	PRUNE	-0.42448	-0.0201254
chr1	151030125	151034125	uc001ewp.3	CDC42SE1	0.629517	-0.00618637
chr1	151964714	151968714	uc001ezl.3	S100A10	-0.659915	-0.049344
chr1	152295679	152299679	uc001ezu.1	FLG	-0.616341	-0.085613
chr1	154190654	154194654	uc009wot.3	UBAP2L	0.946162	0.00114233
chr1	155098348	155102348	uc001fhi.3	EFNA1	-0.491563	-0.00423783
chr1	155980831	155984831	uc001fmv.3	SSR2	-0.471877	-0.079931
chr1	161473204	161477204	uc001gan.3	FCGR2A	-2.128	-0.0288729
chr1	166942818	166946818	uc021peh.1	MAEL	-0.474545	-0.046326
chr1	167903796	167907796	uc001gew.3	DCAF6	-0.712875	-0.00230322
chr1	169335186	169339186	uc001gfv.1	NME7	-0.539516	-0.00707497
chr1	175159949	175163949	uc009wws.2	KIAA0040	-0.690844	0.1662
chr1	176151828	176155828	uc001gkt.1	RFWD2	-0.411373	-0.00115922
chr1	180197432	180201432	uc001goe.2	LHX4	0.586504	-0.00799333
chr1	181001022	181005022	uc001gop.3	MR1	-0.440585	-0.00191198
chr1	183558056	183562056	uc001gqk.4	NCF2	-0.541539	-0.00343256
chr1	185124116	185128116	uc001grf.4	TRMT1L	-0.554013	-0.0022088
chr1	197625499	197629499	uc001gug.4	DENND1B	-0.493531	0.0122024
chr1	197742623	197746623	uc021pgu.1	DENND1B	-0.493531	-0.0090142
chr1	197742623	197746623	uc001guf.3	DENND1B	-0.438618	0.0122024
chr1	197869681	197873681	uc001guh.3	C1orf53	-0.426418	0.229007
chr1	207222422	207226422	uc001hfe.1	YOD1	-0.525158	0.093162
chr1	212524159	212528159	uc009xdf.1	SNORA16B	0.917382	-0.077816
chr1	212736675	212740675	uc001hjf.3	ATF3	-0.689265	0.00759669
chr1	214452564	214456564	uc009xdl.1	SMYD2	-0.631227	-0.0640359
chr1	216894814	216898814	uc001hle.2	ESRRG	-0.700692	-0.180352
chr1	217261196	217265196	uc021pja.1	ESRRG	-0.700692	0.251668
chr1	222883905	222887905	uc001hnq.1	BROX	-0.501344	-0.00399366
chr1	224299790	224303790	uc009xef.2	FBXO28	-0.414176	-0.00128342
chr1	226063294	226067294	uc010pvi.1	TMEM63A	1.1242	-0.036458
chr1	226495556	226499556	uc001hqc.3	LIN9	-0.653556	0.012529
chr1	235811293	235815293	uc001hxe.4	GNG4	-0.671714	0.00503615
chr1	241518478	241522478	uc001hyw.2	RGS7	-0.641013	-0.00642225
chr1	242009492	242013492	uc001hzh.3	EXO1	-0.711838	-0.0172976
chr1	242610784	242614784	uc001hzl.4	PLD5	-0.458723	-0.0157209
chr1	245131630	245135630	uc010pyo.1	EFCAB2	0.635242	0.0100888
chr1	246727638	246731638	uc001ibp.3	CNST	-0.479476	-0.0451683
chr1	249151315	249155315	uc001iff.2	ZNF692	0.755505	-0.00373181
chr10	1089076	1093076	uc001ifz.3	IDI1	-0.673405	-0.0170296
chr10	5853512	5857512	uc001iim.4	GDI2	-0.571863	-0.057824
chr10	5853512	5857512	uc001iil.4	GDI2	-0.571863	-0.00256334
chr10	18946312	18950312	uc001iqd.1	ARL5B	-0.706715	0.0140504
chr10	22878710	22882710	uc010qcu.2	PIP4K2A	0.937894	-0.00201363
chr10	35537449	35541449	uc001iyv.4	CCNY	-0.561409	-0.0387586
chr10	44878545	44882545	uc001jbh.3	CXCL12	-0.436751	0.0729359
chr10	51244535	51248535	uc021pqg.1	AGAP8	0.94679	-0.016754
chr10	60551243	60555243	uc001jkj.1	BICC1	-0.4583	-0.00937735
chr10	64574126	64578126	uc010qim.2	EGR2	-1.62092	-0.00944739
chr10	64576419	64580419	uc010qio.2	EGR2	-1.62092	-0.00974519
chr10	70845827	70849827	uc021prx.1	SRGN	-1.11075	-0.00726119
chr10	71073609	71077609	uc001jpk.4	HK1	-0.465104	0.0372496
chr10	72430558	72434558	uc001jrg.3	ADAMTS14	0.615957	-0.044813
chr10	72491713	72495713	uc001jri.1	ADAMTS14	0.615957	-0.0115036
chr10	74832673	74836673	uc021ptk.1	P4HA1	-0.675498	0.00200827
chr10	74854732	74858732	uc010qka.2	P4HA1	-0.675498	0.034592
chr10	76967911	76971911	uc021ptp.1	VDAC2	-0.480347	-0.00143873
chr10	88476483	88480483	uc009xta.2	LDB3	0.591108	-0.00557068
chr10	89417475	89421475	uc001kex.3	PAPSS2	-1.02414	-0.0199701
chr10	90609732	90613732	uc001kfj.4	ANKRD22	-1.68746	-0.00450083
chr10	90638025	90642025	uc010qmx.1	STAMBPL1	-0.478192	-0.00450083
chr10	91156561	91160561	uc001kgj.3	IFIT1	1.68397	-0.00133603
chr10	94001036	94005036	uc001khv.2	CPEB3	-0.559676	0.0154811
chr10	94048919	94052919	uc001khx.1	MARCH5	-0.519486	0.0154811
chr10	99184026	99188026	uc001knh.3	PGAM1	-0.428812	0.0326684
chr10	99184026	99188026	uc001knh.3	PGAM1	-0.423949	0.0123667
chr10	99185433	99189433	uc010qov.2	PGAM1	-0.428812	0.0123667
chr10	103346088	103350088	uc001ktn.3	DPCD	-0.592292	-0.00396829
chr10	106935524	106939524	uc010qqz.1	SORCS3	-0.429612	0.0099151
chr10	114167264	114171264	uc010qrj.2	ACSL5	-0.438637	-0.00903466
chr10	114204672	114208672	uc001kzw.3	ZDHHC6	-0.487041	-0.00903466
chr10	120936345	120940345	uc001lec.3	PRDX3	-0.568611	0.159741
chr10	124711919	124715919	uc001lgx.2	C10orf88	-0.727599	-0.004466
chr10	127503201	127507201	uc001liw.4	UROS	-0.448061	-0.00398767
chr10	133979456	133983456	uc001lky.2	JAKMIP3	0.660148	-0.0068039
chr10	134349352	134353352	uc001llp.3	INPP5A	-0.524854	-0.00577067
chr10	134349352	134353352	uc001llo.1	INPP5A	-0.524854	-0.129642
chr10	134419418	134423418	uc001llq.3	INPP5A	-0.524854	0.0263847
chr11	4113923	4117923	uc009yei.3	RRM1	-0.5262	0.0160313
chr11	5708816	5712816	uc001mbr.3	TRIM22	1.07086	-0.048268
chr11	6278903	6282903	uc001mcr.3	CCKBR	-0.634607	0.0887901
chr11	9448312	9452312	uc001mhp.1	SNORA23	-0.739632	-0.00198284
chr11	10324641	10328641	uc001mil.1	ADM	-1.9244	0.0644431
chr11	10770810	10774810	uc001mja.3	CTR9	-0.520392	-0.00118423
chr11	18341815	18345815	uc001moi.2	GTF2H1	-0.63559	-0.00376503
chr11	18415812	18419812	uc010rdd.2	LDHA	-1.33266	-0.197632
chr11	20689116	20693116	uc009yid.3	NELL1	-0.55548	-0.0155501
chr11	26208828	26212828	uc010rdr.2	ANO3	-0.808046	0.003013
chr11	31529296	31533296	uc001mtb.3	ELP4	-0.496211	0.159453
chr11	32952637	32956637	uc001mua.3	QSER1	-0.442091	-0.03904
chr11	34072527	34076527	uc001mvj.1	CAPRIN1	-0.502091	-0.00222388
chr11	35209381	35213381	uc010res.2	CD44	-0.519369	-0.0930801
chr11	43700142	43704142	uc001mxp.2	HSD17B12	-0.424165	0.0143365
chr11	47234492	47238492	uc001nee.2	DDB2	0.722866	0.0465223
chr11	57333180	57337180	uc001nkn.2	UBE2L6	0.612405	-0.00390876
chr11	57333803	57337803	uc001nko.2	UBE2L6	0.612405	0.104191
chr11	60717257	60721257	uc001nqo.2	SLC15A3	0.580212	-0.122597
chr11	62605131	62609131	uc001nvl.2	WDR74	-0.46002	0.00423433
chr11	63972151	63976151	uc001nym.2	FERMT3	-0.426649	-0.078668
chr11	66186474	66190474	uc010rpc.1	NPAS4	-3.95373	-0.079921
chr11	76068617	76072617	uc010rrz.1	PRKRIR	-0.481075	-0.050697
chr11	76089880	76093880	uc001oxh.1	PRKRIR	-0.481075	-0.00416158
chr11	77068062	77072062	uc010rsn.2	PAK1	-0.468548	0.039017
chr11	77183108	77187108	uc001oyg.4	PAK1	-0.468548	-0.00067244
chr11	77848699	77852699	uc001oza.1	ALG8	-0.418598	0.085489
chr11	77848699	77852699	uc009yuy.1	ALG8	-0.418598	-0.082049
chr11	82780884	82784884	uc001ozu.3	RAB30	-0.494036	0.122135
chr11	88068941	88072941	uc001pcn.4	CTSC	-0.865189	-0.00208044
chr11	94962246	94966246	uc001pfl.3	SESN3	-0.682143	0.0227628
chr11	102186180	102190180	uc001pgx.3	BIRC3	-0.574011	-0.00249475
chr11	105478799	105482799	uc001pit.3	GRIA4	-0.455484	0.0632027
chr11	105478799	105482799	uc001pix.2	GRIA4	-0.455484	0.140329
chr11	108533815	108537815	uc001pkl.1	DDX10	-0.72976	-0.0219305
chr11	109292359	109296359	uc021qqf.1	C11orf87	-0.520611	-0.00105181
chr11	113575068	113579068	uc001poc.4	TMPRSS5	0.688228	-0.001768
chr11	114164534	114168534	uc001pos.1	NNMT	-0.950602	-0.0310627
chr11	114269139	114273139	uc001pot.1	C11orf71	-0.410562	-0.0310627
chr11	117253312	117257312	uc001prg.1	CEP164	0.652885	-0.0123456
chr11	118441101	118445101	uc009zag.3	ARCN1	-0.552184	-0.081038
chr11	118441101	118445101	uc010ryg.2	ARCN1	-0.552184	0.127327
chr11	118475212	118479212	uc001ptr.2	PHLDB1	0.970038	-0.099799
chr11	118476305	118480305	uc001pts.3	PHLDB1	0.970038	-0.115842
chr11	118510756	118514756	uc010ryj.1	PHLDB1	0.970038	-0.126339
chr11	118548381	118552381	uc001pty.1	TREH	0.635297	-0.126339
chr11	118866851	118870851	uc001pul.3	CCDC84	0.807912	-0.000485218
chr11	126079618	126083618	uc009zca.3	FAM118B	-0.460088	-0.044035
chr12	3184520	3188520	uc021qtd.1	TSPAN9	-0.457534	0.00249934
chr12	6831149	6835149	uc001qqj.3	COPS7A	-0.525146	-0.079787
chr12	6831244	6835244	uc001qqi.3	COPS7A	-0.525146	-0.081528
chr12	6948032	6952032	uc009zfe.3	GNB3	0.835455	-0.00088142
chr12	7053739	7057739	uc001qsa.1	PTPN6	-0.759988	-0.00795985
chr12	8086892	8090892	uc001qtr.3	SLC2A3	-0.836698	-0.00399635
chr12	8378214	8382214	uc001quh.2	FAM90A1	0.646153	0.317497
chr12	9911497	9915497	uc001qwk.3	CD69	-0.817492	0.112567
chr12	10322790	10326790	uc001qxo.1	OLR1	-2.23834	-0.00342632
chr12	12876850	12880850	uc001rau.4	APOLD1	-0.424831	-0.0304849
chr12	15372411	15376411	uc001rct.3	RERG	-0.788812	0.00874688
chr12	15473190	15477190	uc001rcw.2	PTPRO	-0.633892	0.00874688
chr12	22087628	22091628	uc001rfi.1	ABCC9	-0.879294	-0.0067576
chr12	25346149	25350149	uc001rgn.3	LYRM5	-0.568539	-0.0014053
chr12	25401854	25405854	uc001rgq.1	KRAS	-0.430807	-0.0014053
chr12	27847427	27851427	uc001rig.1	REP15	0.600529	0.00816873
chr12	27861705	27865705	uc001rii.3	MRPS35	-0.468284	0.00816873
chr12	41084357	41088357	uc001rmn.1	CNTN1	-0.42716	-0.0401795
chr12	42875416	42879416	uc010skv.2	PRICKLE1	-0.439307	-0.00407506
chr12	47471734	47475734	uc001rpm.3	AMIGO2	-0.596104	-0.0222252
chr12	54672487	54676487	uc001sfo.3	HNRNPA1	0.723073	-0.00157547
chr12	54889494	54893494	uc001sgc.4	NCKAP1L	-1.30388	0.082153
chr12	56099686	56103686	uc001shg.3	ITGA7	1.16023	0.083605
chr12	56490034	56494034	uc001sjl.3	ERBB3	0.739615	-0.00758904
chr12	58001962	58005962	uc009zpy.3	ARHGEF25	-0.45083	0.0109839
chr12	58003217	58007217	uc001spa.3	ARHGEF25	-0.45083	0.158415
chr12	58011692	58015692	uc001spf.3	SLC26A10	0.82274	0.158415
chr12	59987847	59991847	uc001sqs.3	SLC16A7	-0.511329	0.0116351
chr12	64796152	64800152	uc001ssb.3	XPOT	-0.441952	-0.043066
chr12	69137935	69141935	uc001suh.3	SLC35E3	1.05512	0.065012
chr12	72664528	72668528	uc001sxa.3	TRHDE	-0.886664	-0.00171047
chr12	76423556	76427556	uc001sxu.3	PHLDA1	-0.440978	-0.00105236
chr12	76951589	76955589	uc001syg.1	OSBPL8	-0.462415	-0.00960282
chr12	101799572	101803572	uc001tib.3	ARL1	-0.532038	0.164685
chr12	102510361	102514361	uc001tjc.3	NUP37	-0.737066	-0.0417667
chr12	104530040	104534040	uc009zum.1	NFYB	-0.548435	-0.00489687
chr12	105722413	105726413	uc001tlh.4	C12orf75	-1.30074	0.0109243
chr12	108077589	108081589	uc001tmo.1	PWP1	-0.627604	-0.0100935
chr12	109529293	109533293	uc001tny.2	ALKBH2	-0.529488	-0.00322358
chr12	110503500	110507500	uc001tqd.1	C12orf76	0.786486	-0.0005405
chr12	123199439	123203439	uc001ucy.4	HCAR3	-0.687432	-0.18907
chr12	123317294	123321294	uc001udg.1	HIP1R	0.954407	-0.00151484
chr12	123318038	123322038	uc001udj.1	HIP1R	0.954407	-0.067996
chr12	123338472	123342472	uc001udk.1	HIP1R	0.954407	0.0126871
chr12	123832988	123836988	uc010tap.2	SBNO1	-0.427194	0.00729586
chr12	124016265	124020265	uc001ufe.2	RILPL1	0.864321	-0.00230961
chr12	128749947	128753947	uc021rgn.1	TMEM132C	-0.54895	0.0167192
chr12	131354616	131358616	uc010tbk.2	RAN	-0.543054	-0.0188713
chr13	20761720	20765720	uc021rha.1	GJB2	-0.474115	0.0653
chr13	21139207	21143207	uc001unj.3	IFT88	-0.43725	-0.000846774
chr13	25859704	25863704	uc001uqf.4	MTMR6	-0.547567	-0.128441
chr13	28193915	28197915	uc001urp.3	POLR1D	-0.789547	-0.0258859
chr13	28672729	28676729	uc010aao.3	FLT3	-0.677182	0.199826
chr13	36043646	36047646	uc010tee.1	NBEA	-0.509949	0.084933
chr13	36048885	36052885	uc010tef.2	NBEA	-0.509949	0.085604
chr13	36869992	36873992	uc010abn.3	CCDC169	-0.424558	0.0283304
chr13	36918567	36922567	uc021rig.1	SPG20OS	0.787001	0.00303163
chr13	46677211	46681211	uc001vaw.3	CPB2	0.874785	0.018879
chr13	46715015	46719015	uc010ack.3	LCP1	-1.67626	-0.022026
chr13	47353750	47357750	uc001vbp.1	ESD	-0.676444	0.00071869
chr13	50263623	50267623	uc001vdh.3	EBPL	-0.46803	-0.00241202
chr13	50621827	50625827	uc001vdw.3	DLEU2	0.707062	-0.00088994
chr13	50697677	50701677	uc001vdn.1	DLEU2	0.707062	0.00725413
chr13	98603928	98607928	uc001vne.3	IPO5	-0.445361	-0.00518554
chr13	98651899	98655899	uc001vng.1	IPO5	-0.445361	-0.00439544
chr13	113838346	113842346	uc001vtb.2	PCID2	1.11901	0.00662732
chr14	20935537	20939537	uc001vxo.4	PNP	-0.521002	-0.098305
chr14	20940919	20944919	uc021rns.1	PNP	-0.521002	0.11306
chr14	23998930	24002930	uc001wke.3	ZFHX2	0.77168	-0.053362
chr14	24018858	24022858	uc010tno.2	ZFHX2	0.852055	-0.053362
chr14	24630174	24634174	uc010alj.3	IRF9	1.32511	-0.025034
chr14	25517171	25521171	uc001wpw.3	STXBP6	-0.459088	-0.0125478
chr14	29239909	29243909	uc010tpd.2	C14orf23	-0.478799	-0.00700404
chr14	36293596	36297596	uc010tpx.1	BRMS1L	-0.594508	0.219456
chr14	45576934	45580934	uc001wwa.1	PRPF39	0.63215	-0.00461488
chr14	48093728	48097728	uc010ani.3	MDGA2	-0.51313	0.00331172
chr14	50051094	50055094	uc001wwl.3	RPS29	-0.49256	0.133847
chr14	51388818	51392818	uc010anz.1	PYGL	-0.954273	0.04939
chr14	51409248	51413248	uc001wyw.4	PYGL	-0.954273	-0.0238252
chr14	52454227	52458227	uc010aod.3	C14orf166	-0.619379	-0.00277115
chr14	53017301	53021301	uc010tqu.2	TXNDC16	-0.597036	-0.00272513
chr14	53017865	53021865	uc001wzu.4	GPR137C	-0.71379	-0.00272513
chr14	53160419	53164419	uc001wzv.3	ERO1L	-0.961912	-0.0586056
chr14	53171895	53175895	uc010tqw.2	PSMC6	-0.95855	-0.0586056
chr14	53171895	53175895	uc010tqw.2	PSMC6	-0.715616	-0.0586056
chr14	53186217	53190217	uc001wzy.3	PSMC6	-0.715616	-0.00087068
chr14	55736020	55740020	uc001xbu.3	FBXO34	-0.570561	-0.0580148
chr14	65169192	65173192	uc001xhn.1	PLEKHG3	0.828569	-0.086677
chr14	68046242	68050242	uc001xjo.1	PLEKHH1	1.2663	-0.14648
chr14	76446092	76450092	uc001xsc.2	TGFB3	1.26338	-0.139132
chr14	79079274	79083274	uc010asv.1	NRXN3	-0.462003	0.217238
chr14	88849741	88853741	uc001xwr.3	SPATA7	-0.872541	-0.00447367
chr14	92300849	92304849	uc001xzu.4	TC2N	-0.997798	-0.092084
chr14	92411117	92415117	uc010aud.3	FBLN5	-0.490252	-0.229296
chr14	93197173	93201173	uc001yat.3	LGMN	-0.493752	-0.05553
chr14	101290444	101294444	uc010txe.2	MEG3	0.800527	0.090573
chr15	26872237	26876237	uc021sgg.1	GABRB3	-0.502423	-0.14144
chr15	30948919	30952919	uc021sht.1	LOC100288637	0.625508	-0.056291
chr15	32402440	32406440	uc010bak.3	CHRFAM7A	-0.707585	-0.0012765
chr15	33020891	33024891	uc021sio.1	GREM1	0.831005	-0.097834
chr15	40211093	40215093	uc001zkk.1	GPR176	-0.628874	0.067608
chr15	42839010	42843010	uc001zqe.3	HAUS2	-0.416196	0.00429758
chr15	43475465	43479465	uc001zqv.3	CCNDBP1	-0.616475	-0.00626667
chr15	43938261	43942261	uc010bdm.3	CATSPER2	1.3277	-0.057564
chr15	49167686	49171686	uc010uey.1	SHC4	0.966558	-0.00234118
chr15	52641678	52645678	uc010ugd.1	MYO5A	-0.446693	-0.0046952
chr15	60882707	60886707	uc002agt.4	RORA	-0.461161	-0.00478501
chr15	60917729	60921729	uc002agv.3	RORA	-0.461161	0.372883
chr15	63672075	63676075	uc002ame.3	CA12	0.937446	0.054864
chr15	65279812	65283812	uc002aod.3	SPG21	-0.486443	-0.0043471
chr15	65808035	65812035	uc002aox.3	DPP8	-0.930042	-0.00127518
chr15	66788146	66792146	uc002apu.1	SNAPC5	-0.525908	0.154077
chr15	66795430	66799430	uc010bhv.3	ZWILCH	-0.742854	0.154077
chr15	67545533	67549533	uc010uju.2	AAGAB	-0.776392	-0.03802
chr15	69450972	69454972	uc002arx.2	GLCE	-0.602889	0.118029
chr15	71143617	71147617	uc002asu.3	LRRC49	-0.720206	-0.00623847
chr15	75658941	75662941	uc002baf.3	MAN2C1	0.78296	-0.0152662
chr15	78589940	78593940	uc002bdo.3	WDR61	-0.623898	-0.0173118
chr15	78589940	78593940	uc002bdn.3	WDR61	-0.623898	-0.00174657
chr15	79354941	79358941	uc010blm.1	RASGRF1	-0.601779	-0.00019105
chr15	80261643	80265643	uc002bfc.4	BCL2A1	-1.24664	0.0468876
chr15	83652954	83656954	uc002bjl.2	FAM103A1	-0.422741	0.069674
chr15	83788663	83792663	uc002bjr.3	TM6SF1	-0.737929	-0.00910288
chr15	85661421	85665421	uc002bll.3	PDE8A	0.904787	0.0110218
chr15	91258578	91262578	uc010uqh.2	BLM	-0.525797	-0.00608495
chr15	91453272	91457272	uc010uqn.1	MAN2A2	0.58021	0.158158
chr15	99789745	99793745	uc002bvd.1	LRRC28	-0.5001	-0.0100119
chr15	102499015	102503015	uc010bpk.1	WASH3P	0.63867	-0.00305472
chr16	323914	327914	uc010uue.2	RGS11	0.592659	0.220057
chr16	418569	422569	uc002cgs.2	MRPL28	-0.469275	-0.00852787
chr16	1875224	1879224	uc002cnd.3	FAHD1	-0.624076	-0.0025612
chr16	2800329	2804329	uc002crk.3	SRRM2	0.653507	-0.062703
chr16	2800626	2804626	uc002crl.1	SRRM2	0.653507	0.06914
chr16	3064022	3068022	uc021tbb.1	CLDN6	0.585632	0.091922
chr16	10672539	10676539	uc002czx.3	EMP2	-0.671528	-0.015064
chr16	12152666	12156666	uc010uyx.1	SNX29	0.629242	0.160105
chr16	21661987	21665987	uc002djg.2	IGSF6	-0.547157	0.164628
chr16	30122878	30126878	uc002dwq.3	GDPD3	0.678813	-0.145991
chr16	30192730	30196730	uc002dwx.3	CORO1A	-0.435512	-0.00805759
chr16	30439373	30443373	uc002dyf.3	DCTPP1	-0.5148	0.113018
chr16	50751822	50755822	uc010vgq.1	NOD2	-0.499899	-0.0277071
chr16	50773960	50777960	uc002egq.1	CYLD	-0.4402	-0.0277071
chr16	53965896	53969896	uc002ehs.3	FTO	-0.484986	-0.0133246
chr16	61889142	61893142	uc002eoh.3	CDH8	-0.847014	-0.0071391
chr16	67027530	67031530	uc002eqw.3	CES4A	0.821913	-0.0532836
chr16	69164498	69168498	uc002ews.4	CIRH1A	-0.422026	-0.163258
chr16	69168598	69172598	uc010cfi.3	CIRH1A	-0.422026	-0.146583
chr16	69456497	69460497	uc002exg.1	CYB5B	-0.500872	-0.00340902
chr16	75598248	75602248	uc010cgy.3	GABARAPL2	-0.412242	0.02288
chr16	80836175	80840175	uc002ffs.3	CDYL2	-0.410462	-0.082753
chr16	82658398	82662398	uc010vns.2	CDH13	-0.814357	-0.0137918
chr16	84731554	84735554	uc002fij.3	USP10	-0.423442	-0.00214505
chr16	88715457	88719457	uc010chx.1	CYBA	-0.707244	0.131381
chr16	88783149	88787149	uc002flp.4	PIEZO1	0.631819	-0.068268
chr16	88849372	88853372	uc010vpb.2	PIEZO1	0.631819	-0.048831
chr16	89784807	89788807	uc010ciq.3	ZNF276	0.633657	-0.00251742
chr16	89785951	89789951	uc002fos.4	ZNF276	0.633657	-0.00232663
chr16	89787544	89791544	uc010cit.2	ZNF276	0.633657	-0.056814
chr17	1461095	1465095	uc010vqn.1	PITPNA	-0.70017	0.029898
chr17	1506211	1510211	uc010vqo.1	SLC43A2	-0.438508	-0.00432661
chr17	4899242	4903242	uc002gan.2	KIF1C	0.869096	-0.06012
chr17	6542221	6546221	uc002gdf.4	TXNDC17	-0.494031	-0.00420322
chr17	6795100	6799100	uc002gdw.3	ALOX12P2	0.674109	-0.226695
chr17	11922134	11926134	uc002gnk.3	MAP2K4	-0.526417	-0.00194452
chr17	15846230	15850230	uc002gpd.1	ADORA2B	-0.558662	-0.0341666
chr17	15900693	15904693	uc021tqp.1	TTC19	-0.436533	-0.0341666
chr17	16316855	16320855	uc002gpz.3	TRPV2	-0.424796	0.097319
chr17	18443234	18447234	uc002gty.3	USP32P2	0.842206	-0.0317864
chr17	19435166	19439166	uc002gvx.3	SLC47A1	-1.00101	0.048241
chr17	27222715	27226715	uc002hdc.3	FLOT2	-0.490657	-0.00827056
chr17	27946441	27950441	uc002hel.2	CORO6	0.841605	-0.00299291
chr17	28703941	28707941	uc002hfb.2	CPD	-0.550534	-0.00268484
chr17	29419944	29423944	uc002hgf.2	NF1	-0.547942	-0.00279768
chr17	30667228	30671228	uc002hhg.3	C17orf75	-0.496131	-0.260618
chr17	34429219	34433219	uc002hkx.1	CCL4	-2.88686	-0.080128
chr17	34840472	34844472	uc002hms.1	ZNHIT3	-0.458638	-0.080128
chr17	34898736	34902736	uc002hnb.3	GGNBP2	-0.419627	-0.0073829
chr17	38254973	38258973	uc010cwq.2	NR1D1	-0.467161	-0.141686
chr17	40019629	40023629	uc002hyf.1	KLHL11	-0.638882	-0.00271412
chr17	41275599	41279599	uc002idh.3	NBR2	0.598852	-0.00366701
chr17	42420490	42424490	uc002igp.1	GRN	-0.451015	-0.0129083
chr17	54989409	54993409	uc002iut.3	TRIM25	0.816917	0.036076
chr17	56831231	56835231	uc002iwx.3	PPM1E	-0.438645	-0.00303273
chr17	57182266	57186266	uc002iwy.4	TRIM37	-0.623339	-0.00303273
chr17	62221437	62225437	uc010dee.1	SNORD104	1.31704	-0.071288
chr17	63182821	63186821	uc002jfg.3	RGS9	-0.4316	-0.00245519
chr17	66285405	66289405	uc002jha.2	SLC16A6	-1.20157	-0.00341312
chr17	68169180	68173180	uc021ucj.1	KCNJ2	0.600419	0.104528
chr17	73041074	73045074	uc002jmo.1	ATP5H	-0.487283	-0.00785901
chr17	73582138	73586138	uc010dgh.3	MYO15B	0.695448	-0.095846
chr17	74720911	74724911	uc002jsr.3	METTL23	-0.445969	-0.00356622
chr17	76116830	76120830	uc002jui.1	TMC6	0.664642	0.194402
chr17	76119965	76123965	uc002jum.4	TMC6	0.664642	0.178927
chr17	76353176	76357176	uc021uee.1	SOCS3	-1.65523	0.010746
chr17	76565460	76569460	uc002jvv.2	DNAH17	0.700517	-0.06907
chr17	78232666	78236666	uc002jyh.2	RNF213	0.847333	0.187942
chr17	78232666	78236666	uc002jyh.2	RNF213	0.630077	0.187942
chr17	78259613	78263613	uc002jyg.1	RNF213	0.630077	0.0117695
chr17	80140876	80144876	uc010dik.1	CCDC57	0.617129	0.0162131
chr17	80168689	80172689	uc002kdx.1	CCDC57	0.617129	0.120366
chr17	80184281	80188281	uc002kea.3	SLC16A3	-0.43491	0.118787
chr17	80184281	80188281	uc021ufm.1	SLC16A3	-0.43491	0.120366
chr17	80184886	80188886	uc002keb.3	SLC16A3	-0.43491	0.160762
chr17	80188107	80192107	uc002kec.3	SLC16A3	-0.43491	0.204184
chr17	80191649	80195649	uc021ufo.1	SLC16A3	-0.43491	-0.079798
chr18	594997	598997	uc010wys.2	CLUL1	-0.653733	-0.328338
chr18	7944928	7948928	uc010wzl.2	PTPRM	-0.469901	-0.00305298
chr18	29169729	29173729	uc002kwx.4	TTR	-2.16183	-0.116713
chr18	29204361	29208361	uc002kwy.4	B4GALT6	-0.568431	0.129321
chr18	43670164	43674164	uc010xct.1	ATP5A1	-0.429193	0.00661634
chr18	47086426	47090426	uc010xdh.2	LIPG	-0.534722	-0.00167804
chr18	51749158	51753158	uc002lfh.2	MBD2	-0.611165	-0.00449763
chr19	2326614	2330614	uc002lvp.4	LSM7	-0.487646	-0.188929
chr19	3134190	3138190	uc002lxf.2	GNA15	-0.78342	0.090393
chr19	3134190	3138190	uc010xhf.1	GNA15	-0.78342	0.073012
chr19	9877410	9881410	uc021uoq.1	ZNF846	0.770314	-0.029634
chr19	10826728	10830728	uc002mpv.2	DNM2	0.588929	-0.172357
chr19	11198037	11202037	uc010xll.2	LDLR	-0.68639	0.0287415
chr19	17376231	17380231	uc010ean.2	BABAM1	-0.427066	0.117836
chr19	21262952	21266952	uc002npl.3	ZNF714	-0.516364	0.118643
chr19	21322839	21326839	uc002npp.2	ZNF431	0.678072	-0.047097
chr19	23939693	23943693	uc002nrk.4	ZNF681	-0.41777	0.0560485
chr19	30861327	30865327	uc002nsu.1	ZNF536	0.668262	0.126932
chr19	30861327	30865327	uc010edd.1	ZNF536	0.668262	-0.045448
chr19	35632153	35636153	uc010xsp.1	FXYD7	-0.453066	-0.147559
chr19	36397211	36401211	uc021utb.1	TYROBP	-0.565486	0.224324
chr19	41942319	41946319	uc002ora.1	ATP5SL	-0.498404	-0.056909
chr19	45541441	45545441	uc002pan.1	CLASRP	0.690246	0.0364292
chr19	45969252	45973252	uc002pbw.3	FOSB	-1.76384	-0.052206
chr19	46272923	46276923	uc021uwb.1	DMPK	0.59163	-0.06808
chr19	49138639	49142639	uc010elz.1	DBP	-0.658897	-0.00321476
chr19	49138639	49142639	uc002pjy.2	DBP	-0.658897	0.0183451
chr19	49586464	49590464	uc002pmh.2	SNRNP70	0.93547	-0.0122067
chr19	51485071	51489071	uc002puo.3	KLK7	-0.516012	-0.076444
chr19	51485320	51489320	uc002pup.3	KLK7	-0.516012	0.125839
chr19	52392145	52396145	uc010ydf.1	ZNF577	0.612	-0.072647
chr19	53118981	53122981	uc002pzu.4	ZNF83	0.973714	-0.00271153
chr19	53494784	53498784	uc002qan.4	ZNF702P	-0.592928	-0.00405376
chr19	53660313	53664313	uc002qbc.2	ZNF347	0.836632	0.00311385
chr19	54880165	54884165	uc010yex.2	LAIR1	-1.04367	-0.0147716
chr19	54958395	54962395	uc002qfv.1	LENG8	1.08416	0.0203183
chr19	57944692	57948692	uc002qoq.2	ZNF749	0.870803	-0.151441
chr2	9562012	9566012	uc002qzp.1	CPSF3	-0.611933	0.073954
chr2	9612669	9616669	uc002qzs.3	IAH1	-0.67052	0.073954
chr2	9981570	9985570	uc010exd.3	TAF1B	-0.467825	-0.080481
chr2	9981570	9985570	uc010exc.2	TAF1B	-0.467825	0.0110409
chr2	10585770	10589770	uc010exh.1	ODC1	-0.616745	-0.00338731
chr2	15699454	15703454	uc002rcd.1	NBAS	-0.471001	0.0144265
chr2	27992583	27996583	uc002rlm.1	MRPL33	-0.576173	-0.00301087
chr2	28150689	28154689	uc002rlv.3	BRE	-0.603737	0.038962
chr2	28613668	28617668	uc021vfg.1	FOSL2	-0.697106	0.038962
chr2	28613778	28617778	uc002rma.3	FOSL2	-0.697106	0.058304
chr2	30668122	30672122	uc010ymp.2	LCLAT1	-0.463904	0.0519788
chr2	40737575	40741575	uc002rsd.4	SLC8A1	-0.706884	0.15757
chr2	61007019	61011019	uc010fch.3	PAPOLG	-0.489655	-0.0021968
chr2	61402552	61406552	uc002sbb.2	AHSA2	1.26851	-0.00315694
chr2	63813742	63817742	uc002scj.2	MDH1	-0.648653	-0.00658399
chr2	64679326	64683326	uc002scy.4	LGALSL	-0.602754	0.000114532
chr2	64749438	64753438	uc002sda.3	AFTPH	-0.421322	0.000114532
chr2	68477651	68481651	uc002sei.1	PPP3R1	0.847528	-0.009242
chr2	74403995	74407995	uc002ski.2	MOB1A	-0.45807	-0.00122214
chr2	74423689	74427689	uc010yrp.2	MTHFD2	-0.43721	-0.00122214
chr2	74665710	74669710	uc010fff.1	RTKN	0.757566	-0.02889
chr2	85196230	85200230	uc002sox.4	KCMF1	-0.56533	-0.0051721
chr2	86563206	86567206	uc021vke.1	REEP1	-0.450277	-0.0064657
chr2	86666270	86670270	uc002sri.4	KDM3A	-0.740579	-0.0064657
chr2	86667140	86671140	uc010ytk.2	KDM3A	-0.740579	-0.09891
chr2	86945413	86949413	uc002srr.2	RMND5A	-0.534019	-0.0030601
chr2	95823099	95827099	uc002sud.1	ZNF514	0.715216	0.064222
chr2	99277936	99281936	uc010yvm.2	MGAT4A	-0.605954	0.064387
chr2	99869570	99873570	uc002szw.1	LYG2	0.583507	-0.065407
chr2	100923687	100927687	uc010yvs.2	LONRF2	-0.713149	-0.0130826
chr2	102312164	102316164	uc002tbc.3	MAP4K4	0.621027	-0.00411632
chr2	102458562	102462562	uc002tbk.3	MAP4K4	0.621027	-0.039261
chr2	103412224	103416224	uc010ywe.2	TMEM182	-0.512636	-0.0076286
chr2	107500610	107504610	uc002tdq.3	ST6GAL2	-0.48733	-0.00544649
chr2	109063576	109067576	uc002ted.3	GCC2	-0.430348	-0.00104039
chr2	115820246	115824246	uc002tlc.2	DPP10	-0.748329	-0.185832
chr2	120515206	120519206	uc002tmf.1	PTPN4	-0.470449	-0.023078
chr2	124780863	124784863	uc010flu.3	CNTNAP5	-0.487221	0.066586
chr2	136632011	136636011	uc002tuw.3	MCM6	-0.488212	-0.0030038
chr2	139535811	139539811	uc002tvi.3	NXPH2	-0.585927	-0.0090143
chr2	145088083	145092083	uc002tvr.3	GTDC1	-0.649525	-0.00668835
chr2	150222491	150226491	uc002txa.3	LYPD6	-0.472365	-0.1657
chr2	155100324	155104324	uc010fod.3	GALNT13	-0.664102	0.0041904
chr2	157182526	157186526	uc010zcg.1	NR4A2	-0.476449	0.121987
chr2	158343473	158347473	uc010zcl.1	CYTIP	-0.610481	-0.053371
chr2	162162785	162166785	uc002ubu.2	PSMD14	-0.434255	-0.0039694
chr2	162927996	162931996	uc002uca.1	DPP4	-0.506216	0.11292
chr2	163173039	163177039	uc002ucf.3	IFIH1	1.38397	0.0174153
chr2	163693257	163697257	uc002uci.3	KCNH7	-0.88091	-0.00652181
chr2	171671199	171675199	uc002ugh.3	GAD1	-1.08858	0.159407
chr2	171703576	171707576	uc010fqc.3	GAD1	-1.08858	-0.00355974
chr2	172376865	172380865	uc002ugy.4	CYBRD1	-0.790112	-0.00552625
chr2	173418100	173422100	uc010zea.1	PDK1	-0.782659	-0.00822463
chr2	173418778	173422778	uc002uhs.3	PDK1	-0.782659	-0.126569
chr2	173598524	173602524	uc002uhu.2	RAPGEF4	-0.48279	-0.126569
chr2	179987285	179991285	uc002unh.4	SESTD1	-0.423285	-0.00693144
chr2	183729498	183733498	uc002upa.2	FRZB	-0.929084	-0.00749531
chr2	190524124	190528124	uc002uqt.3	ASNSD1	-0.569319	0.22672
chr2	191790415	191794415	uc010zgj.1	GLS	-0.460703	-0.00252285
chr2	191876404	191880404	uc021vue.1	STAT1	1.50439	-0.00252285
chr2	192254833	192258833	uc002usu.2	MYO1B	-0.860335	0.069251
chr2	196519531	196523531	uc002utg.4	SLC39A10	-0.614543	-0.0027948
chr2	201675055	201679055	uc010zhg.2	BZW1	-0.637024	-0.00660385
chr2	201752107	201756107	uc002uwn.2	NIF3L1	-0.51756	-0.045952
chr2	203101322	203105322	uc002uza.1	SUMO1	-0.438432	-0.00236596
chr2	203239049	203243049	uc002uze.3	BMPR2	-0.500716	-0.0688842
chr2	207137522	207141522	uc002vbp.2	ZDBF2	-0.490463	-0.0022845
chr2	207306367	207310367	uc002vbq.3	ADAM23	-0.444909	-0.0022845
chr2	209052773	209056773	uc002vcr.3	C2orf80	-1.07533	-0.00438711
chr2	209222568	209226568	uc010zjb.2	PTH2R	-0.450157	-0.027646
chr2	211339429	211343429	uc010zjh.2	LANCL1	-0.536353	-0.152237
chr2	216944588	216948588	uc002vfv.4	TMEM169	-0.468067	-0.060243
chr2	222435001	222439001	uc002vmr.2	EPHA4	-0.724743	-0.00736986
chr2	223914861	223918861	uc002vnl.4	KCNE4	-1.59822	-0.250525
chr2	224465217	224469217	uc002vnm.3	SCG2	-1.39126	0.0441539
chr2	229044361	229048361	uc002vpp.2	SPHKAP	-1.02982	0.021638
chr2	229044361	229048361	uc002vpq.2	SPHKAP	-1.02982	-0.056493
chr2	233413356	233417356	uc002vta.3	EIF4E2	-0.416309	-0.055975
chr2	233923035	233927035	uc010zmo.2	INPP5D	-0.665007	0.066913
chr2	235403693	235407693	uc002vvn.3	ARL4C	-0.433458	-0.0038764
chr2	238320850	238324850	uc010znj.1	COL6A3	-0.419181	-0.0076923
chr2	238598806	238602806	uc002vxe.3	LRRFIP1	1.05779	0.217572
chr2	242253280	242257280	uc010zop.2	SEPT2	0.639604	-0.00714534
chr20	386708	390708	uc010zpl.1	RBCK1	0.868379	-0.00609336
chr20	5889973	5893973	uc010zqz.2	CHGB	-0.48418	-0.00791241
chr20	9817687	9821687	uc002wnl.2	PAK7	-0.448894	-0.0221743
chr20	10652694	10656694	uc002wnw.2	JAG1	-0.524025	0.073157
chr20	21492664	21496664	uc002wsi.3	NKX2-2	0.611722	0.0897943
chr20	23028141	23032141	uc002wsu.1	THBD	-0.713884	0.09502
chr20	25988434	25992434	uc002wvh.4	LOC100134868	1.44428	0.215271
chr20	25988434	25992434	uc002wvh.4	LOC100134868	1.44589	0.215271
chr20	30324903	30328903	uc010gdv.1	TPX2	-0.565472	0.00327842
chr20	36849546	36853546	uc002xhx.1	KIAA1755	0.590714	-0.0174087
chr20	37351104	37355104	uc002xjc.3	SLC32A1	-1.04756	-0.0145036
chr20	39655461	39659461	uc002xjl.3	TOP1	-0.443272	-0.00152608
chr20	39764160	39768160	uc002xjo.1	PLCG1	0.638339	-0.00152608
chr20	42217578	42221578	uc010zwi.1	IFT52	-0.458042	-0.00141296
chr20	43881206	43885206	uc002xnm.1	SLPI	-1.49957	0.147199
chr20	47660837	47664837	uc010zyg.2	CSE1L	-0.421735	-0.04152
chr20	47660837	47664837	uc002xty.3	CSE1L	-0.421735	-0.000998007
chr20	49573060	49577060	uc002xvw.1	DPM1	-0.509221	-0.044446
chr20	53090265	53094265	uc002xwy.3	DOK5	-0.812644	-0.0050935
chr20	55924617	55928617	uc002xyi.3	RAE1	-0.629065	-0.144636
chr20	56134136	56138136	uc010zzm.2	PCK1	-1.30493	-0.070358
chr20	62919737	62923737	uc002yio.1	LINC00266-1	1.24032	-0.117577
chr21	15753509	15757509	uc011abx.2	HSPA13	-0.488225	-0.00286558
chr21	16338513	16342513	uc021whl.1	NRIP1	-0.583243	-0.00674507
chr21	19287536	19291536	uc002yku.3	CHODL	-0.419876	-0.221837
chr21	26977801	26981801	uc002yln.3	MRPL39	-0.434442	-0.00138405
chr21	27009588	27013588	uc011ace.1	JAM2	-0.757617	-0.000531721
chr21	30389685	30393685	uc002yms.3	RWDD2B	-0.922369	-0.100418
chr21	34012462	34016462	uc002yqe.4	SYNJ1	-0.517393	-0.0510123
chr21	38443103	38447103	uc002yvw.1	PIGP	-0.605767	0.00830256
chr21	38737858	38741858	uc002ywi.3	DYRK1A	-0.47984	-0.00019379
chr21	40750212	40754212	uc011aep.1	WRB	-0.614314	0.223827
chr21	42731949	42735949	uc002yzf.1	MX2	1.31405	0.128383
chr21	45551493	45555493	uc002zed.4	C21orf33	-0.423556	-0.00945599
chr21	46236044	46240044	uc002zfz.1	SUMO3	-0.483975	0.054336
chr21	46328741	46332741	uc002zgd.2	ITGB2	-1.22098	-0.289481
chr22	24049428	24053428	uc002zxm.3	GUSBP11	0.674789	-0.132181
chr22	24057545	24061545	uc010gub.1	GUSBP11	0.985962	-0.132181
chr22	24382284	24386284	uc011ajl.2	GSTT1	-2.67813	-0.0315465
chr22	31686520	31690520	uc011alo.2	PIK3IP1	-0.69367	-0.0162225
chr22	32649318	32653318	uc003ami.3	SLC5A4	0.580404	0.028267
chr22	36914745	36918745	uc011amr.2	EIF3D	-0.59923	0.104507
chr22	36923277	36927277	uc011ams.2	EIF3D	-0.59923	-0.0124435
chr22	39148956	39152956	uc011aoa.2	SUN2	0.63566	0.00379851
chr22	39408264	39412264	uc003awr.3	APOBEC3C	-0.505351	0.171679
chr22	40740503	40744503	uc003ays.4	ADSL	-0.578235	0.00155539
chr22	40752867	40756867	uc010gyb.1	ADSL	-0.578235	-0.00400938
chr22	41073181	41077181	uc003ayz.3	MCHR1	-0.556073	-0.0381115
chr22	42015353	42019353	uc003bar.2	XRCC6	-0.549459	0.039783
chr22	42947924	42951924	uc010gyz.3	SERHL2	0.636739	0.0271434
chr22	43087957	43091957	uc021wqq.1	A4GALT	-0.491023	0.0702309
chr22	46065677	46069677	uc003bgm.2	ATXN10	-0.494714	-0.00607132
chr22	46065916	46069916	uc003bgn.2	ATXN10	-0.494714	0.187124
chr22	46447725	46451725	uc003bgr.4	MIRLET7BHG	0.605264	-0.00661395
chr22	50275310	50279310	uc021wrx.1	ZBED4	0.728689	-0.042144
chr3	236278	240278	uc003bou.3	CHL1	-0.442118	-0.0204188
chr3	3219401	3223401	uc011aso.2	CRBN	-0.639091	-0.00955165
chr3	5019096	5023096	uc003bqf.3	BHLHE40	-0.802913	0.0221559
chr3	5161929	5165929	uc011asx.2	ARL8B	-0.600822	0.00388296
chr3	9849643	9853643	uc003btg.3	TTLL3	0.742966	-0.009591
chr3	19429972	19433972	uc011awf.1	KCNH8	1.91716	-0.070617
chr3	22412123	22416123	uc010hfb.1	ZNF385D	-1.25698	0.0122188
chr3	23984750	23988750	uc010hfd.2	NR1D2	-0.553124	0.0858649
chr3	23985611	23989611	uc011awk.1	NR1D2	-0.553124	0.0671294
chr3	25829562	25833562	uc010hfh.3	OXSM	-0.560422	-0.024417
chr3	32610366	32614366	uc011axh.2	DYNC1LI1	-0.4284	-0.0145748
chr3	33329167	33333167	uc011axs.1	FBXL2	-0.640534	-0.00466743
chr3	36779352	36783352	uc003cgi.2	DCLK3	-0.580906	-0.00315392
chr3	39193102	39197102	uc003cjg.3	CSRNP1	-0.543922	-0.00401778
chr3	41234400	41238400	uc010hia.1	CTNNB1	-0.506084	-0.00371513
chr3	43661560	43665560	uc003cmv.3	ANO10	-0.433864	-0.031691
chr3	48453480	48457480	uc003cst.2	PLXNB1	0.953778	-0.046875
chr3	48464026	48468026	uc003csu.2	PLXNB1	0.953778	0.0363471
chr3	49975476	49979476	uc010hle.2	RBM6	0.773178	-0.027932
chr3	49975476	49979476	uc011bdh.2	RBM6	0.773178	0.05353
chr3	51993652	51997652	uc003dcb.2	PCBP4	0.748903	-0.055999
chr3	51995272	51999272	uc003dcg.2	PCBP4	0.748903	0.0793614
chr3	51999482	52003482	uc003dck.2	PCBP4	0.748903	-0.00747198
chr3	53193222	53197222	uc003dgm.3	PRKCD	-0.507297	-0.00349089
chr3	56589183	56593183	uc003dhv.2	CCDC66	0.77874	-0.0591173
chr3	56807745	56811745	uc003dif.2	ARHGEF3	-0.563541	0.046349
chr3	63847597	63851597	uc003dlt.4	THOC7	-0.655756	-0.00586564
chr3	66117284	66121284	uc011bfq.2	SLC25A26	-0.7784	-0.05902
chr3	81790780	81794780	uc021xax.1	GBE1	-0.432967	-0.0194264
chr3	81808950	81812950	uc021xav.1	GBE1	-0.432967	-0.00425541
chr3	93780067	93784067	uc003drj.3	DHFRL1	-0.450407	-0.00937168
chr3	96531424	96535424	uc010how.1	EPHA6	-0.595931	-0.00937168
chr3	98449151	98453151	uc003dsy.3	ST3GAL6	-0.46016	-0.00427106
chr3	101544833	101548833	uc003dvo.3	NFKBIZ	-1.05382	0.074314
chr3	113463865	113467865	uc003eao.3	ATP6V1A	-0.69339	-0.00494963
chr3	119394243	119398243	uc003ecz.1	COX17	-0.608051	-0.161773
chr3	120625049	120629049	uc011bji.2	STXBP5L	-0.498647	-0.0209125
chr3	122511900	122515900	uc010hrl.3	DIRC2	-0.446852	-0.006181
chr3	127640255	127644255	uc003eka.4	KBTBD12	-0.697653	-0.00266639
chr3	127840671	127844671	uc003ekh.3	RUVBL1	-0.497157	-0.00336714
chr3	131259937	131263937	uc003eoj.3	CPNE4	-0.642147	-0.0255485
chr3	131757165	131761165	uc003eol.3	CPNE4	-0.642147	-0.04282
chr3	150268142	150272142	uc003eyd.3	EIF2A	-0.690839	-0.00238529
chr3	156390204	156394204	uc003fav.3	TIPARP	-0.944948	-0.0210373
chr3	164906618	164910618	uc021xgy.1	SLITRK3	-0.513923	-0.00968223
chr3	167451431	167455431	uc003ffa.4	SERPINI1	-0.800101	0.0819908
chr3	172466531	172470531	uc003fii.2	ECT2	-0.445031	-0.112996
chr3	172466531	172470531	uc003fih.2	ECT2	-0.445031	-0.072561
chr3	173114243	173118243	uc003fio.1	NLGN1	-0.844175	-0.0159772
chr3	178864310	178868310	uc003fjk.3	PIK3CA	-0.437516	-0.00869388
chr3	180705306	180709306	uc021xhv.1	DNAJC19	-0.48714	-0.073002
chr3	186260167	186264167	uc003fqe.3	CRYGS	1.17013	0.00517994
chr3	186837088	186841088	uc021xim.1	RPL39L	-0.738651	0.006189
chr3	197685070	197689070	uc010iar.3	LMLN	-0.451257	0.072844
chr4	617362	621362	uc003gap.3	PDE6B	0.777996	-0.079415
chr4	817945	821945	uc003gbi.3	CPLX1	-0.431631	-0.193316
chr4	6194346	6198346	uc003giu.4	JAKMIP1	-0.487465	-0.0175512
chr4	20253234	20257234	uc003gpr.1	SLIT2	-0.533933	0.0195691
chr4	20253234	20257234	uc003gps.1	SLIT2	-0.533933	-0.082392
chr4	21697318	21701318	uc003gqh.1	KCNIP4	-0.612595	-0.124912
chr4	38856438	38860438	uc010ifg.2	TLR6	-0.604355	-0.0198476
chr4	46389396	46393396	uc003gxc.3	GABRA2	-0.698958	-0.0255667
chr4	46993522	46997522	uc021xoa.1	GABRA4	-0.615121	0.09976
chr4	46994424	46998424	uc003gxg.3	GABRA4	-0.615121	-0.00879053
chr4	47031294	47035294	uc003gxh.3	GABRB1	-0.438726	-0.00879053
chr4	48565060	48569060	uc003gyi.1	FRYL	0.980792	-0.094078
chr4	53615807	53619807	uc003gzr.3	ERVMER34-1	-0.466218	0.0235538
chr4	55522094	55526094	uc010igr.3	KIT	-1.33208	-0.0133257
chr4	55591581	55595581	uc010igt.2	KIT	-1.33208	-0.012922
chr4	56260089	56264089	uc003hax.2	TMEM165	0.817352	-0.00181973
chr4	56260089	56264089	uc011bzy.1	TMEM165	0.817352	0.482438
chr4	56410099	56414099	uc003haz.1	CLOCK	-0.433633	-0.220892
chr4	57520688	57524688	uc003hbz.2	HOPX	-0.58241	-0.007272
chr4	62064973	62068973	uc003hcq.4	LPHN3	-0.603873	-0.0168589
chr4	66533206	66537206	uc003hcx.3	EPHA5	-0.585502	-0.00817466
chr4	71530348	71534348	uc003hfn.4	IGJ	-0.636298	-0.008665
chr4	76647828	76651828	uc003hiu.3	USO1	-0.420943	-0.072398
chr4	78076356	78080356	uc003hkq.4	CCNG2	-0.418778	-0.00277304
chr4	78676105	78680105	uc003hkt.1	CNOT6L	-0.770164	-0.00103531
chr4	78781804	78785804	uc003hku.2	MRPL1	-0.527542	-0.0105824
chr4	82073311	82077311	uc011ccf.1	PRKG2	-0.715255	0.126963
chr4	82124214	82128214	uc003hmh.2	PRKG2	-0.715255	-0.0199076
chr4	83954238	83958238	uc003hoa.3	COPS4	-0.603551	-0.00387267
chr4	86394283	86398283	uc003hpk.3	ARHGAP24	-0.451995	-0.0060754
chr4	89297890	89301890	uc003hrp.1	HERC6	1.44298	-0.108784
chr4	99180526	99184526	uc003hua.4	RAP1GDS1	-0.507012	-0.00706541
chr4	99941920	99945920	uc003hug.3	METAP1	-0.948862	-0.059869
chr4	100813703	100817703	uc003hvi.2	LAMTOR3	-0.936605	-0.065652
chr4	103788134	103792134	uc003hwt.4	CISD2	-0.645099	-0.016585
chr4	106627940	106631940	uc003hxx.2	GSTCD	-0.474604	-0.00505904
chr4	106627940	106631940	uc011cfb.2	GSTCD	-0.474604	-0.00436402
chr4	114681083	114685083	uc003ibo.4	CAMK2D	-0.493587	-0.0293175
chr4	122789652	122793652	uc003iee.2	BBS7	-0.423462	0.083285
chr4	128702703	128706703	uc011cgr.2	HSPA4L	-0.433007	-0.065079
chr4	128800015	128804015	uc011cgs.2	PLK4	-0.501524	-0.065079
chr4	128800015	128804015	uc003ifo.3	PLK4	-0.501524	-0.06219
chr4	140475577	140479577	uc003ihw.3	SETD7	-0.451657	-0.0111561
chr4	141292663	141296663	uc003iig.2	SCOC	-0.45581	-0.0137604
chr4	149361672	149365672	uc003ilj.4	NR3C2	-0.533887	-0.131445
chr4	154622059	154626059	uc021xtl.1	TLR2	-0.656815	-0.00937211
chr4	154679387	154683387	uc003inu.1	RNF175	-0.68707	-0.00937211
chr4	159440865	159444865	uc010iqj.2	RXFP1	-0.545263	-0.00356935
chr4	174253595	174257595	uc003itb.2	HMGB2	-0.51317	0.00414242
chr4	185137114	185141114	uc003iwc.3	ENPP6	-0.540672	-0.0041913
chr4	186123182	186127182	uc003ixf.4	KIAA1430	-0.52502	-0.00324484
chr4	187514980	187518980	uc010isn.3	FAT1	-0.609572	-0.0107868
chr4	187642987	187646987	uc003izf.3	FAT1	-0.609572	0.056882
chr5	7780285	7784285	uc010itm.1	ADCY2	-0.415585	-0.00405155
chr5	16177897	16181897	uc003jfo.2	MARCH11	-0.877588	-0.0026922
chr5	32583604	32587604	uc003jht.2	SUB1	-0.463146	0.027939
chr5	32583604	32587604	uc003jhs.2	SUB1	-0.463146	-0.010298
chr5	33982780	33986780	uc003jie.3	SLC45A2	-0.45282	0.135659
chr5	34006220	34010220	uc003jih.3	AMACR	-0.763425	0.135659
chr5	38915647	38919647	uc011cpj.2	OSMR	-1.04683	-0.00926688
chr5	44807944	44811944	uc003joi.1	MRPS30	-0.653962	-0.0101387
chr5	52283155	52287155	uc011cqd.2	ITGA2	0.649199	0.0307474
chr5	52403325	52407325	uc003joz.3	MOCS2	-0.717413	0.0307474
chr5	53749430	53753430	uc003jph.2	HSPB3	-0.997007	0.176453
chr5	60238955	60242955	uc003jsp.4	NDUFAF2	-0.558322	-0.00581089
chr5	60239033	60243033	uc003jso.4	NDUFAF2	-0.558322	-0.00212173
chr5	60931635	60935635	uc003jst.1	C5orf64	0.670305	-0.134849
chr5	63869508	63873508	uc011cqu.2	RGS7BP	-0.627774	-0.0170521
chr5	64918187	64922187	uc003jty.3	TRIM23	-0.76513	-0.0154831
chr5	69168990	69172990	uc011crh.2	SMA4	0.687857	-0.084707
chr5	69849200	69853200	uc003jyr.1	SMA5	0.662313	0.780186
chr5	72110417	72114417	uc003kck.4	TNPO1	-0.457138	-0.00410845
chr5	74061102	74065102	uc003kdk.1	NSA2	-1.1014	-0.0736312
chr5	74652481	74656481	uc010izo.3	HMGCR	-0.636454	-0.00118548
chr5	75968301	75972301	uc010izw.1	IQGAP2	-0.611692	0.126298
chr5	78807700	78811700	uc010jad.3	HOMER1	-0.420446	-0.00603961
chr5	90677149	90681149	uc003kjz.2	ARRDC3	-1.25197	0.0050607
chr5	94415545	94419545	uc003kkv.2	MCTP1	-0.515366	-0.0103222
chr5	95766985	95770985	uc003kls.2	PCSK1	-0.609099	0.0751633
chr5	99869123	99873123	uc003knj.1	FAM174A	-0.748817	0.119398
chr5	100236987	100240987	uc003knl.3	ST8SIA4	-0.940924	-0.0270236
chr5	100236987	100240987	uc003knk.3	ST8SIA4	-0.940924	0.119398
chr5	110846233	110850233	uc003kpi.1	STARD4	-0.871601	0.00628931
chr5	111089948	111093948	uc003kpl.3	NREP	-0.517644	0.00628931
chr5	126991213	126995213	uc021yde.1	CTXN3	-1.50647	-0.00492137
chr5	129238522	129242522	uc003kvd.3	CHSY3	-0.483657	-0.00397502
chr5	130597701	130601701	uc003kvh.3	CDC42SE2	-0.541288	-0.00620974
chr5	132068170	132072170	uc003kxn.3	KIF3A	-0.466104	-0.0110193
chr5	132360240	132364240	uc003kyh.3	ZCCHC10	-0.448576	-0.00442159
chr5	138773214	138777214	uc010jff.3	DNAJC18	-0.512353	-0.0583676
chr5	140472327	140476327	uc003lim.1	PCDHB2	-0.535673	0.148805
chr5	140555370	140559370	uc011dai.2	PCDHB8	0.584445	0.101187
chr5	149464185	149468185	uc003lrl.3	CSF1R	-0.896791	0.064985
chr5	150136082	150140082	uc003lsu.3	DCTN4	-0.438323	0.00220162
chr5	157156322	157160322	uc003lxd.3	THG1L	-0.478759	0.305725
chr5	158632656	158636656	uc011ddy.2	RNF145	-0.786904	-0.00262229
chr5	161272196	161276196	uc010jiw.3	GABRA1	-0.847497	-0.25342
chr5	161273897	161277897	uc010jiz.3	GABRA1	-0.847497	-0.192146
chr5	161275391	161279391	uc010jja.3	GABRA1	-0.847497	-0.171528
chr5	162885143	162889143	uc003lze.3	NUDCD2	-0.454204	-0.0017003
chr5	169062250	169066250	uc011der.2	DOCK2	-0.616591	0.148836
chr5	169693486	169697486	uc010jjo.1	LCP2	-1.03181	0.062289
chr5	172196203	172200203	uc003mbv.2	DUSP1	-1.70987	-0.0082014
chr5	179705608	179709608	uc021yjk.1	MAPK9	-0.601076	-0.04004
chr6	5002271	5006271	uc003mwl.3	RPP40	-0.774822	0.0030274
chr6	5002271	5006271	uc003mwm.3	RPP40	-0.774822	-0.00425255
chr6	7388061	7392061	uc003mxm.1	RIOK1	-0.414338	-0.000792632
chr6	10693187	10697187	uc003mzg.3	PAK1IP1	-0.534804	0.003504
chr6	14115864	14119864	uc003nbi.3	CD83	-0.6461	-0.00055935
chr6	18153374	18157374	uc003ncm.3	TPMT	-0.583639	-0.00124834
chr6	26016040	26020040	uc003nfo.3	HIST1H1A	-0.457943	0.112037
chr6	26106364	26110364	uc003ngj.3	HIST1H1T	0.701425	-0.00534786
chr6	26154558	26158558	uc003ngq.3	HIST1H1E	-0.909671	-0.00300611
chr6	26233216	26237216	uc003nhd.3	HIST1H1D	-0.877699	-0.008525
chr6	30710327	30714327	uc003nrn.3	IER3	-0.652038	0.0160211
chr6	32405618	32409618	uc003obi.3	HLA-DRA	-1.65499	-0.420844
chr6	32707162	32711162	uc003obx.3	HLA-DQA2	-0.432859	0.098282
chr6	32818535	32822535	uc011dqi.2	TAP1	0.602833	-0.00359303
chr6	32918899	32922899	uc003ocm.2	HLA-DMA	-0.865207	-0.00656046
chr6	33041702	33045702	uc011dqo.2	HLA-DPB1	-0.936208	-0.253842
chr6	33046448	33050448	uc011dqq.1	HLA-DPB1	-0.927939	-0.253842
chr6	33046555	33050555	uc021ywg.1	HLA-DPA1	-1.30287	-0.253842
chr6	33046555	33050555	uc021ywg.1	HLA-DPA1	-1.35007	-0.253842
chr6	33170418	33174418	uc003odi.1	HSD17B8	-0.502568	-0.0119699
chr6	36927226	36931226	uc011dts.1	PI16	0.809754	-0.00839652
chr6	39758158	39762158	uc010jxc.3	DAAM2	0.632566	-0.0045585
chr6	42416999	42420999	uc003osc.2	TRERF1	-0.538811	0.118822
chr6	42417783	42421783	uc003osd.2	TRERF1	-0.538811	0.0458686
chr6	43735945	43739945	uc003owe.3	VEGFA	-1.53591	-0.0089276
chr6	46291629	46295629	uc003oyb.2	RCAN2	-0.488865	0.0134315
chr6	52927795	52931795	uc021zao.1	FBXO9	-0.490471	-0.189264
chr6	52927795	52931795	uc021zao.1	FBXO9	0.88257	-0.189264
chr6	52927795	52931795	uc021zao.1	FBXO9	1.08788	-0.189264
chr6	70498557	70502557	uc003pez.3	LMBRD1	-0.426821	-0.00639968
chr6	71274624	71278624	uc003pfq.1	C6orf57	-0.628321	-0.00249394
chr6	72594649	72598649	uc003pga.3	RIMS1	-0.741443	0.0403712
chr6	84560984	84564984	uc003pke.3	RIPPLY2	-0.610608	-0.024225
chr6	86385086	86389086	uc003ple.2	SNORD50A	-0.461252	-0.00532607
chr6	88852993	88856993	uc021zco.1	CNR1	-0.50948	0.021119
chr6	88853056	88857056	uc010kca.3	CNR1	-0.50948	0.054733
chr6	88870742	88874742	uc010kbz.3	CNR1	-0.50948	0.135972
chr6	90060619	90064619	uc003pnc.3	UBE2J1	-0.513766	-0.00679971
chr6	96023372	96027372	uc003poo.2	MANEA	-0.471148	-0.0020466
chr6	97343767	97347767	uc003pow.3	NDUFAF4	-0.526979	0.0314459
chr6	100014690	100018690	uc010kcs.3	CCNC	-0.448977	-0.0384249
chr6	100014690	100018690	uc003pqd.3	CCNC	-0.448977	0.0350111
chr6	109773653	109777653	uc003ptj.3	MICAL1	0.762013	-0.0314558
chr6	110010423	110014423	uc003ptt.2	FIG4	-0.667523	-0.00762704
chr6	111301290	111305290	uc003puo.3	RPF2	-0.430328	0.0742057
chr6	111301290	111305290	uc003puo.3	RPF2	-0.710414	0.0742057
chr6	119668926	119672926	uc010kei.2	MAN1A1	-0.472627	0.006325
chr6	121765993	121769993	uc021zel.1	GJA1	0.6175	-0.00178345
chr6	133133707	133137707	uc003qdx.3	RPS12	-0.415946	-0.0615377
chr6	134271307	134275307	uc010kgg.3	TBPL1	-0.418294	-0.0242516
chr6	135374036	135378036	uc003qfa.2	HBS1L	-0.46634	-0.00180874
chr6	136845848	136849848	uc011edi.2	MAP7	0.590646	-0.00480099
chr6	138190349	138194349	uc021zfv.1	TNFAIP3	-1.25353	0.0131129
chr6	138537627	138541627	uc003qhv.3	PBOV1	0.870611	0.196801
chr6	139693785	139697785	uc003qip.1	CITED2	-0.753484	0.0634858
chr6	143264338	143268338	uc003qjd.3	HIVEP2	-0.668696	-0.00855758
chr6	150068830	150072830	uc011eeg.2	PCMT1	-0.491292	0.0125265
chr6	150215195	150219195	uc003qnj.3	RAET1E	0.763361	0.272538
chr6	151771421	151775421	uc003qok.1	C6orf211	-0.607843	-0.048276
chr6	153069932	153073932	uc010kjd.3	VIP	-1.00772	-0.016986
chr6	157743253	157747253	uc003sih.4	TMEM242	-0.614881	-0.0788245
chr6	159081781	159085781	uc011efq.2	SYTL3	-0.491043	-0.120551
chr6	160180988	160184988	uc010kjy.3	ACAT2	-0.776026	-0.0573795
chr6	160767424	160771424	uc003qti.3	SLC22A3	-0.46879	0.088332
chr6	165988027	165992027	uc011egk.2	PDE10A	-0.839532	-0.00477108
chr7	1092944	1096944	uc003sjx.4	GPR146	-1.33826	-0.133482
chr7	1480120	1484120	uc003ski.4	MICALL2	0.787683	-0.00687359
chr7	6521849	6525849	uc003sqf.4	KDELR2	-0.543732	-0.00117036
chr7	8471584	8475584	uc003srv.3	NXPH1	-0.769545	0.0170399
chr7	8471584	8475584	uc011jxh.2	NXPH1	-0.769545	-0.00652777
chr7	11417382	11421382	uc003ssd.4	THSD7A	-1.03678	-0.0174904
chr7	16683442	16687442	uc010ktz.3	ANKMY2	-0.537139	-0.00359199
chr7	16683758	16687758	uc003stm.2	BZW2	-0.596807	-0.00359199
chr7	18830781	18834781	uc003suk.3	HDAC9	-0.535433	-0.0072691
chr7	20864916	20868916	uc011jyj.1	RPL23P8	-0.506818	0.14328
chr7	22765235	22769235	uc010kun.2	LOC541472	-0.489875	-0.00830555
chr7	23143352	23147352	uc011jyt.2	KLHL7	-0.541601	-0.00226243
chr7	23569656	23573656	uc003swi.3	TRA2A	1.34256	-0.036176
chr7	24611084	24615084	uc003swy.3	MPP6	-0.506785	0.15338
chr7	27032858	27036858	uc011jzj.2	SKAP2	-0.922179	0.144248
chr7	30632180	30636180	uc003tbm.3	GARS	-0.611903	-0.00736384
chr7	39604002	39608002	uc003thc.4	YAE1D1	-0.689073	-0.00801578
chr7	44834240	44838240	uc003tlw.3	PPIA	-0.460997	-0.00491579
chr7	44834240	44838240	uc010kyl.3	PPIA	-0.460997	0.0364597
chr7	54824939	54828939	uc003tqf.3	SEC61G	-0.856077	-0.00243089
chr7	56172187	56176187	uc003tsa.3	CHCHD2	-0.631371	0.0202636
chr7	65668258	65672258	uc010kzy.2	TPST1	-0.566943	0.0050206
chr7	75366283	75370283	uc003uds.2	HIP1	1.03903	-0.00144389
chr7	76127118	76131118	uc003ufm.4	DTX2	0.612423	0.081707
chr7	77164772	77168772	uc003ugh.2	PTPN12	-0.667773	-0.0118179
chr7	87934228	87938228	uc003ujs.3	STEAP4	-0.949718	0.0181963
chr7	90191048	90195048	uc003uku.1	CDK14	-0.535882	-0.00653274
chr7	93631690	93635690	uc003une.4	BET1	-0.667438	0.00251925
chr7	94534948	94538948	uc010lfj.3	PPP1R9A	-0.508372	-0.03102
chr7	95399817	95403817	uc003uod.4	DYNC1I1	-0.573007	-0.089485
chr7	95431595	95435595	uc010lfl.3	DYNC1I1	-0.573007	-0.0136035
chr7	96652143	96656143	uc003uon.3	DLX5	-0.498239	-0.062296
chr7	97359270	97363270	uc003uoq.4	TAC1	-1.51515	-0.0196113
chr7	98921495	98925495	uc003upy.2	ARPC1A	-0.486805	-0.0715278
chr7	98970297	98974297	uc003upz.3	ARPC1B	-0.552198	-0.00154188
chr7	99004591	99008591	uc003uqf.3	BUD31	-0.446989	-0.00154188
chr7	99004600	99008600	uc011kiv.1	BUD31	-0.446989	-0.00352572
chr7	100059894	100063894	uc003uuz.1	C7orf61	0.660945	-0.0713494
chr7	100284870	100288870	uc003uwg.1	GIGYF1	0.702594	-0.00060272
chr7	100859011	100863011	uc003uyd.3	PLOD3	0.668519	-0.223414
chr7	102713327	102717327	uc003vaw.2	ARMC10	-0.532671	0.0324568
chr7	105923638	105927638	uc003vdq.3	NAMPT	-1.36535	-0.00544558
chr7	105923638	105927638	uc003vdq.3	NAMPT	-1.41755	-0.00544558
chr7	107529585	107533585	uc011kmg.2	DLD	-0.574922	-0.0132856
chr7	108166605	108170605	uc003vfk.1	PNPLA8	-0.51562	-0.00423783
chr7	111200347	111204347	uc003vfq.2	IMMP2L	-0.478335	-0.0332195
chr7	114296090	114300090	uc003vhe.1	FOXP2	-0.645839	0.065929
chr7	116500562	116504562	uc003vil.3	CAPZA2	-0.596335	-0.0288026
chr7	122524813	122528813	uc022akr.1	CADPS2	-0.517498	-0.00446102
chr7	127226405	127230405	uc003vmb.2	ARF5	-0.428109	0.0126757
chr7	128622313	128626313	uc010llx.2	TNPO3	-0.524873	0.093867
chr7	149319881	149323881	uc011kuq.1	ZNF767	0.77555	0.118799
chr7	150749560	150753560	uc022apy.1	CDK5	-0.57909	-0.00248641
chr7	150753052	150757052	uc003wir.2	CDK5	-0.57909	-0.0029447
chr7	156587186	156591186	uc003wmv.4	LMBR1	-0.445097	-0.0180102
chr8	6563877	6567877	uc003wqo.3	AGPAT5	-0.53877	-0.00290553
chr8	11139999	11143999	uc010lrx.3	MTMR9	-0.413585	0.0279249
chr8	12291464	12295464	uc003wvr.4	FAM86B1	0.806433	0.0108954
chr8	16048300	16052300	uc003wxb.3	MSR1	-0.46642	0.00465355
chr8	21900182	21904182	uc003xai.3	FGF17	0.801555	0.164164
chr8	22222761	22226761	uc003xbp.4	SLC39A14	-0.763813	0.206257
chr8	22547902	22551902	uc011kzn.1	EGR3	-0.614875	-0.0228376
chr8	22548093	22552093	uc011kzo.2	EGR3	-0.614875	-0.0250464
chr8	25040286	25044286	uc003xef.3	DOCK5	0.707725	-0.00479242
chr8	26238522	26242522	uc010luh.1	BNIP3L	-0.416228	-0.137813
chr8	28194164	28198164	uc011lau.1	PNOC	-0.530867	-0.00084559
chr8	28349721	28353721	uc003xgx.3	FZD3	-0.785007	-0.00084559
chr8	30011812	30015812	uc003xhy.3	DCTN6	-0.613014	-0.00379814
chr8	30599690	30603690	uc011lbb.2	UBXN8	-0.415206	-0.060432
chr8	30606912	30610912	uc003xij.3	UBXN8	-0.415206	-0.00552118
chr8	35579668	35583668	uc003xju.2	UNC5D	-0.431379	-0.00443988
chr8	38032105	38036105	uc003xkz.2	BAG4	-0.527305	-0.00370802
chr8	40753343	40757343	uc003xnr.3	ZMAT4	-0.99136	0.134438
chr8	48648726	48652726	uc003xqh.1	CEBPD	-0.540261	-0.00352749
chr8	49645870	49649870	uc003xqn.3	EFCAB1	-0.600408	-0.00391513
chr8	54750521	54754521	uc003xrk.3	ATP6V1H	-0.601763	0.143478
chr8	55012577	55016577	uc003xry.3	LYPLA1	-0.472423	-0.0111777
chr8	56790385	56794385	uc003xsl.4	LYN	-0.82711	0.023766
chr8	57122314	57126314	uc003xsw.3	CHCHD7	-0.519527	-0.00160942
chr8	57122314	57126314	uc003xst.3	CHCHD7	-0.519527	0.081475
chr8	57231241	57235241	uc010lyk.1	SDR16C5	-0.549462	0.081475
chr8	57357282	57361282	uc003xta.3	PENK	-0.914985	-0.108323
chr8	57904430	57908430	uc003xte.4	IMPAD1	-0.45113	-0.108323
chr8	58905112	58909112	uc003xtj.1	FAM110B	-0.731097	0.213843
chr8	59056789	59060789	uc022auu.1	FAM110B	-0.731097	0.00756726
chr8	59463727	59467727	uc003xts.3	SDCBP	-0.61087	-0.0075763
chr8	67087712	67091712	uc022avj.1	CRH	-1.10505	-0.067971
chr8	67577452	67581452	uc003xwn.3	VCPIP1	-0.443243	-0.00529275
chr8	67967693	67971693	uc010lyu.1	COPS5	-0.664141	0.051352
chr8	67972259	67976259	uc003xxd.3	COPS5	-0.664141	0.024604
chr8	68862602	68866602	uc011lez.1	PREX2	-0.497953	-0.00494783
chr8	69240956	69244956	uc010lyx.2	C8orf34	-0.468317	-0.00494783
chr8	70538006	70542006	uc003xyi.1	SULF1	-0.70571	-0.052789
chr8	71058718	71062718	uc011lfb.1	NCOA2	-0.442581	0.00084777
chr8	74648584	74652584	uc003xzo.3	STAU2	-0.540786	-0.00672932
chr8	74657943	74661943	uc010lzk.3	STAU2	-0.540786	-0.00854264
chr8	74882143	74886143	uc022avv.1	TCEB1	-0.497203	-0.00474357
chr8	74882522	74886522	uc022avz.1	TCEB1	-0.497203	-0.112593
chr8	74886376	74890376	uc003yac.3	TMEM70	-0.680305	-0.112593
chr8	80521048	80525048	uc003ybj.3	STMN2	-0.762788	-0.00283461
chr8	80521048	80525048	uc022awk.1	STMN2	-0.762788	-0.0365777
chr8	80676728	80680728	uc010lzq.3	HEY1	-0.504643	0.0066238
chr8	82190717	82194717	uc003yca.2	FABP5	-0.727996	0.193999
chr8	91105687	91109687	uc003yem.1	CALB1	-1.20243	-0.00247467
chr8	97272166	97276166	uc003yhu.1	PTDSS1	-0.620188	-0.00324216
chr8	98288176	98292176	uc003yhy.3	TSPYL5	-0.731701	0.0352128
chr8	98785808	98789808	uc003yia.3	LAPTM4B	-0.477182	0.0352128
chr8	101569938	101573938	uc003yjn.1	ANKRD46	-0.571555	-0.00147883
chr8	101731847	101735847	uc003yju.2	PABPC1	-0.426822	-0.00844661
chr8	101732315	101736315	uc011lhd.1	PABPC1	-0.426822	-0.00376959
chr8	103664168	103668168	uc011lhj.1	KLF10	-0.561997	-0.00376342
chr8	103665983	103669983	uc011lhk.1	KLF10	-0.561997	0.047859
chr8	106701117	106705117	uc011lhs.2	ZFPM2	-0.547682	-0.00686406
chr8	107280405	107284405	uc003ymf.3	OXR1	-0.510565	-0.00686406
chr8	109253062	109257062	uc003ymt.3	EIF3E	-0.572667	-0.000969213
chr8	110985421	110989421	uc003ynr.4	KCNV1	-0.58986	-0.0216972
chr8	130950000	130954000	uc003yst.3	FAM49B	-0.557248	-0.00696713
chr8	142217064	142221064	uc022bbx.1	SLC45A4	-0.529217	-0.032057
chr8	144917346	144921346	uc003yzz.1	NRBP2	0.609149	-0.024197
chr8	144918246	144922246	uc010mfl.3	NRBP2	0.609149	-0.0137857
chr8	144922200	144926200	uc003yzy.3	NRBP2	0.609149	0.164193
chr9	23004	27004	uc010mgp.1	WASH1	1.14628	0.0332443
chr9	27739	31739	uc010mgm.1	WASH1	1.14628	0.088273
chr9	212864	216864	uc011lls.1	DOCK8	-0.67525	0.088273
chr9	212864	216864	uc003zgf.2	DOCK8	-0.67525	0.092589
chr9	363590	367590	uc003zgk.2	DOCK8	-0.67525	-0.0350668
chr9	468293	472293	uc003zgl.1	KANK1	0.84563	-0.0163806
chr9	2619792	2623792	uc003zhl.1	VLDLR	-0.467448	-0.00547182
chr9	4488426	4492426	uc003zij.2	SLC1A1	-0.546076	0.082031
chr9	16865690	16869690	uc003zmu.1	BNC2	-0.54438	-0.00935947
chr9	26945468	26949468	uc003zqd.3	PLAA	-0.449442	-0.00300732
chr9	28717303	28721303	uc003zqv.1	LINGO2	-0.465927	-0.0128014
chr9	32382600	32386600	uc010mjh.1	ACO1	-0.437551	-0.0128014
chr9	43033584	43037584	uc010mmz.3	FAM95B1	1.278	0.010894
chr9	70969814	70973814	uc004agr.3	PGM5	-0.534096	-0.00976278
chr9	71318615	71322615	uc011lrq.2	PIP5K1B	-0.838632	-0.00976278
chr9	73734514	73738514	uc004aic.3	TRPM3	-0.74982	-0.0446392
chr9	74685734	74689734	uc011lsd.2	C9orf57	-0.481554	-0.083793
chr9	77501010	77505010	uc010mpe.1	TRPM6	0.654499	0.0154427
chr9	77701397	77705397	uc004ajv.4	OSTF1	-0.614585	0.046689
chr9	77701500	77705500	uc004ajx.4	OSTF1	-0.614585	0.0136221
chr9	86593636	86597636	uc004anr.4	RMI1	-0.453033	-0.00410781
chr9	91977566	91981566	uc004aql.2	SEMA4D	0.764047	-0.094324
chr9	94184144	94188144	uc004arh.3	NFIL3	-0.709175	-0.0538312
chr9	99062434	99066434	uc004awa.1	HSD17B3	1.36644	0.07395
chr9	99143992	99147992	uc010msd.3	SLC35D2	0.676013	0.07395
chr9	100228676	100232676	uc010msp.1	TDRD7	-0.550014	-0.00359625
chr9	100261461	100265461	uc004axl.2	TMOD1	-0.85257	-0.00359625
chr9	100974570	100978570	uc004ayp.3	TBC1D2	0.959523	0.0559822
chr9	101888197	101892197	uc011lvc.2	TGFBR1	-1.10712	-0.0144654
chr9	102582136	102586136	uc022bky.1	NR4A3	-1.63013	0.115789
chr9	117263495	117267495	uc004biy.4	DFNB31	0.745311	0.220826
chr9	124920189	124924189	uc011lyo.1	MORN5	-0.601744	-0.00539735
chr9	124989091	124993091	uc004blx.4	LHX6	-0.470061	0.00069154
chr9	125025143	125029143	uc004bma.2	RBM18	-0.539307	0.00069154
chr9	126028855	126032855	uc004bnv.3	STRBP	-0.642832	-0.139604
chr9	127903838	127907838	uc004bpe.3	SCAI	-0.651003	-0.052692
chr9	127903838	127907838	uc004bpd.3	SCAI	-0.651003	-0.00098324
chr9	127950218	127954218	uc010mww.3	PPP6C	-0.652764	-0.052692
chr9	131172044	131176044	uc004buy.1	CERCAM	1.67709	-0.0092561
chr9	133318093	133322093	uc004bzm.3	ASS1	-1.14648	0.167635
chr9	133318093	133322093	uc004bzn.3	ASS1	-1.14648	-0.00271824
chr9	133567157	133571157	uc011mbz.1	EXOSC2	-0.422917	-0.00160557
chr9	140511308	140515308	uc004cnz.3	C9orf37	0.647035	-0.00912535
