# Supplementary material for: Human DNA methylomes of neurodegenerative diseases show common epigenomic patterns
Source: Transl Psychiatry. 2016 Jan 19;6(1):e718–. doi: 10.1038/tp.2015.214 (PMC5068885; doi:10.1038/tp.2015.214)
Supplement: Supplementary Table 3 [file tp2015214x3.xlsx]

## Sheet: Hoja1
Table S3: Differentially methylated promoters in LBD related to changes in gene expression (log2-fold change)
Differentially Methylated Region
Chr.	Start	End	GeneID	Symbol	ΔExpression	ΔMethylation
chr1	1948767	1952767	uc001aip.2	GABRD	-0.656552	0.0131799
chr1	1979908	1983908	uc001aiq.3	PRKCZ	-0.622132	-0.0279802
chr1	2003424	2007424	uc010nyw.2	PRKCZ	-0.622132	-0.178138
chr1	2321213	2325213	uc001ajf.2	RER1	-0.539265	-0.0469637
chr1	2516516	2520516	uc001ajx.2	FAM213B	-0.561008	0.027476
chr1	6103980	6107980	uc001aly.2	KCNAB2	-0.653095	0.131528
chr1	6257679	6261679	uc001ame.3	RPL22	-0.443607	0.164707
chr1	6443883	6447883	uc001ams.3	ACOT7	-0.49209	0.00318786
chr1	10533002	10537002	uc009vmu.1	PEX14	-0.606712	0.14038
chr1	11157938	11161938	uc001asa.3	EXOSC10	0.735314	-0.098603
chr1	11712401	11716401	uc009vnb.1	FBXO2	-1.416	-0.015358
chr1	11722149	11726149	uc001aso.3	FBXO6	-0.51262	0.00764407
chr1	12654106	12658106	uc001aue.1	DHRS3	-0.89919	0.101246
chr1	13838242	13842242	uc001avb.3	LRRC38	-0.448512	-0.0141388
chr1	22349706	22353706	uc001bfm.4	LINC00339	-0.416964	0.0467257
chr1	22350041	22354041	uc001bfn.4	LINC00339	-0.416964	-0.00531631
chr1	23749261	23753261	uc010ody.1	TCEA3	-0.487431	0.031742
chr1	24192787	24196787	uc010oed.1	FUCA1	-0.410329	-0.223662
chr1	24284300	24288300	uc001big.3	PNRC2	-0.427288	-0.00142627
chr1	25887297	25891297	uc009vrx.3	LDLRAP1	0.6632	0.00101834
chr1	27224956	27228956	uc009vsp.2	GPATCH3	-0.500732	0.093328
chr1	28762660	28766660	uc001bpy.3	PHACTR4	0.722269	0.0121533
chr1	31767841	31771841	uc009vtu.1	ZCCHC17	-0.686495	-0.000829317
chr1	32858062	32862062	uc001bvh.4	BSDC1	-0.452023	-0.00975779
chr1	33336082	33340082	uc001bwg.3	FNDC5	-0.839975	-0.207698
chr1	33545778	33549778	uc001bwz.1	ADC	-0.562432	-0.00499792
chr1	37978364	37982364	uc001cbg.1	MEAF6	-0.48797	0.016655
chr1	38453761	38457761	uc010oik.2	SF3A3	-0.682105	-0.00907214
chr1	39383009	39387009	uc010oin.1	RHBDL2	0.743345	0.090574
chr1	39405456	39409456	uc001ccv.3	RHBDL2	0.743345	-0.00174129
chr1	40561142	40565142	uc009vwa.2	PPT1	-0.729092	-0.00883366
chr1	43122047	43126047	uc001chq.3	PPIH	-0.553593	-0.0261469
chr1	43122587	43126587	uc021omf.1	PPIH	-0.553593	-0.0869967
chr1	44438642	44442642	uc001clf.3	ATP6V0B	-0.820648	-0.142816
chr1	45306616	45310616	uc010olg.2	PTCH2	-0.739591	-0.0336729
chr1	45476480	45480480	uc010olj.1	UROD	-0.626528	-0.214805
chr1	46014454	46018454	uc001coe.3	AKR1A1	-0.61496	-0.164299
chr1	46031220	46035220	uc001cof.3	AKR1A1	-0.61496	-0.00444247
chr1	46525810	46529810	uc010olv.2	PIK3R3	-0.79658	-0.00257546
chr1	57886872	57890872	uc009vzx.1	DAB1	-0.515447	0.0293069
chr1	63247776	63251776	uc001dat.3	ATG4C	0.889772	0.0554683
chr1	68148859	68152859	uc009wbd.2	GADD45A	-0.666099	-0.00684855
chr1	68696284	68700284	uc001dee.3	WLS	-0.42576	0.110136
chr1	76074799	76078799	uc001dgr.2	SLC44A5	-0.602927	-0.0033577
chr1	76141610	76145610	uc010orb.2	SLC44A5	-0.602927	-0.098066
chr1	78396726	78400726	uc001dig.4	NEXN	0.734043	-0.00852552
chr1	78468635	78472635	uc001dij.3	DNAJB4	-0.809377	-0.141369
chr1	89244721	89248721	uc010osr.2	PKN2	0.582194	0.00627851
chr1	89355301	89359301	uc009wcw.1	GTF2B	-0.511975	-0.207102
chr1	89355301	89359301	uc001dmo.4	GTF2B	-0.511975	0.00627851
chr1	90458677	90462677	uc009wda.1	ZNF326	0.698978	-0.0192234
chr1	91964403	91968403	uc010osw.2	CDC7	-0.465582	-0.072463
chr1	91964403	91968403	uc001doe.3	CDC7	-0.465582	-0.068763
chr1	92493532	92497532	uc001don.2	EPHX4	-0.448462	-0.018947
chr1	98384615	98388615	uc010oub.1	DPYD	0.916288	0.00252561
chr1	109100970	109104970	uc010ouy.2	FAM102B	-1.49509	-0.0119872
chr1	109201744	109205744	uc001dvt.4	HENMT1	-0.741353	-0.0119872
chr1	109417602	109421602	uc010ovc.2	GPSM2	0.654222	0.0103913
chr1	109558223	109562223	uc010ovf.2	WDR47	-0.740943	-0.00892145
chr1	109754514	109758514	uc021orc.1	SARS	-0.50966	-0.017987
chr1	109754514	109758514	uc001dwu.2	SARS	-0.50966	-0.0156127
chr1	111145404	111149404	uc021oro.1	KCNA2	-0.41199	-0.00444982
chr1	119439748	119443748	uc009whj.1	TBX15	-0.791675	0.0487807
chr1	145074186	145078186	uc001emk.3	PDE4DIP	-0.446414	-0.319684
chr1	146695230	146699230	uc001eph.4	FMO5	0.731932	-0.00150285
chr1	150667672	150671672	uc010pci.1	GOLPH3L	-0.73931	0.018524
chr1	151160640	151164640	uc001exe.1	VPS72	-1.23183	-0.00696692
chr1	151160640	151164640	uc001exf.1	VPS72	-1.23183	-0.092867
chr1	151510780	151514780	uc010pdf.2	TUFT1	-0.812427	-0.24443
chr1	151761010	151765010	uc009wnb.1	TDRKH	-0.728098	0.049785
chr1	152295679	152299679	uc001ezu.1	FLG	-0.639795	-0.081808
chr1	154176809	154180809	uc001fee.1	C1orf189	0.694266	0.00190179
chr1	154190654	154194654	uc009wot.3	UBAP2L	0.718366	0.00190179
chr1	154191273	154195273	uc001fek.3	C1orf43	-0.606327	0.00190179
chr1	155276538	155280538	uc001fkc.2	FDPS	-0.800558	-0.002465
chr1	156673459	156677459	uc001fpr.3	CRABP2	-1.57565	0.0083759
chr1	156708923	156712923	uc001fpw.1	MRPL24	-0.483417	0.00466987
chr1	157106383	157110383	uc001fqr.2	ETV3	-0.587424	0.00585729
chr1	161473204	161477204	uc001gan.3	FCGR2A	-0.848348	-0.0131149
chr1	164526596	164530596	uc010pkv.2	PBX1	-0.459684	-0.0137453
chr1	169701220	169705220	uc001ggm.4	SELE	-0.592799	-0.00588287
chr1	171152387	171156387	uc010pmd.1	FMO2	-0.471254	-0.239383
chr1	171748760	171752760	uc001ghz.3	METTL13	-0.663113	-0.00826632
chr1	181699519	181703519	uc001gox.1	CACNA1E	-0.435148	0.1235
chr1	183272009	183276009	uc001gqb.2	NMNAT2	-0.460912	-0.0024962
chr1	186428239	186432239	uc001gsa.3	PDC	0.868749	-0.0046862
chr1	186647559	186651559	uc009wyo.3	PTGS2	-1.30391	-0.0046862
chr1	186647559	186651559	uc001gsb.3	PTGS2	-1.30391	0.104076
chr1	198124107	198128107	uc001gun.4	NEK7	0.773697	-0.00441359
chr1	201615449	201619449	uc001gwu.3	NAV1	0.672361	-0.0597349
chr1	201749303	201753303	uc001gwy.1	NAV1	0.672361	-0.192205
chr1	202677551	202681551	uc009xaf.3	SYT2	-0.738522	0.0055868
chr1	203774484	203778484	uc001hag.1	ZC3H11A	0.77653	-0.103522
chr1	203828726	203832726	uc010pqn.2	SNRPE	-0.580088	-0.103522
chr1	204954545	204958545	uc001hbn.1	NFASC	0.628744	-0.148298
chr1	205490610	205494610	uc009xbm.1	CDK18	0.86121	-0.16858
chr1	205536111	205540111	uc010prk.2	MFSD4	-0.544964	-0.16858
chr1	205546757	205550757	uc010prm.2	MFSD4	-0.544964	-0.00271589
chr1	207492816	207496816	uc009xcf.3	CD55	1.07051	0.0047298
chr1	211750099	211754099	uc001hio.1	SLC30A1	-0.411606	-0.132337
chr1	212736675	212740675	uc001hjf.3	ATF3	-0.758402	0.0210506
chr1	212779969	212783969	uc001hjh.3	ATF3	-0.758402	0.014258
chr1	217261196	217265196	uc021pja.1	ESRRG	-0.877482	-0.084189
chr1	226063294	226067294	uc010pvi.1	TMEM63A	1.01863	0.0629294
chr1	228673067	228677067	uc001htb.3	RNF187	-0.546976	0.405897
chr1	234612849	234616849	uc001hwd.3	TARBP1	0.679295	0.131526
chr1	236173343	236177343	uc009xgc.3	NID1	-0.523076	-0.00185699
chr1	241370018	241374018	uc010pyj.1	RGS7	-0.530814	-0.0042409
chr1	245008243	245012243	uc001iav.3	HNRNPU-AS1	0.648511	-0.00985405
chr10	3825473	3829473	uc010qak.2	KLF6	-0.80996	0.159646
chr10	17494254	17498254	uc001ipd.3	ST8SIA6	-0.846254	-0.075487
chr10	18238767	18242767	uc001ipo.2	SLC39A12	0.804798	-0.0527489
chr10	18427605	18431605	uc001ipt.2	CACNB2	-0.482666	-0.0527489
chr10	23001503	23005503	uc001irl.4	PIP4K2A	1.00175	-0.0435646
chr10	23726197	23730197	uc001irr.2	OTUD1	-0.808252	-0.00353512
chr10	30720949	30724949	uc009xlf.2	MAP3K8	-0.433045	0.217084
chr10	32343371	32347371	uc001iwe.4	KIF5B	0.697185	0.0102161
chr10	38263453	38267453	uc001izf.1	ZNF25	-0.789849	0.00665354
chr10	44878545	44882545	uc001jbh.3	CXCL12	-0.708526	-0.196641
chr10	50964753	50968753	uc009xog.3	OGDHL	-0.673475	-0.0239929
chr10	50968425	50972425	uc009xoh.2	OGDHL	-0.673475	0.312324
chr10	51244535	51248535	uc021pqg.1	AGAP8	0.729853	0.312324
chr10	60551243	60555243	uc001jkj.1	BICC1	-0.611865	-0.00527226
chr10	64576927	64580927	uc009xph.3	EGR2	-1.81462	-0.000802674
chr10	65279122	65283122	uc009xpl.2	REEP3	1.09069	-0.00524504
chr10	65279122	65283122	uc009xpl.2	REEP3	1.72107	-0.00524504
chr10	71890690	71894690	uc001jqp.2	AIFM2	-0.534485	-0.00338186
chr10	72646541	72650541	uc001jrn.1	PCBD1	-1.06957	0.00277928
chr10	75530048	75534048	uc001juy.1	FUT11	-0.473917	-0.00352146
chr10	75539807	75543807	uc001jvb.2	CHCHD1	-0.799922	-0.00352146
chr10	85897184	85901184	uc001kcs.1	GHITM	-0.590368	-0.0083491
chr10	88476483	88480483	uc009xta.2	LDB3	0.834889	-0.0052642
chr10	90609732	90613732	uc001kfj.4	ANKRD22	-0.799525	-0.00467188
chr10	98117092	98121092	uc009xve.1	OPALIN	0.850222	0.03677
chr10	99131494	99135494	uc009xvl.3	RRP12	-0.475061	0.070426
chr10	101188530	101192530	uc001kpr.3	GOT1	-0.691017	-0.0903699
chr10	101943734	101947734	uc001kqn.4	ERLIN1	-0.667176	-0.00378161
chr10	102293640	102297640	uc001krj.4	HIF1AN	-0.826596	-0.0126079
chr10	104260512	104264512	uc010qqo.2	ACTR1A	-0.429531	0.00563515
chr10	104611966	104615966	uc001kwj.3	AS3MT	-0.553928	0.010233
chr10	105034919	105038919	uc001kws.3	INA	-0.549479	0.090615
chr10	116695951	116699951	uc001lcd.3	TRUB1	-0.63023	0.00738895
chr10	118500085	118504085	uc001lct.3	HSPA12A	-0.54813	-0.0109658
chr10	118731681	118735681	uc001lcy.4	KIAA1598	1.06101	0.072135
chr10	121483558	121487558	uc001leo.3	INPP5F	-0.503219	0.073509
chr10	123351772	123355772	uc021pzw.1	FGFR2	0.602488	0.00961509
chr10	125697779	125701779	uc001lhj.3	CPXM2	-0.65466	0.00310106
chr10	127503201	127507201	uc001liw.4	UROS	-0.418651	-0.000441686
chr10	128592022	128596022	uc001ljt.3	DOCK1	0.654984	-0.202353
chr10	134208701	134212701	uc009ybe.3	PWWP2B	-0.455369	0.0118421
chr10	134349352	134353352	uc001llp.3	INPP5A	-0.410264	-0.00439025
chr10	134419418	134423418	uc001llq.3	INPP5A	-0.410264	-0.0079388
chr10	135148475	135152475	uc001lmo.2	CALY	-0.41035	0.140613
chr11	206529	210529	uc001log.3	RIC8A	-0.654691	0.0153629
chr11	207068	211068	uc001loh.3	RIC8A	-0.654691	-0.00221392
chr11	234807	238807	uc001lon.2	PSMD13	-1.04995	-0.00221392
chr11	1328892	1332892	uc001lte.3	TOLLIP	-0.605997	-0.00479891
chr11	4113923	4117923	uc009yei.3	RRM1	-0.447252	-0.0238817
chr11	8058179	8062179	uc001mfy.3	TUB	-0.441296	-0.124735
chr11	9448312	9452312	uc001mhp.1	SNORA23	0.945103	0.00358018
chr11	10588365	10592365	uc010rca.1	LYVE1	-0.854528	0.009675
chr11	13688205	13692205	uc001mld.3	FAR1	0.583829	0.032457
chr11	18032474	18036474	uc010rcz.1	SERGEF	-0.797654	-0.00354063
chr11	20689116	20693116	uc009yid.3	NELL1	-0.689812	-0.0365251
chr11	35209381	35213381	uc010res.2	CD44	0.768979	-0.033224
chr11	45937674	45941674	uc001nbt.3	PEX16	-0.421509	-0.0235039
chr11	47584981	47588981	uc001nft.3	NDUFS3	-0.44843	-0.224069
chr11	47786664	47790664	uc001ngj.3	FNBP4	1.00395	-0.00193217
chr11	61720703	61724703	uc010rlv.2	BEST1	0.596114	0.0250358
chr11	62312332	62316332	uc001ntk.1	AHNAK	-0.417107	-0.037386
chr11	62621483	62625483	uc001nwd.3	SLC3A2	-0.537652	-0.0030103
chr11	62676572	62680572	uc021qko.1	CHRM1	-0.467474	-0.181332
chr11	63328855	63332855	uc001nxg.1	HRASLS2	0.616204	-0.0212802
chr11	63951586	63955586	uc001nyk.1	STIP1	-0.649203	-0.138247
chr11	64006412	64010412	uc001nyy.3	FKBP2	-0.890636	0.00648592
chr11	64007587	64011587	uc001nyz.3	FKBP2	-0.890636	-0.0287379
chr11	64083559	64087559	uc001nzv.3	PRDX5	-0.73041	-0.0148739
chr11	65485971	65489971	uc001ofm.3	RNASEH2C	-0.539496	-0.239845
chr11	65654010	65658010	uc010ror.1	FIBP	-0.620874	-0.255764
chr11	66082515	66086515	uc001ohm.1	CD248	-0.639526	-0.0903537
chr11	66110582	66114582	uc001ohp.1	BRMS1	-0.498365	-0.092995
chr11	68078107	68082107	uc001ont.3	LRP5	-0.498239	-0.199284
chr11	76379791	76383791	uc001oxr.4	LRRC32	-0.49794	0.0375356
chr11	78050926	78054926	uc001ozg.3	GAB2	0.600355	0.00576785
chr11	78283909	78287909	uc001ozi.3	NARS2	-0.464357	0.144946
chr11	94962246	94966246	uc001pfl.3	SESN3	-0.480987	0.00692616
chr11	94962246	94966246	uc001pfk.1	SESN3	-0.480987	0.0199612
chr11	105959276	105963276	uc001pjd.1	AASDHPPT	-0.641585	-0.00359059
chr11	106887171	106891171	uc010rvo.1	GUCY1A2	-0.428497	-0.00359059
chr11	107727914	107731914	uc001pjq.3	SLC35F2	-0.83266	-0.015431
chr11	108173401	108177401	uc009yxt.1	ATM	0.714342	-0.368767
chr11	109292359	109296359	uc021qqf.1	C11orf87	-0.808464	0.0960586
chr11	116966993	116970993	uc001pqa.3	SIK3	0.600395	-0.00090497
chr11	117012999	117016999	uc009yzl.2	PAFAH1B2	-1.07309	0.00740818
chr11	117012999	117016999	uc021qqv.1	PAFAH1B2	-1.07309	-0.00090497
chr11	118093809	118097809	uc010rxw.1	AMICA1	-0.429321	-0.102846
chr11	123064007	123068007	uc001pyt.3	CLMP	-0.627381	-0.202398
chr11	124541739	124545739	uc001qap.3	SPA17	-0.577714	0.0834438
chr11	124541777	124545777	uc001qan.3	SIAE	0.780348	0.0834438
chr11	124544199	124548199	uc021qru.1	SIAE	0.780348	0.162591
chr11	126075512	126079512	uc010sbl.2	RPUSD4	-0.684541	0.10206
chr11	126079618	126083618	uc001qdf.3	FAM118B	-0.426369	0.10206
chr11	129937715	129941715	uc001qfr.3	APLP2	-0.765748	-0.00585408
chr12	860088	864088	uc021qss.1	WNK1	0.621232	-0.00472029
chr12	860088	864088	uc021qss.1	WNK1	0.860313	-0.00472029
chr12	1007641	1011641	uc009zdn.1	WNK1	0.860313	0.02898
chr12	1798246	1802246	uc001qjm.3	ADIPOR2	0.647111	-0.00463881
chr12	2784764	2788764	uc001qky.1	CACNA1C	-0.529528	0.068836
chr12	4917207	4921207	uc021qtr.1	KCNA6	-0.547319	0.095177
chr12	5017072	5021072	uc001qnh.3	KCNA1	-0.541985	0.065437
chr12	6231836	6235836	uc010set.1	VWF	-0.605794	0.015468
chr12	6931659	6935659	uc001qqy.1	GPR162	-0.996151	-0.312364
chr12	6959284	6963284	uc001qrh.4	USP5	-0.605666	0.0075673
chr12	6974583	6978583	uc001qrk.3	TPI1	-0.941137	0.0075673
chr12	7050140	7054140	uc009zfj.1	C12orf57	-0.434952	0.00345987
chr12	7165979	7169979	uc009zfr.3	C1S	-0.786024	0.043156
chr12	7243043	7247043	uc010sfy.2	C1R	-0.516216	0.065359
chr12	8323149	8327149	uc001qud.1	ZNF705A	-0.414026	0.303747
chr12	10322790	10326790	uc001qxo.1	OLR1	-1.42474	-0.00615281
chr12	22092336	22096336	uc001rfl.1	ABCC9	-0.822189	0.146473
chr12	22485648	22489648	uc009zix.3	ST8SIA1	-0.615849	-0.0108895
chr12	25401854	25405854	uc001rgq.1	KRAS	-0.684793	0.024303
chr12	27089304	27093304	uc001rhl.3	FGFR1OP2	-0.463731	0.00230286
chr12	33047780	33051780	uc001rlj.4	PKP2	-1.25139	0.114781
chr12	39113024	39117024	uc001rlr.1	CPNE8	-0.491406	-0.0085991
chr12	40497661	40501661	uc010skm.2	SLC2A13	-0.539065	0.000268
chr12	42875416	42879416	uc010skv.2	PRICKLE1	-0.429932	0.0086409
chr12	42875797	42879797	uc010skw.2	PRICKLE1	-0.429932	0.009293
chr12	45305711	45309711	uc010sla.1	NELL2	-0.529412	0.00458456
chr12	48497655	48501655	uc001rrb.2	PFKM	-0.898769	0.0027348
chr12	51440656	51444656	uc001rxt.3	LETMD1	-0.508634	0.037859
chr12	51475437	51479437	uc021qxx.1	CSRNP2	-0.457806	0.037859
chr12	52443185	52447185	uc001rzs.3	NR4A1	-1.12858	-0.164736
chr12	53398061	53402061	uc009zmp.1	EIF4B	-1.07614	-0.0110497
chr12	53398061	53402061	uc009zmp.1	EIF4B	-1.3502	-0.0110497
chr12	56209540	56213540	uc001sht.3	SARNP	-0.478614	-0.00485698
chr12	56471808	56475808	uc009zoj.3	ERBB3	0.900351	0.00864466
chr12	56544203	56548203	uc009zoo.3	MYL6B	-0.449977	-0.00859927
chr12	57503196	57507196	uc010srb.2	STAT6	-0.572569	-0.180925
chr12	57520281	57524281	uc001snb.3	LRP1	-0.552342	-0.180925
chr12	57624951	57628951	uc010srj.2	SHMT2	-0.637125	0.231736
chr12	57982941	57986941	uc010srs.2	PIP4K2C	-0.633452	0.183706
chr12	58003217	58007217	uc001spa.3	ARHGEF25	-1.10339	0.14617
chr12	58085737	58089737	uc010srz.2	OS9	-0.957695	0.0723776
chr12	58144230	58148230	uc010ssb.2	CDK4	-0.60155	-0.287276
chr12	58144230	58148230	uc001spv.3	CDK4	-0.60155	0.12343
chr12	62584620	62588620	uc001sqw.3	FAM19A2	-0.663251	-0.00619379
chr12	62650623	62654623	uc001sqx.3	FAM19A2	-0.663251	-0.00734124
chr12	65177790	65181790	uc001ssh.2	TBC1D30	-0.843211	-0.00702007
chr12	65513346	65517346	uc001ssk.3	WIF1	-0.544567	-0.00266151
chr12	67195894	67199894	uc010sta.1	GRIP1	-0.664992	-0.0024459
chr12	75721836	75725836	uc001sxk.4	CAPS2	0.848755	-0.0152505
chr12	83078933	83082933	uc001szs.1	TMTC2	0.879286	0.00942919
chr12	83078933	83082933	uc001szt.3	TMTC2	0.879286	0.0613143
chr12	91574806	91578806	uc001tbu.3	DCN	-0.848713	0.00358537
chr12	93321107	93325107	uc001tck.3	EEA1	0.580855	-0.0176132
chr12	102131250	102135250	uc001tir.3	SYCP3	0.699483	-0.084912
chr12	102131250	102135250	uc001tiq.3	SYCP3	0.699483	0.011256
chr12	105722413	105726413	uc001tlh.4	C12orf75	-0.452049	-0.0092451
chr12	108960711	108964711	uc021rdk.1	ISCU	-0.605137	0.078881
chr12	109529293	109533293	uc001tny.2	ALKBH2	-0.655526	-0.00423269
chr12	109533398	109537398	uc001tnz.2	UNG	-0.576276	-0.00423269
chr12	110782005	110786005	uc009zvn.3	ATP2A2	-0.447978	-0.147641
chr12	112202690	112206690	uc010syi.2	ALDH2	-0.441563	-0.0128144
chr12	112449151	112453151	uc001ttl.1	ERP29	-0.556477	-0.00118803
chr12	112449151	112453151	uc001ttk.1	ERP29	-0.556477	0.005985
chr12	113858215	113862215	uc009zwh.3	SDSL	-0.632169	0.129204
chr12	117174095	117178095	uc001twa.4	RNFT2	-0.736517	-0.00449063
chr12	117174095	117178095	uc001twb.4	RNFT2	-0.736517	0.018523
chr12	117195768	117199768	uc001twc.4	RNFT2	-0.736517	-0.0346039
chr12	121076421	121080421	uc001tyu.3	CABP1	-0.652825	-0.292147
chr12	121732556	121736556	uc001uad.2	CAMKK2	-0.84121	0.00079411
chr12	123919264	123923264	uc001uey.1	RILPL2	-0.7747	0.057681
chr12	128749947	128753947	uc021rgn.1	TMEM132C	-0.538811	-0.020129
chr13	22031508	22035508	uc001uoa.2	ZDHHC20	0.88569	-0.0649906
chr13	27842463	27846463	uc001urd.1	RASL11A	-0.425504	0.00808436
chr13	28672729	28676729	uc010aao.3	FLT3	-0.555361	-0.00357844
chr13	40175356	40179356	uc001uxf.3	LHFP	-0.59013	0.047045
chr13	42612171	42616171	uc010tfh.2	DGKH	-0.432171	-0.0109241
chr13	44945977	44949977	uc001uzj.3	SERP2	-0.566945	-0.0177829
chr13	47353750	47357750	uc001vbp.1	ESD	-0.520297	-0.0290296
chr13	47469169	47473169	uc010acr.3	HTR2A	-0.470351	-0.0448584
chr13	50263623	50267623	uc001vdh.3	EBPL	-0.431688	0.003775
chr13	52731996	52735996	uc010tgx.2	NEK3	1.56905	-0.01625
chr13	74706066	74710066	uc001vjf.3	KLF12	-0.660975	0.0091973
chr13	80911794	80915794	uc001vli.3	SPRY2	-0.509389	0.0126683
chr13	101292565	101296565	uc001vow.1	TMTC4	0.954302	0.0100321
chr14	23396661	23400661	uc010tng.1	PRMT5	-0.538219	0.186111
chr14	29239909	29243909	uc010tpd.2	C14orf23	-0.488099	-0.0074654
chr14	45551301	45555301	uc001wvz.4	PRPF39	0.723553	-0.00537175
chr14	50051094	50055094	uc001wwm.3	RPS29	-0.44222	-0.00579438
chr14	50051094	50055094	uc001wwl.3	RPS29	-0.44222	0.035426
chr14	54974586	54978586	uc001xay.3	CGRRF1	-0.570688	-0.00065774
chr14	61114155	61118155	uc001xfb.4	SIX1	-0.90112	-0.00432433
chr14	62544057	62548057	uc010tse.1	SYT16	-0.705476	-0.00892241
chr14	63509955	63513955	uc001xfy.3	KCNH5	-0.551665	-0.00892241
chr14	67824720	67828720	uc001xjf.3	ATP6V1D	-0.52777	-0.00770093
chr14	69949470	69953470	uc001xli.2	PLEKHD1	-0.419555	-0.00670328
chr14	69949470	69953470	uc010ttf.1	PLEKHD1	-0.419555	-0.00160432
chr14	73391039	73395039	uc001xnh.3	DCAF4	-0.582494	-0.030654
chr14	73523220	73527220	uc001xno.3	RBM25	0.598649	0.028678
chr14	74179128	74183128	uc001xor.1	PNMA1	-1.00297	0.0745063
chr14	76446092	76450092	uc001xsc.2	TGFB3	1.62904	0.0019046
chr14	77922372	77926372	uc010tvk.1	AHSA1	-0.552269	-0.00757664
chr14	81423828	81427828	uc001xva.1	CEP128	0.635306	-0.00577838
chr14	91747967	91751967	uc001xzi.3	CCDC88C	-0.488891	0.031387
chr14	93197173	93201173	uc001yau.3	LGMN	-0.62131	0.02077
chr14	95622347	95626347	uc001yec.1	DICER1	0.646152	0.365347
chr14	100170333	100174333	uc001ygp.3	CYP46A1	-0.770814	0.142228
chr14	101451382	101455382	uc001yjq.3	SNORD114-26	0.618659	0.063437
chr14	106353979	106357979	uc001ysq.3	KIAA0125	-0.518219	0.148268
chr15	26872237	26876237	uc021sgg.1	GABRB3	-0.583462	-0.256317
chr15	27016935	27020935	uc001zba.3	GABRB3	-0.583462	-0.009661
chr15	32931869	32935869	uc001zha.2	SCG5	-0.624983	0.0391075
chr15	33008204	33012204	uc010uby.2	GREM1	1.42542	0.0391075
chr15	34657395	34661395	uc010bav.1	LPCAT4	-0.448669	-0.00548678
chr15	49168289	49172289	uc001zxc.1	EID1	-0.475446	-0.003034
chr15	52470162	52474162	uc002abr.1	GNB5	-0.62455	-0.232562
chr15	52470162	52474162	uc002abu.3	GNB5	-0.62455	-0.132696
chr15	59184781	59188781	uc002afn.3	SLTM	0.723013	0.00216305
chr15	59223852	59227852	uc002afr.1	SLTM	0.723013	-0.0008882
chr15	64993462	64997462	uc002ano.2	OAZ2	-0.667566	0.257461
chr15	65780637	65784637	uc010bhk.1	DPP8	-0.53976	0.10431
chr15	66647054	66651054	uc002apr.2	TIPIN	-0.50057	0.0099427
chr15	73923753	73927753	uc010bjc.3	NPTN	-0.413232	0.00378683
chr15	76302785	76306785	uc002bbo.3	NRG4	-0.531379	0.033319
chr15	79354941	79358941	uc010blm.1	RASGRF1	-0.544986	-0.00853571
chr15	80443130	80447130	uc010unl.2	FAH	-0.550084	0.103353
chr15	80467878	80471878	uc010blo.1	FAH	-0.550084	-0.0346956
chr15	83347135	83351135	uc010uog.2	AP3B2	-0.536155	-0.00314183
chr15	89453755	89457755	uc002bnf.4	MFGE8	-0.941444	-0.001636
chr15	92395564	92399564	uc010boc.1	SLCO3A1	0.706688	0.070595
chr15	101418008	101422008	uc010bpb.3	ALDH1A3	-0.416897	0.136922
chr16	101828	105828	uc002cfj.4	SNRNP25	-1.3266	0.027086
chr16	328605	332605	uc002cgm.1	ARHGDIG	-1.38301	-0.026049
chr16	637356	641356	uc021szt.1	RAB40C	-0.47524	-0.222911
chr16	1875195	1879195	uc010uvp.2	HAGH	-0.882819	-0.00098977
chr16	1875224	1879224	uc002cnd.3	FAHD1	-0.516686	-0.00098977
chr16	2244465	2248465	uc010bsg.1	CASKIN1	-0.612893	-0.173286
chr16	2691297	2695297	uc002cqz.1	PDPK1	-0.414525	-0.065537
chr16	3567902	3571902	uc021tcg.1	CLUAP1	-0.721437	0.011998
chr16	3765598	3769598	uc010uxf.2	TRAP1	-0.501118	-0.0122093
chr16	4522718	4526718	uc010bts.3	HMOX2	-0.439239	-0.049194
chr16	4850163	4854163	uc002cxu.3	ROGDI	-0.46569	-0.00210714
chr16	4850674	4854674	uc010uxu.2	ROGDI	-0.46569	-0.00458978
chr16	4894211	4898211	uc002cxz.1	GLYR1	-0.555227	-0.010721
chr16	6067131	6071131	uc002cyt.2	RBFOX1	-0.464913	-0.00480015
chr16	10274611	10278611	uc010uym.2	GRIN2A	-0.524267	-0.0179338
chr16	20909561	20913561	uc002dht.3	ERI2	0.620827	0.100018
chr16	21312404	21316404	uc002dil.3	CRYM	-0.604824	-0.0367454
chr16	23519815	23523815	uc010bxo.2	GGA2	-0.450129	-0.0108366
chr16	24855552	24859552	uc010bxt.3	SLC5A11	1.43145	-0.234458
chr16	24946148	24950148	uc002dmy.3	ARHGAP17	0.744008	-0.045762
chr16	24966857	24970857	uc002dna.3	ARHGAP17	0.744008	-0.0028103
chr16	25121046	25125046	uc002dnw.1	LCMT1	-0.424651	0.0456671
chr16	25266855	25270855	uc002dod.4	ZKSCAN2	-0.500881	-0.00604757
chr16	27278113	27282113	uc002doj.1	NSMCE1	-0.978616	-0.193094
chr16	28855729	28859729	uc002drh.2	TUFM	-0.806439	-0.0239813
chr16	29688440	29692440	uc010vdu.2	QPRT	-0.612625	0.031233
chr16	29872578	29876578	uc002dun.3	CDIPT	-0.759144	-0.136357
chr16	29908585	29912585	uc002dus.4	SEZ6L2	-0.415809	-0.136357
chr16	29908585	29912585	uc002dur.4	SEZ6L2	-0.415809	-0.0957707
chr16	30757619	30761619	uc021tgo.1	PHKG2	-0.597209	-0.0136383
chr16	31019829	31023829	uc010cad.2	STX1B	-0.436618	-0.00140055
chr16	31019829	31023829	uc010vfd.2	STX1B	-0.436618	-0.277027
chr16	31042415	31046415	uc002eak.3	STX4	-0.569903	-0.00140055
chr16	46955744	46959744	uc002een.3	GPT2	-0.43641	-0.284938
chr16	47005625	47009625	uc002eeo.2	DNAJA2	-0.813468	-0.284938
chr16	57518385	57522385	uc002elv.4	DOK4	-0.726965	0.317761
chr16	61889142	61893142	uc002eoh.3	CDH8	-0.446969	-0.0164657
chr16	67751273	67755273	uc010cen.2	GFOD2	-0.850632	0.021895
chr16	69456497	69460497	uc002exg.1	CYB5B	-0.893974	-0.00337533
chr16	69456497	69460497	uc002exf.3	CYB5B	-0.893974	-0.214068
chr16	72125539	72129539	uc002fca.3	TXNL4B	-0.963271	-0.00114131
chr16	75465387	75469387	uc002fea.1	CFDP1	-0.443383	-0.083843
chr16	75465387	75469387	uc002fdy.3	CFDP1	-0.443383	-0.069488
chr16	84176800	84180800	uc010vnv.1	HSDL1	-0.876411	-0.121095
chr16	85930773	85934773	uc002fjh.3	IRF8	-1.60034	0.025084
chr16	87349026	87353026	uc002fju.3	C16orf95	-0.852659	0.0205009
chr16	87633440	87637440	uc010vou.1	JPH3	-0.59842	-0.0058416
chr16	87797598	87801598	uc002fki.3	KLHDC4	-0.41136	-0.117768
chr16	88876342	88880342	uc002flw.3	APRT	-0.490008	0.085374
chr16	88920627	88924627	uc010cie.3	TRAPPC2L	-0.448671	0.085374
chr16	89158216	89162216	uc002fmp.3	ACSF3	-0.668753	0.0699
chr16	89892906	89896906	uc010civ.1	SPIRE2	-0.437242	-0.100641
chr17	765351	769351	uc010vqe.2	NXN	-0.644695	-0.168803
chr17	1506211	1510211	uc010vqo.1	SLC43A2	-0.529195	-0.0659266
chr17	1731272	1735272	uc002fto.2	RPA1	-0.56823	0.0326112
chr17	2494922	2498922	uc010ckb.2	PAFAH1B1	0.759999	0.0113189
chr17	4044461	4048461	uc010cko.3	CYB5D2	-0.631093	-0.0952621
chr17	4697456	4701456	uc002fzb.3	PSMB6	-0.591786	0.010388
chr17	4708395	4712395	uc002fzd.3	PLD2	-0.489498	0.010388
chr17	4841325	4845325	uc002fzp.2	SLC25A11	-0.734317	0.0092648
chr17	4869132	4873132	uc002gae.3	SPAG7	-0.823978	0.055589
chr17	4979753	4983753	uc002gaq.3	ZFP3	-0.547062	-0.044682
chr17	4992799	4996799	uc021tog.1	ZFP3	-0.547062	-0.038363
chr17	7105386	7109386	uc010vtm.2	DLG4	-0.441632	-0.388779
chr17	8337178	8341178	uc002glj.3	NDEL1	-0.73579	-0.001717
chr17	9477275	9481275	uc002glx.3	STX8	-0.558308	-0.00150832
chr17	10598885	10602885	uc002gmr.4	SCO1	-0.422174	0.0668059
chr17	34429219	34433219	uc002hkx.1	CCL4	-2.01857	0.00487496
chr17	34840472	34844472	uc002hms.1	ZNHIT3	-0.420282	0.00487496
chr17	35764902	35768902	uc002hnn.3	ACACA	-0.435992	-0.323352
chr17	35764976	35768976	uc002hnt.3	TADA2A	-0.491907	-0.323352
chr17	36582719	36586719	uc021twd.1	ARHGAP23	0.769532	-0.0103963
chr17	36954158	36958158	uc021twj.1	PIP4K2B	-0.521816	-0.0102579
chr17	37007248	37011248	uc002hqz.1	SNORA21	-0.741842	-0.00349336
chr17	37024111	37028111	uc010wdz.2	LASP1	-0.653415	-0.00349336
chr17	38081094	38085094	uc002hti.1	ORMDL3	-0.437884	-0.00232875
chr17	38332241	38336241	uc010cwu.1	RAPGEFL1	-0.632844	-0.163685
chr17	40827048	40831048	uc002iav.2	PLEKHH3	-0.468182	0.0760026
chr17	42974993	42978993	uc010wjf.1	EFTUD2	-0.452188	0.214479
chr17	44699401	44703401	uc010wkg.2	NSF	-0.412425	0.145151
chr17	44998485	45002485	uc010wkh.1	GOSR2	-0.434779	0.28055
chr17	46124134	46128134	uc002inc.1	NFE2L1	-0.966141	-0.156522
chr17	47020154	47024154	uc002iok.3	SNF8	-0.5485	0.21615
chr17	47721992	47725992	uc010dbk.3	SPOP	-0.461447	0.00233047
chr17	48618418	48622418	uc002irc.3	SPATA20	-0.4435	0.079537
chr17	48622428	48626428	uc002ird.3	SPATA20	-0.4435	0.110834
chr17	54910138	54914138	uc002ius.1	DGKE	-0.594775	0.0099253
chr17	62501157	62505157	uc002jen.3	CEP95	0.604449	-0.00158149
chr17	63182821	63186821	uc002jfg.3	RGS9	-0.616422	0.010043
chr17	66506109	66510109	uc002jhg.3	PRKAR1A	-0.52199	-0.00239053
chr17	66506542	66510542	uc002jhi.3	PRKAR1A	-0.52199	-0.00333119
chr17	66552568	66556568	uc002jhn.3	FAM20A	-0.524187	0.079211
chr17	68162813	68166813	uc010dfg.3	KCNJ2	0.911571	0.187103
chr17	68169180	68173180	uc021ucj.1	KCNJ2	0.911571	0.0160484
chr17	72730736	72734736	uc010wrb.2	RAB37	-0.555698	0.0822511
chr17	73148775	73152775	uc002jna.1	HN1	-0.453072	-0.0222104
chr17	73255748	73259748	uc002jnm.4	MRPS7	-0.740082	-0.00238407
chr17	73596910	73600910	uc010dgi.1	MYO15B	0.82066	0.058004
chr17	78118851	78122851	uc010wuc.2	EIF4A3	-0.630051	0.00124333
chr17	79978773	79982773	uc002kdd.3	STRA13	-0.703977	0.00502443
chr17	80044760	80048760	uc002kdw.1	FASN	-0.439063	0.00501701
chr17	80054106	80058106	uc002kdu.3	FASN	-0.439063	-0.070947
chr17	80693576	80697576	uc002kfw.1	FN3K	-0.527307	-0.0229231
chr18	107064	111064	uc002kke.3	ROCK1P1	0.924647	0.00310032
chr18	594997	598997	uc010wys.2	CLUL1	-0.91746	-0.199994
chr18	18689812	18693812	uc002kte.3	ROCK1	1.01078	0.00571163
chr18	18689812	18693812	uc002kte.3	ROCK1	0.897833	0.0119121
chr18	21138444	21142444	uc010xaz.2	NPC1	0.839757	0.0150589
chr18	21164581	21168581	uc010xba.1	NPC1	0.839757	-0.149508
chr18	21240849	21244849	uc002kuo.3	ANKRD29	-0.433915	-0.149508
chr18	40855615	40859615	uc010xcm.2	SYT4	-0.571659	0.00128704
chr18	43751987	43755987	uc002lbx.3	C18orf25	-0.464077	-0.00440664
chr18	44674871	44678871	uc002lcs.3	HDHD2	-0.754694	0.0489547
chr18	59826618	59830618	uc021ulb.1	PIGN	0.611959	0.00557286
chr18	72232388	72236388	uc002lls.3	CNDP1	0.583213	0.00766161
chr18	77746532	77750532	uc002lnp.3	TXNL4A	-0.764001	-0.00542648
chr19	1093391	1097391	uc010xgf.2	POLR2E	-0.724644	-0.00460855
chr19	1101935	1105935	uc021umf.1	GPX4	-0.58964	-0.00460855
chr19	1203797	1207797	uc002lrl.1	STK11	-0.640959	-0.00893346
chr19	1239748	1243748	uc002lrn.3	ATP5D	-0.520157	-0.00340272
chr19	1381525	1385525	uc002lsf.2	NDUFS7	0.586088	-0.108417
chr19	1381706	1385706	uc002lsg.2	NDUFS7	0.586088	0.066487
chr19	2267519	2271519	uc002lvl.3	OAZ1	-0.4899	-0.0047421
chr19	2474122	2478122	uc002lwb.2	GADD45B	-2.03501	0.0147751
chr19	2783505	2787505	uc002lwj.3	THOP1	-0.636914	0.052498
chr19	2794015	2798015	uc010xgz.2	THOP1	-0.636914	-0.107054
chr19	2807525	2811525	uc002lwk.3	THOP1	-0.636914	0.062995
chr19	3134190	3138190	uc002lxf.2	GNA15	-0.645192	-0.059766
chr19	6391291	6395291	uc002meq.2	GTF2F1	-0.419192	0.153908
chr19	8427039	8431039	uc010xkc.1	ANGPTL4	-0.932348	-0.147865
chr19	9647303	9651303	uc002mlq.3	ZNF426	-0.893132	-0.00422886
chr19	9944121	9948121	uc002mmn.2	PIN1	-0.637908	-0.00330869
chr19	11198037	11202037	uc010xll.2	LDLR	-0.470631	-0.00844741
chr19	12846305	12850305	uc002muv.3	ASNA1	-1.09253	-0.18215
chr19	12884434	12888434	uc002muy.2	HOOK2	-0.65128	0.0446213
chr19	12884434	12888434	uc002muz.2	HOOK2	-0.65128	0.428795
chr19	13218505	13222505	uc010xmy.1	TRMT1	-0.534192	0.00557576
chr19	13259281	13263281	uc002mwr.3	IER2	-0.944485	0.0106554
chr19	13262000	13266000	uc021upr.1	IER2	-0.944485	-0.05039
chr19	14181820	14185820	uc002mxz.3	LOC113230	-0.425784	0.0937057
chr19	14528195	14532195	uc002myo.3	DDX39A	-0.479923	-0.143052
chr19	14549085	14553085	uc002myq.3	PKN1	-0.41697	0.040882
chr19	14680889	14684889	uc002mzg.3	NDUFB7	-0.550985	0.14436
chr19	17184590	17188590	uc002nfi.3	MYO9B	0.696912	-0.009679
chr19	18043904	18047904	uc002nhs.3	CCDC124	-0.809701	0.046816
chr19	18432001	18436001	uc021uqn.1	LSM4	-0.688603	-0.0181513
chr19	18721681	18725681	uc002njy.4	TMEM59L	-0.63847	-0.0108823
chr19	19142920	19146920	uc010xqm.2	ARMC6	-0.561057	-0.035468
chr19	19429629	19433629	uc002nmk.4	MAU2	0.581732	-0.054698
chr19	19454112	19458112	uc010ecd.3	MAU2	0.581732	-0.155824
chr19	19456458	19460458	uc010ece.3	MAU2	0.581732	-0.00566852
chr19	19625018	19629018	uc021uqw.1	YJEFN3	-0.470881	-0.171775
chr19	19637669	19641669	uc002nmt.2	YJEFN3	-0.470881	0.121725
chr19	21510212	21514212	uc010ecs.1	ZNF708	1.35628	-0.121329
chr19	21539734	21543734	uc002nps.4	ZNF738	0.696884	-0.121329
chr19	21603845	21607845	uc021urq.1	ZNF493	0.695582	-0.333638
chr19	21948430	21952430	uc002nqi.3	ZNF100	0.8539	0.0184017
chr19	29702136	29706136	uc002nsd.2	UQCRFS1	-0.973354	-0.00265969
chr19	30203963	30207963	uc002nsj.3	C19orf12	-0.418043	-0.109392
chr19	33070093	33074093	uc010ede.3	PDCD5	-0.454219	-0.221935
chr19	35628391	35632391	uc002nyd.3	FXYD1	-0.447286	-0.111016
chr19	35632153	35636153	uc010xsp.1	FXYD7	-0.483626	-0.111016
chr19	36266486	36270486	uc010eek.2	ARHGAP33	-0.467236	-0.150396
chr19	36397211	36401211	uc021uta.1	TYROBP	-0.589036	0.127652
chr19	36703503	36707503	uc010eet.3	ZNF146	0.773113	0.00535958
chr19	38753097	38757097	uc002ohr.2	SPINT2	-0.800775	0.034093
chr19	39107721	39111721	uc002oiz.1	EIF3K	-0.535779	0.067302
chr19	39824726	39828726	uc002okz.4	GMFG	-0.418722	0.0128992
chr19	41097071	41101071	uc002oog.1	LTBP4	-0.438879	0.123071
chr19	41101140	41105140	uc002ooh.1	LTBP4	-0.438879	0.0942843
chr19	45580529	45584529	uc002par.1	GEMIN7	-0.624598	0.00820648
chr19	45591372	45595372	uc021uvr.1	GEMIN7	-0.624598	0.00975978
chr19	47162395	47166395	uc010ekq.3	DACT3	-0.456221	0.0066411
chr19	47288545	47292545	uc002pfr.3	SLC1A5	-0.52031	0.039803
chr19	47549882	47553882	uc002pfz.3	TMEM160	-0.49374	-0.127809
chr19	48947029	48951029	uc002pjd.2	GRWD1	-0.462418	-0.1984
chr19	48970464	48974464	uc002pjj.4	CYTH2	-0.424975	-0.00336632
chr19	48970464	48974464	uc010xzr.1	CYTH2	-0.424975	0.124701
chr19	49615617	49619617	uc002pmp.3	LIN7B	-0.451882	0.00680154
chr19	49620662	49624662	uc010yai.2	PPFIA3	-0.426686	0.00680154
chr19	49620662	49624662	uc002pmr.3	PPFIA3	-0.426686	0.0583254
chr19	49939571	49943571	uc002pnq.1	SLC17A7	-0.550204	-0.00955522
chr19	50166103	50170103	uc010ene.1	IRF3	-0.567705	-0.00192952
chr19	50877491	50881491	uc002psa.4	NR1H2	-0.514222	-0.128048
chr19	50877491	50881491	uc010enw.3	NR1H2	-0.514222	-0.047092
chr19	52392145	52396145	uc010ydf.1	ZNF577	0.598655	0.00139966
chr19	52702345	52706345	uc002pyq.3	PPP2R1A	-0.559334	-0.00186155
chr19	52798425	52802425	uc010ydm.2	ZNF480	0.631971	-0.00658761
chr19	53118981	53122981	uc002pzu.4	ZNF83	0.936894	-0.00241622
chr19	53660313	53664313	uc002qbc.2	ZNF347	0.669631	-0.0194638
chr19	54413990	54417990	uc002qcr.2	CACNG7	-0.44924	-0.0662501
chr19	54689169	54693169	uc010erg.3	MBOAT7	-0.427221	-0.0115949
chr19	54958395	54962395	uc002qfv.1	LENG8	0.634611	-0.0314953
chr19	55658606	55662606	uc002qjc.4	TNNT1	-0.567927	-0.114706
chr19	56184560	56188560	uc010etd.3	EPN1	-0.652978	-0.229206
chr19	58036692	58040692	uc002qpa.2	ZNF549	-0.469096	-0.002689
chr19	58236995	58240995	uc010eug.3	ZNF671	-0.441956	-0.0108258
chr19	58483902	58487902	uc002qqv.3	C19orf18	0.871327	-0.0496555
chr19	58512261	58516261	uc002qqy.2	LOC100128398	0.922745	-0.0496555
chr19	59021432	59025432	uc002qtc.2	SLC27A5	-0.440019	0.212876
chr2	262868	266868	uc002qwe.4	ACP1	-0.430918	0.00339997
chr2	1844658	1848658	uc010ewk.3	MYT1L	-0.503353	-0.150189
chr2	9612669	9616669	uc002qzs.3	IAH1	-0.491158	0.105307
chr2	10970611	10974611	uc010yjh.2	PDIA6	-1.05485	-0.351274
chr2	17925679	17929679	uc002rcr.1	SMC6	0.649138	-0.00495488
chr2	25262972	25266972	uc010eyh.3	EFR3B	-0.686893	-0.047337
chr2	27591362	27595362	uc010ylj.1	SNX17	-0.872128	0.055644
chr2	27592119	27596119	uc010ylq.1	SNX17	-0.872128	-0.00726455
chr2	27716126	27720126	uc002rkx.3	FNDC4	-0.483511	-0.0211893
chr2	27803921	27807921	uc010ylz.2	ZNF512	-1.03322	-0.00128816
chr2	27849514	27853514	uc010ymb.2	GPN1	-0.81186	-0.00128816
chr2	31454879	31458879	uc010ymt.2	EHD3	-0.684817	0.021403
chr2	38976636	38980636	uc002rra.3	SRSF7	-0.717554	0.018286
chr2	38976636	38980636	uc010ynp.2	SRSF7	-0.717554	0.020367
chr2	39101102	39105102	uc010fak.3	MORN2	-0.46724	0.030037
chr2	40655444	40659444	uc002rrx.3	SLC8A1	-1.02004	-0.112567
chr2	40737575	40741575	uc002rsd.4	SLC8A1	-1.02004	0.238423
chr2	42273160	42277160	uc002rsg.3	PKDCC	-0.576306	-0.062088
chr2	44587042	44591042	uc002rum.2	CAMKMT	-0.43152	-0.00194712
chr2	47380517	47384517	uc002rvs.2	C2orf61	0.721713	-0.00408383
chr2	47628262	47632262	uc002rvz.3	MSH2	-0.582832	0.036455
chr2	55560300	55564300	uc002ryw.3	CCDC88A	0.813022	0.159178
chr2	55600031	55604031	uc010ypb.1	CCDC88A	0.813022	-0.00293104
chr2	58132785	58136785	uc010fcb.2	VRK2	1.53985	-0.006614
chr2	63813742	63817742	uc002scj.2	MDH1	-0.470507	-0.00678673
chr2	64679326	64683326	uc002scy.4	LGALSL	-0.693127	0.00560471
chr2	65355435	65359435	uc002sdm.3	RAB1A	-0.467606	-0.00319788
chr2	66796365	66800365	uc021vit.1	MEIS1	0.613128	0.170442
chr2	68590321	68594321	uc002sen.4	PLEK	-2.0251	-0.00082665
chr2	71293407	71297407	uc002shq.4	NAGK	-0.701036	0.00272081
chr2	73112511	73116511	uc002sik.2	SPR	-0.747182	0.0229314
chr2	73439365	73443365	uc010yre.1	SMYD5	-0.422278	-0.0228605
chr2	73459363	73463363	uc002sja.3	CCT7	-0.798749	0.0390197
chr2	74373039	74377039	uc002skc.1	BOLA3	-0.535878	-0.0451685
chr2	74373039	74377039	uc002skd.1	BOLA3	-0.535878	0.00115391
chr2	74403995	74407995	uc002skh.4	MOB1A	-0.471612	0.00115391
chr2	75183774	75187774	uc002snf.3	POLE4	-0.645572	0.00851228
chr2	79876677	79880677	uc010ysh.2	CTNNA2	-0.755488	-0.0122564
chr2	80528944	80532944	uc021vjt.1	LRRTM1	-0.590988	-0.0122564
chr2	80529487	80533487	uc002sok.1	LRRTM1	-0.590988	-0.013985
chr2	86424555	86428555	uc002srf.4	MRPL35	-0.460523	-0.0308478
chr2	86666270	86670270	uc002sri.4	KDM3A	-0.534716	-0.0093689
chr2	86666583	86670583	uc010ytj.2	KDM3A	-0.534716	-0.00720417
chr2	86945413	86949413	uc002srr.2	RMND5A	-0.495042	-0.00341576
chr2	99059320	99063320	uc010yvk.2	INPP4A	-0.548178	-0.0885492
chr2	99919218	99923218	uc010yvo.2	LYG1	0.773148	-0.0500169
chr2	101177417	101181417	uc002tao.2	PDCL3	-0.433734	-0.00563913
chr2	102001965	102005965	uc002tba.2	CREG2	-0.527065	-0.00911094
chr2	124780863	124784863	uc010flu.3	CNTNAP5	-0.661602	0.080576
chr2	128613729	128617729	uc002tpj.3	POLR2D	-0.428302	0.0862766
chr2	129074171	129078171	uc002tpt.4	HS6ST1	-0.741246	-0.0054838
chr2	139535811	139539811	uc002tvi.3	NXPH2	-0.667866	-0.00680976
chr2	145273196	145277196	uc002tvx.1	ZEB2	0.764756	0.00426809
chr2	151342209	151346209	uc010zbv.2	RND3	-1.00357	-0.0110396
chr2	151342209	151346209	uc002txe.3	RND3	-1.00357	-0.0883159
chr2	163693257	163697257	uc002uci.3	KCNH7	-0.72002	-0.00697318
chr2	169310834	169314834	uc002uec.1	CERS6	-0.419319	0.038918
chr2	172748813	172752813	uc010zdv.1	SLC25A12	-0.444181	0.062946
chr2	175258480	175262480	uc002uir.1	SCRN3	-0.599027	0.16312
chr2	175497307	175501307	uc010zep.1	WIPF1	0.601073	-0.0205495
chr2	177132122	177136122	uc002ukx.3	MTX2	-0.630277	0.00114906
chr2	182754471	182758471	uc002uoh.3	SSFA2	0.605178	-0.00561462
chr2	185461092	185465092	uc002uph.3	ZNF804A	-0.52494	0.134077
chr2	190625953	190629953	uc002ura.1	OSGEPL1	0.803047	-0.00031426
chr2	198316230	198320230	uc002uuh.1	COQ10B	-0.645756	0.00150753
chr2	198316694	198320694	uc010fsl.1	COQ10B	-0.645756	-0.0314057
chr2	201727284	201731284	uc010zhi.1	CLK1	0.824695	-0.00699805
chr2	201727467	201731467	uc002uwg.2	CLK1	0.824695	-0.05613
chr2	201934392	201938392	uc002uww.1	FAM126B	-0.635666	-0.35457
chr2	202002997	202006997	uc002uxg.3	CFLAR	0.993865	0.088163
chr2	202897309	202901309	uc002uyw.1	FZD7	-0.523434	-0.00105457
chr2	203101322	203105322	uc002uza.1	SUMO1	-0.477892	-0.00105457
chr2	216944588	216948588	uc010zjr.2	TMEM169	-0.72809	-0.000374633
chr2	219079873	219083873	uc002vhd.3	ARPC2	-0.481016	0.00425216
chr2	219185901	219189901	uc002vhq.3	PNKD	-0.788035	0.125595
chr2	220039702	220043702	uc002vju.4	CNPPD1	-0.674112	-0.0141045
chr2	223287321	223291321	uc010zlo.2	SGPP2	-0.560464	0.0395826
chr2	225809779	225813779	uc002vob.2	DOCK10	1.37726	0.0403047
chr2	233241347	233245347	uc002vsq.3	ALPP	-0.585456	0.0566085
chr2	238534223	238538223	uc002vxc.3	LRRFIP1	0.815865	0.0385463
chr2	238534223	238538223	uc002vxc.3	LRRFIP1	-1.05237	0.0385463
chr2	238598806	238602806	uc002vxe.3	LRRFIP1	0.815865	0.120424
chr2	238598806	238602806	uc002vxe.3	LRRFIP1	-1.05237	0.120424
chr2	238873586	238877586	uc010znp.2	UBE2F	-0.421945	-0.018159
chr2	242087901	242091901	uc002wau.1	PPP1R7	-0.532476	0.162659
chr20	325369	329369	uc002wdi.4	NRSN2	-0.717414	0.0215553
chr20	1163117	1167117	uc002weq.1	TMEM74B	-0.476278	-0.0282483
chr20	2642843	2646843	uc002wgq.3	IDH3B	-0.912379	-0.0203358
chr20	2642843	2646843	uc010zpz.1	IDH3B	-0.912379	0.121573
chr20	7998393	8002393	uc002wmx.1	TMX4	-0.479219	0.024787
chr20	8093099	8097099	uc010zrb.1	PLCB1	-0.682432	-0.271194
chr20	8694508	8698508	uc002wnd.1	PLCB1	-0.682432	-0.0048896
chr20	9047700	9051700	uc010gbw.1	PLCB4	-0.588368	-0.0048896
chr20	9493004	9497004	uc010zrc.2	LAMP5	-0.820138	-0.0279169
chr20	17204751	17208751	uc002wpl.3	PCSK2	-0.50855	0.0126831
chr20	18566555	18570555	uc002wrf.4	DTD1	-0.517109	0.00925199
chr20	23014056	23018056	uc002wsr.2	SSTR4	-0.568604	0.161555
chr20	25174338	25178338	uc010ztb.1	ENTPD6	-0.561623	-0.165444
chr20	25988434	25992434	uc002wvh.4	LOC100134868	0.81625	0.155697
chr20	29609878	29613878	uc002wvm.1	FRG1B	-0.71509	0.162399
chr20	30309729	30313729	uc002wwo.1	BCL2L1	-0.429288	0.00483806
chr20	30637990	30641990	uc021wbv.1	HCK	-0.765557	0.086872
chr20	33537663	33541663	uc010zuo.2	GSS	-0.694336	0.00516616
chr20	35916050	35920050	uc002xgw.3	MANBAL	-0.460512	-0.0453957
chr20	36320433	36324433	uc021wdi.1	CTNNBL1	-0.550274	-0.0133107
chr20	36403674	36407674	uc002xhj.3	CTNNBL1	-0.550274	0.121636
chr20	43881206	43885206	uc002xnm.1	SLPI	-1.19063	0.214215
chr20	44004957	44008957	uc002xny.3	TP53TG5	0.731404	0.0125529
chr20	44648328	44652328	uc010zxl.1	SLC12A5	-0.957685	-0.155874
chr20	44744905	44748905	uc002xrg.1	CD40	-0.412127	0.205993
chr20	53090265	53094265	uc002xwy.3	DOK5	-1.05299	-0.0132392
chr20	54578012	54582012	uc002xxa.3	CBLN4	-0.727513	-0.10956
chr20	58492652	58496652	uc010gju.1	SYCP2	0.868861	0.023442
chr20	62150132	62154132	uc002yff.3	PPDPF	-0.676104	-0.126962
chr20	62494580	62498580	uc002yhc.3	TPD52L2	-0.758429	-0.00769319
chr21	16338513	16342513	uc021whl.1	NRIP1	-0.417782	-0.0063755
chr21	19189703	19193703	uc002ykp.4	C21orf91	1.11297	0.0090616
chr21	41237346	41241346	uc002yyp.3	PCP4	-0.479129	-0.016184
chr21	45551493	45555493	uc002zed.4	C21orf33	-0.974947	-0.00506076
chr21	45658834	45662834	uc011afc.2	ICOSLG	0.766791	-0.00506076
chr21	46236044	46240044	uc002zfz.1	SUMO3	-0.422148	0.020341
chr21	46570522	46574522	uc011afo.1	ADARB1	-0.533943	-0.029261
chr22	17080800	17084800	uc002zls.1	TPTEP1	0.611709	0.0328666
chr22	17080800	17084800	uc002zls.1	TPTEP1	1.47052	0.0328666
chr22	17838838	17842838	uc010gqv.1	CECR2	0.607643	0.123008
chr22	19107967	19111967	uc021wkx.1	DGCR2	-0.726337	-0.172852
chr22	21384847	21388847	uc002zue.3	SLC7A4	-0.476489	-0.222424
chr22	24382284	24386284	uc011ajl.2	GSTT1	-0.898422	-0.00491005
chr22	30693540	30697540	uc010gvq.3	TBC1D10A	-0.419686	-0.0274253
chr22	32596537	32600537	uc003amf.3	RFPL2	-0.430652	-0.092702
chr22	34098908	34102908	uc021woi.1	SNORA50	0.815132	0.0145154
chr22	35693267	35697267	uc011ami.2	TOM1	-0.534179	0.063801
chr22	36923277	36927277	uc011ams.2	EIF3D	-0.543847	0.0107804
chr22	37638305	37642305	uc003arc.3	RAC2	-0.462983	0.215151
chr22	37676494	37680494	uc011amw.2	CYTH4	-0.845684	0.215151
chr22	38201911	38205911	uc003aua.2	GCAT	-0.414175	0.109857
chr22	39546538	39550538	uc003axc.3	CBX7	-0.548417	0.0152657
chr22	40740503	40744503	uc003ays.4	ADSL	-0.480701	0.00384271
chr22	41680216	41684216	uc003azu.3	RANGAP1	-0.489681	-0.00260531
chr22	42370930	42374930	uc011apj.2	SEPT3	-0.629204	-0.00499336
chr22	43469596	43473596	uc010gzh.3	TTLL1	-0.558874	0.02455
chr22	43483434	43487434	uc003bdi.3	TTLL1	-0.558874	0.116337
chr22	44418156	44422156	uc003ben.3	PARVB	-0.65511	0.039563
chr22	46065916	46069916	uc003bgn.2	ATXN10	-0.55523	0.033013
chr22	46366244	46370244	uc010haa.2	WNT7B	-0.645838	0.12518
chr22	46371008	46375008	uc003bgo.2	WNT7B	-0.645838	-0.00839113
chr22	47132152	47136152	uc003bia.3	CERK	-0.764251	-0.00328573
chr22	50310282	50314282	uc010haj.3	CRELD2	-1.01855	0.050488
chr22	50310282	50314282	uc003biz.3	CRELD2	-1.01855	-0.0064514
chr22	50902911	50906911	uc011arx.2	SBF1	-0.410191	0.00531999
chr22	50944644	50948644	uc003blv.3	NCAPH2	-0.460468	-0.00181965
chr3	236278	240278	uc003bou.3	CHL1	-0.630224	0.0233798
chr3	2138549	2142549	uc003bpb.1	CNTN4	-0.591857	0.0066078
chr3	9743509	9747509	uc003bsd.3	CPNE9	-0.616664	-0.0568662
chr3	9883702	9887702	uc011atk.2	RPUSD3	-0.778407	-0.154621
chr3	9930270	9934270	uc003btt.4	JAGN1	-0.41823	0.084577
chr3	10155332	10159332	uc003bvb.3	BRK1	-0.461585	-0.0140641
chr3	12596593	12600593	uc011aus.2	MKRN2	-0.459883	-0.024324
chr3	16842158	16846158	uc010het.1	PLCL2	-0.681693	-0.0672463
chr3	25829562	25833562	uc010hfh.3	OXSM	-0.448806	-0.00631615
chr3	25829562	25833562	uc011awp.2	OXSM	-0.448806	-0.0061894
chr3	27523838	27527838	uc021wuo.1	SLC4A7	-0.473542	-0.208631
chr3	33329167	33333167	uc011axs.1	FBXL2	-0.669601	-0.0048824
chr3	37214680	37218680	uc011ayf.1	LRRFIP2	0.682837	-0.00324636
chr3	39519530	39523530	uc010hht.3	MOBP	1.10363	-0.0626423
chr3	42303439	42307439	uc021wwk.1	CCK	-0.890554	-0.121309
chr3	42304399	42308399	uc011azk.1	CCK	-0.890554	-0.183382
chr3	43661560	43665560	uc003cmv.3	ANO10	-0.590512	-0.08755
chr3	45811831	45815831	uc003cow.3	SLC6A20	-0.447651	-0.0184499
chr3	47322329	47326329	uc003crd.3	KLHL18	-0.695596	-0.00102267
chr3	49209671	49213671	uc003cwi.1	KLHDC8B	-0.695755	0.140087
chr3	49393791	49397791	uc021wxx.1	GPX1	-0.436624	0.00380884
chr3	52007041	52011041	uc010hlz.2	ABHD14A	-0.434915	-0.00901465
chr3	52007041	52011041	uc003dco.3	ABHD14A	-0.434915	0.0177898
chr3	52271183	52275183	uc003ddd.3	TWF2	-0.517462	0.020082
chr3	52277808	52281808	uc011bed.2	PPM1M	-0.628463	0.020082
chr3	53193222	53197222	uc003dgl.3	PRKCD	-0.569408	-0.092123
chr3	53193222	53197222	uc003dgm.3	PRKCD	-0.569408	0.0087704
chr3	66269167	66273167	uc011bfs.2	SLC25A26	-0.551327	-0.015582
chr3	69589733	69593733	uc003dnw.2	FRMD4B	1.27145	-0.022624
chr3	73616612	73620612	uc010hoe.1	PDZRN3	-0.428942	0.0319572
chr3	75984644	75988644	uc021xat.1	ROBO2	-0.782323	0.0171811
chr3	100371039	100375039	uc003dud.3	GPR128	2.82305	-0.0145153
chr3	101544833	101548833	uc003dvo.3	NFKBIZ	-0.9936	0.0177441
chr3	107094187	107098187	uc003dwi.1	CCDC54	0.807001	-0.00561857
chr3	111678791	111682791	uc003dyj.3	PHLDB2	-0.868511	-0.125681
chr3	111695827	111699827	uc003dyk.4	ABHD10	-0.485588	-0.125681
chr3	113462641	113466641	uc011bij.2	NAA50	-0.60967	-0.00241503
chr3	113463865	113467865	uc003eao.3	ATP6V1A	-0.614493	-0.00241503
chr3	126421117	126425117	uc010hsj.1	CHCHD6	-0.947801	-0.114653
chr3	127346038	127350038	uc003ejq.2	PODXL2	-0.413287	-0.0016916
chr3	127539701	127543701	uc011bko.2	MGLL	-0.552309	0.023422
chr3	127540051	127544051	uc003ejx.3	MGLL	-0.552309	0.0668623
chr3	127632317	127636317	uc010hsq.3	KBTBD12	-0.462404	0.0668623
chr3	127640255	127644255	uc003eka.4	KBTBD12	-0.462404	0.0413232
chr3	127840671	127844671	uc003ekh.3	RUVBL1	-0.925589	-0.00767853
chr3	127870757	127874757	uc003ekf.3	RUVBL1	-0.925589	0.053377
chr3	134512098	134516098	uc011bly.2	EPHB1	-0.657725	-0.00759832
chr3	134784373	134788373	uc003equ.3	EPHB1	-0.657725	0.11292
chr3	140948681	140952681	uc003etv.3	ACPL2	-0.466581	-0.192288
chr3	141203925	141207925	uc010huq.1	RASA2	0.632023	-0.00662054
chr3	146260628	146264628	uc003evz.4	PLSCR1	-0.489384	0.024606
chr3	148923404	148927404	uc010hvf.1	CP	-0.904383	0.089371
chr3	149686741	149690741	uc003ext.1	PFN2	-0.54488	-0.00316304
chr3	158286952	158290952	uc003fbz.3	MLF1	-1.02893	-0.00401107
chr3	161062111	161066111	uc021xgx.1	SPTSSB	-0.797075	-0.28866
chr3	164906618	164910618	uc021xgy.1	SLITRK3	-0.700676	0.0129365
chr3	182969605	182973605	uc003fll.3	B3GNT5	0.58392	0.090996
chr3	183896629	183900629	uc011bqz.2	AP2M1	-0.533283	0.003797
chr3	183901862	183905862	uc003fmz.2	ABCF3	-0.523039	0.003797
chr3	184998728	185002728	uc010hyf.3	MAP3K13	-0.629852	0.034265
chr3	192443388	192447388	uc003fsy.3	FGF12	-0.920489	0.00807632
chr3	195382909	195386909	uc003fuv.3	SDHAP2	-0.498652	0.170134
chr3	196667464	196671464	uc003fxe.1	NCBP2	-0.454515	0.136373
chr3	197280858	197284858	uc003fxs.3	BDH1	-0.442397	-0.036502
chr4	817945	821945	uc003gbj.3	CPLX1	-0.782425	0.128377
chr4	1233711	1237711	uc003gcx.1	CTBP1	-0.505391	0.0033625
chr4	1793038	1797038	uc003gdu.2	FGFR3	-0.616166	-0.141694
chr4	7042728	7046728	uc003gjv.2	CCDC96	-0.552963	-0.00139182
chr4	7067800	7071800	uc003gjy.1	GRPEL1	-0.624807	0.076257
chr4	15777930	15781930	uc003gol.1	CD38	0.654064	0.0257542
chr4	20253234	20257234	uc003gpr.1	SLIT2	-0.489679	-0.00913421
chr4	25804374	25808374	uc003grv.3	SEL1L3	-0.757284	0.016902
chr4	38867353	38871353	uc003gtn.3	FAM114A1	0.583655	0.0453844
chr4	44726612	44730612	uc003gwy.3	GNPDA2	-0.445342	-0.00494967
chr4	48906815	48910815	uc003gyu.3	OCIAD2	-0.595883	-0.122477
chr4	55591581	55595581	uc010igt.2	KIT	-0.927691	-0.013466
chr4	55989762	55993762	uc003hat.1	KDR	-0.607247	-0.013466
chr4	55989762	55993762	uc003has.3	KDR	-0.607247	-0.00135134
chr4	57369374	57373374	uc003hby.1	ARL9	-0.44804	-0.079418
chr4	57520688	57524688	uc003hbz.2	HOPX	-0.521565	-0.079418
chr4	76596343	76600343	uc003hir.3	G3BP2	-0.67305	-0.0064893
chr4	82073311	82077311	uc011ccf.1	PRKG2	-0.457837	0.227476
chr4	88764359	88768359	uc021xpy.1	MEPE	-1.12761	0.026494
chr4	93223549	93227549	uc010ikx.3	GRID2	-0.495583	-0.0109968
chr4	113197572	113201572	uc021xqt.1	TIFA	-1.09937	0.0128947
chr4	123651856	123655856	uc021xrm.1	BBS12	-0.569237	0.009738
chr4	123651856	123655856	uc003ieu.3	BBS12	-0.569237	-0.0432555
chr4	130015281	130019281	uc010iod.3	C4orf33	-0.519833	-0.00130611
chr4	143433448	143437448	uc011cho.1	INPP4B	-0.413407	0.0170884
chr4	145565147	145569147	uc003ijr.2	HHIP	1.09641	0.0591524
chr4	148651452	148655452	uc003ilf.3	ARHGAP10	-0.658252	-0.00376284
chr4	157995276	157999276	uc021xtp.1	GLRB	-0.577119	-0.0255067
chr4	157995554	157999554	uc021xtq.1	GLRB	-0.577119	-0.0066154
chr4	174253595	174257595	uc003itb.2	HMGB2	-0.454985	0.11927
chr4	178353635	178357635	uc010irt.2	AGA	0.601868	-0.07357
chr4	178361657	178365657	uc003iuu.2	AGA	0.601868	-0.0196317
chr4	186298172	186302172	uc003ixk.2	LRP2BP	0.76576	-0.00348589
chr4	186315839	186319839	uc003ixm.3	ANKRD37	-0.861458	-0.00348589
chr5	216355	220355	uc003jao.4	SDHA	-1.09039	-0.07855
chr5	225723	229723	uc003jaq.4	SDHA	-1.09039	-0.106765
chr5	1343002	1347002	uc003jch.3	CLPTM1L	-0.446378	0.0216093
chr5	7780285	7784285	uc010itm.1	ADCY2	-0.439669	-0.014327
chr5	31525019	31529019	uc010iui.1	DROSHA	-0.450362	-0.0762536
chr5	31530372	31534372	uc011cnw.1	C5orf22	-0.48609	-0.0762536
chr5	34862541	34866541	uc010iut.1	TTC23L	0.702472	0.00315505
chr5	53749430	53753430	uc003jph.2	HSPB3	-0.615199	0.074124
chr5	57753189	57757189	uc011cql.1	PLK2	-0.756019	0.00454832
chr5	63255546	63259546	uc011cqt.2	HTR1A	-0.742901	-0.0889642
chr5	68528621	68532621	uc003jvs.4	CDK7	-0.4223	-0.0031016
chr5	74652481	74656481	uc010izo.3	HMGCR	-0.786409	-0.0182725
chr5	74805454	74809454	uc003kdu.2	COL4A3BP	-0.46229	-0.0182725
chr5	76786332	76790332	uc011cta.1	WDR41	-0.524361	0.0107152
chr5	79285088	79289088	uc010jag.3	MTX3	-0.497332	-0.12318
chr5	95766985	95770985	uc003kls.2	PCSK1	-0.506906	0.0550963
chr5	100236987	100240987	uc003knl.3	ST8SIA4	-0.526241	0.012625
chr5	110557946	110561946	uc003kpf.3	CAMK4	-0.810322	-0.00523689
chr5	112255211	112259211	uc011cvw.1	REEP5	-0.513942	0.00417501
chr5	115150405	115154405	uc003krg.3	CDO1	-0.777032	-0.0037463
chr5	115813973	115817973	uc010jcj.3	SEMA6A	0.804442	-0.00604857
chr5	115908551	115912551	uc003krx.4	SEMA6A	0.804442	-0.253936
chr5	126407184	126411184	uc021ydb.1	C5orf63	-0.682834	-0.115937
chr5	126991213	126995213	uc021yde.1	CTXN3	-1.30165	-0.0237987
chr5	130781094	130785094	uc003kvm.2	RAPGEF6	0.671601	0.020602
chr5	130968929	130972929	uc010jdk.3	RAPGEF6	0.671601	0.00323532
chr5	132207357	132211357	uc003kyc.3	LEAP2	0.692654	-0.00616018
chr5	134072169	134076169	uc003kzt.3	CAMLG	-0.410999	0.00565317
chr5	137851389	137855389	uc010jey.1	ETF1	-0.434469	0.00281053
chr5	139935041	139939041	uc003lfz.3	SRA1	-0.412009	0.005405
chr5	146831260	146835260	uc003lon.1	DPYSL3	-0.412326	0.0385605
chr5	149458587	149462587	uc011dcd.2	CSF1R	-0.425648	0.158673
chr5	149464185	149468185	uc003lrl.3	CSF1R	-0.425648	0.090722
chr5	156885336	156889336	uc010jin.1	NIPAL4	0.639078	0.064344
chr5	157168754	157172754	uc003lxe.1	LSM11	-0.427589	0.054018
chr5	167954581	167958581	uc011dep.2	FBLL1	-0.609751	-0.0024561
chr5	169693486	169697486	uc010jjo.1	LCP2	-0.798582	0.139569
chr5	176893900	176897900	uc003mgz.1	DBN1	-0.739516	-0.245916
chr5	176922602	176926602	uc003mhf.3	PDLIM7	-0.547902	0.111955
chr5	177556027	177560027	uc003mio.3	RMND5B	-0.505583	-0.00530873
chr5	177578961	177582961	uc003mis.2	NHP2	-0.547762	-0.183766
chr5	178055616	178059616	uc003mji.2	CLK4	0.750134	0.013061
chr5	178366193	178370193	uc010jkz.2	ZNF454	-0.428211	0.0077251
chr5	178366193	178370193	uc003mjp.3	ZNF454	-0.428211	0.02357
chr6	3848045	3852045	uc021ykt.1	FAM50B	-0.851105	-0.00088663
chr6	8433794	8437794	uc003myd.3	SLC35B3	0.857677	0.0377483
chr6	10836788	10840788	uc021yll.1	MAK	1.03779	0.074346
chr6	15661289	15665289	uc003nbl.3	DTNBP1	-0.527145	0.103347
chr6	24124413	24128413	uc003ndv.3	NRSN1	-0.646998	0.04797
chr6	24493196	24497196	uc003neg.3	ALDH5A1	-0.694734	0.00073951
chr6	29689116	29693116	uc003nnm.4	HLA-F	-0.418874	-0.0232735
chr6	29689116	29693116	uc003nnm.4	HLA-F	-0.41513	-0.0232735
chr6	29855104	29859104	uc021yty.1	HLA-J	-0.424973	0.0660614
chr6	29855104	29859104	uc021yty.1	HLA-J	-0.437511	0.10088
chr6	30708453	30712453	uc003nrm.3	FLOT1	-0.687831	0.0016564
chr6	30708453	30712453	uc011dmr.2	FLOT1	-0.687831	0.0084342
chr6	30710327	30714327	uc003nrn.3	IER3	-0.492319	0.0084342
chr6	30710327	30714327	uc003nrn.3	IER3	-0.493502	0.0250363
chr6	31618170	31622170	uc003nvf.4	BAG6	-0.591423	-0.00358882
chr6	31618170	31622170	uc003nvf.4	BAG6	-0.557888	-0.00358882
chr6	31668850	31672850	uc011dny.2	ABHD16A	-0.486361	0.00469893
chr6	31668850	31672850	uc011dny.2	ABHD16A	-0.481445	0.00469893
chr6	32405618	32409618	uc003obi.3	HLA-DRA	-0.832563	-0.430323
chr6	32555613	32559613	uc003obk.4	HLA-DRB5	-2.76518	-0.033861
chr6	32630851	32634851	uc010juc.2	HLA-DQB1	-0.810296	-0.033861
chr6	32729330	32733330	uc003oby.4	HLA-DQB2	-0.421461	-0.065439
chr6	33255304	33259304	uc011dra.2	WDR46	-0.65829	-0.013568
chr6	33280164	33284164	uc003odx.2	TAPBP	-0.557744	0.0197836
chr6	33282693	33286693	uc021ywm.1	ZBTB22	-0.535178	0.0197836
chr6	33282693	33286693	uc021ywm.1	ZBTB22	-0.410512	0.0197836
chr6	35771070	35775070	uc003olg.1	LHFPL5	-0.495076	0.0014092
chr6	37138232	37142232	uc011dtw.2	PIM1	-0.562216	0.136755
chr6	37319747	37323747	uc003onq.4	RNF8	-0.496654	-0.245436
chr6	39680738	39684738	uc003oou.3	KIF6	0.880141	-0.1873
chr6	40553126	40557126	uc003oph.1	LRFN2	-0.491568	-0.0042788
chr6	41886964	41890964	uc003orl.3	BYSL	-0.666778	0.00154963
chr6	42711884	42715884	uc003osl.3	TBCC	-0.63263	-0.122853
chr6	42845670	42849670	uc003osr.1	RPL7L1	-0.699496	-0.122853
chr6	42894859	42898859	uc003otb.4	CNPY3	-0.820472	0.00431474
chr6	42979840	42983840	uc003otn.3	KLHDC3	-0.666696	-0.288321
chr6	42980221	42984221	uc021yzr.1	KLHDC3	-0.666696	-0.283664
chr6	72111324	72115324	uc003pfy.1	MIR30A	0.71244	-0.04698
chr6	88115689	88119689	uc003plw.3	C6orf165	-0.443282	-0.030134
chr6	100440099	100444099	uc003pqh.1	MCHR2	-0.733763	-0.028523
chr6	105848999	105852999	uc003prc.3	PREP	-0.495608	-0.0793431
chr6	117801819	117805819	uc003pxr.1	DCBLD1	-0.429572	0.019006
chr6	126066779	126070779	uc011ebr.2	HEY2	0.673169	0.0107364
chr6	126068731	126072731	uc003qad.3	HEY2	0.673169	0.00235357
chr6	136845848	136849848	uc011edi.2	MAP7	0.651341	0.00428864
chr6	138190349	138194349	uc021zfv.1	TNFAIP3	-0.764287	-0.121344
chr6	139092656	139096656	uc003qie.3	CCDC28A	-0.459571	0.00645333
chr6	139693081	139697081	uc021zgb.1	CITED2	-0.764994	-0.00134974
chr6	150068830	150072830	uc011eeg.2	PCMT1	-0.580806	0.0129498
chr6	151764960	151768960	uc011eer.1	RMND1	-0.418189	-0.00571808
chr6	151771421	151775421	uc003qok.1	C6orf211	-0.680782	-0.00571808
chr6	153069932	153073932	uc010kjd.3	VIP	-0.944588	-0.0282774
chr6	160180988	160184988	uc010kjy.3	ACAT2	-0.789464	-0.0716343
chr6	165988027	165992027	uc011egk.2	PDE10A	-0.796075	0.00556874
chr7	639221	643221	uc003six.1	PRKAR1B	-0.464427	0.0071157
chr7	5463045	5467045	uc003sok.1	TNRC18	-0.960066	-0.00118763
chr7	5463045	5467045	uc003sok.1	TNRC18	-0.42025	-0.00118763
chr7	6412125	6416125	uc021zzg.1	RAC1	-0.491338	-0.053952
chr7	8471584	8475584	uc003srv.3	NXPH1	-0.846901	0.00762671
chr7	11417382	11421382	uc003ssd.4	THSD7A	-0.76408	-0.0241888
chr7	16568205	16572205	uc003sth.3	SOSTDC1	-0.447675	-0.00220248
chr7	16683442	16687442	uc010ktz.3	ANKMY2	-0.549562	-0.00220248
chr7	20368324	20372324	uc011jyh.2	ITGB8	0.926516	-0.0318186
chr7	23051770	23055770	uc003svm.4	FAM126A	0.739381	-0.227941
chr7	23569656	23573656	uc003swi.3	TRA2A	0.643736	-0.055757
chr7	30632180	30636180	uc003tbm.3	GARS	-0.479021	-0.0070459
chr7	31090075	31094075	uc003tcg.3	ADCYAP1R1	-0.68869	-0.00807848
chr7	32109045	32113045	uc003tcs.3	PDE1C	0.581502	-0.0421594
chr7	37391272	37395272	uc022abv.1	ELMO1	0.892992	0.0306274
chr7	37486555	37490555	uc003tfk.2	ELMO1	0.892992	0.011339
chr7	44082238	44086238	uc003tjo.4	DBNL	-1.15692	-0.0117546
chr7	44141959	44145959	uc003tkb.3	AEBP1	-0.546577	-0.147493
chr7	44148752	44152752	uc003tkd.3	AEBP1	-0.546577	-0.0117316
chr7	44161107	44165107	uc010kxz.3	POLD2	-0.48166	-0.0117316
chr7	44519061	44523061	uc010kye.3	NUDCD3	-0.823734	-0.00266359
chr7	44619827	44623827	uc003tli.3	TMED4	-0.418423	-0.00939785
chr7	44834240	44838240	uc003tlw.3	PPIA	-0.421705	-0.00418209
chr7	44885725	44889725	uc003tlz.2	H2AFV	-0.4248	-0.0146616
chr7	45037344	45041344	uc003tmn.3	CCM2	-0.592403	0.0100967
chr7	54608018	54612018	uc010kzf.3	VSTM2A	-0.641795	0.062363
chr7	54824939	54828939	uc003tqg.3	SEC61G	-0.44292	0.062363
chr7	56117268	56121268	uc003trh.3	PSPH	-1.14316	-0.00477548
chr7	70763727	70767727	uc003tvz.3	WBSCR17	-0.723453	-0.0135205
chr7	73496106	73500106	uc003uaa.2	LIMK1	-0.690874	0.0685565
chr7	73666738	73670738	uc003uak.3	RFC2	-0.581574	-0.0920747
chr7	75929874	75933874	uc003uew.3	HSPB1	-0.427829	0.0307144
chr7	76909615	76913615	uc003ugc.3	CCDC146	0.773803	-0.00054908
chr7	87255728	87259728	uc003ujc.3	RUNDC3B	-0.551942	-0.353848
chr7	87562070	87566070	uc003ujp.1	ADAM22	-0.589752	-0.0108289
chr7	90191048	90195048	uc003uku.1	CDK14	-0.608258	0.326146
chr7	91761840	91765840	uc003ulm.4	CYP51A1	-0.82888	-0.069822
chr7	91762059	91766059	uc011khn.2	CYP51A1	-0.82888	0.038512
chr7	93631690	93635690	uc003unf.1	BET1	-0.64037	0.118579
chr7	94534948	94538948	uc010lfj.3	PPP1R9A	-0.643491	-0.0354078
chr7	95220072	95224072	uc003unz.3	PDK4	0.610861	0.0225614
chr7	95223925	95227925	uc003uoa.3	PDK4	0.610861	0.0165574
chr7	95399817	95403817	uc003uod.4	DYNC1I1	-0.616147	0.0165574
chr7	95431595	95435595	uc010lfl.3	DYNC1I1	-0.616147	-0.004534
chr7	95949459	95953459	uc011kik.2	SLC25A13	0.920533	-0.004534
chr7	95949459	95953459	uc003uog.4	SLC25A13	0.920533	0.159751
chr7	97879468	97883468	uc003uph.1	TECPR1	-0.477308	0.0145495
chr7	99515223	99519223	uc003usf.3	TRIM4	-0.421546	-0.0171384
chr7	99684582	99688582	uc011kjf.1	COPS6	-0.80744	-0.0119511
chr7	100795685	100799685	uc003uxv.4	AP1S1	-1.22884	0.0105706
chr7	107529585	107533585	uc011kmg.2	DLD	-0.67553	-0.00717198
chr7	116500562	116504562	uc003vil.3	CAPZA2	-0.492079	0.16692
chr7	128622313	128626313	uc010llx.2	TNPO3	-0.461896	0.066102
chr7	129013483	129017483	uc011kox.2	AHCYL2	-0.497524	-0.00203791
chr7	130124187	130128187	uc022alp.1	MEST	-0.546559	-0.124883
chr7	135410933	135414933	uc003vtb.3	SLC13A4	-1.51061	0.026047
chr7	135431594	135435594	uc010lmu.2	FAM180A	-0.526666	0.026047
chr7	140172569	140176569	uc003vvs.2	MKRN1	-0.566197	-0.00220624
chr7	140370952	140374952	uc003vvz.3	ADCK2	-0.928304	0.136633
chr7	141249077	141253077	uc003vwh.2	AGK	-0.427543	-0.0219545
chr7	148723782	148727782	uc003wff.2	PDIA4	-0.883147	-0.00954409
chr7	150031950	150035950	uc003wgz.4	LRRC61	-0.416033	-0.0352254
chr7	151215010	151219010	uc003wkh.1	RHEB	-0.624699	-0.011405
chr7	152454850	152458850	uc003wlf.1	ACTR3B	-0.675953	-0.147232
chr7	154860545	154864545	uc003wlu.1	HTR5A	-0.530199	-0.0432194
chr7	155324539	155328539	uc003wmc.1	CNPY1	0.607234	-0.009168
chr7	155599766	155603766	uc003wmi.1	SHH	-0.434884	-0.00786078
chr7	155599766	155603766	uc003wmh.1	SHH	-0.434884	-0.00416419
chr7	155602967	155606967	uc003wmk.1	SHH	-0.434884	-0.125299
chr8	1770148	1774148	uc003wps.3	ARHGEF10	0.595728	0.226595
chr8	1804920	1808920	uc003wpt.3	ARHGEF10	0.595728	-0.202544
chr8	1828800	1832800	uc010lre.3	ARHGEF10	0.595728	-0.00584626
chr8	9007152	9011152	uc003wso.4	PPP1R3B	-0.804454	0.00835281
chr8	11651081	11655081	uc003wuh.3	FDFT1	-0.466459	-0.00236746
chr8	11664224	11668224	uc022ary.1	FDFT1	-0.466459	-0.0066999
chr8	12206140	12210140	uc022asa.1	ZNF705A	-0.414026	-0.00859391
chr8	12988809	12992809	uc003wwk.1	DLC1	0.632429	0.094385
chr8	22087851	22091851	uc003xbk.4	PHYHIP	-0.456331	0.0090352
chr8	22547902	22551902	uc011kzn.1	EGR3	-0.88272	0.0439071
chr8	24812131	24816131	uc003xee.3	NEFL	-0.648162	-0.00452961
chr8	25040286	25044286	uc003xef.3	DOCK5	1.34918	-0.00452961
chr8	26364271	26368271	uc022atc.1	PNMA2	-0.657614	-0.0167689
chr8	28349721	28353721	uc010lvb.3	FZD3	-0.560029	-0.00799226
chr8	30513738	30517738	uc003xig.3	GTF2E2	-0.531821	-0.00356465
chr8	30888777	30892777	uc003xio.4	WRN	0.741644	0.00684854
chr8	37886019	37890019	uc003xks.3	EIF4EBP1	-0.434724	-0.0101095
chr8	37961010	37965010	uc011lbk.2	ASH2L	-0.744582	-0.0101095
chr8	38006600	38010600	uc003xkv.1	STAR	-0.658724	-0.033646
chr8	38032248	38036248	uc022atz.1	LSM1	-0.749181	-0.033646
chr8	40008986	40012986	uc003xnq.2	C8orf4	-0.457302	-0.334748
chr8	40753343	40757343	uc003xns.3	ZMAT4	-0.98702	-0.334748
chr8	40753343	40757343	uc003xnr.3	ZMAT4	-0.98702	0.115917
chr8	41164990	41168990	uc003xnt.3	SFRP1	1.02324	-0.00250728
chr8	41433706	41437706	uc003xnz.2	AGPAT6	-0.432566	0.074813
chr8	41653140	41657140	uc003xoi.3	ANK1	-0.720843	-0.069818
chr8	56683885	56687885	uc003xsi.1	TMEM68	0.587393	-0.00418744
chr8	56790385	56794385	uc003xsl.4	LYN	-0.466375	0.030399
chr8	57357282	57361282	uc003xta.3	PENK	-0.567124	0.00636255
chr8	57904430	57908430	uc003xte.4	IMPAD1	-0.456736	0.00636255
chr8	58905112	58909112	uc003xtj.1	FAM110B	-0.591774	-0.0181814
chr8	59056789	59060789	uc022auu.1	FAM110B	-0.591774	0.0113963
chr8	59463727	59467727	uc003xts.3	SDCBP	-0.836182	-0.13547
chr8	59463727	59467727	uc011led.2	SDCBP	-0.836182	-0.0440989
chr8	61427468	61431468	uc003xud.2	RAB2A	-0.435565	0.0766373
chr8	67339262	67343262	uc003xwa.3	RRS1	-0.459903	0.0107659
chr8	70547838	70551838	uc003xyj.1	SULF1	-0.567259	0.0083843
chr8	74789110	74793110	uc003xzu.3	UBE2W	-0.442558	-0.0046321
chr8	74789110	74793110	uc003xzt.2	UBE2W	-0.442558	-0.0231884
chr8	77591514	77595514	uc003yau.2	ZFHX4	0.857057	0.0285129
chr8	80521048	80525048	uc003ybj.3	STMN2	-0.589952	-0.145193
chr8	80676728	80680728	uc010lzq.3	HEY1	-0.651162	-0.145193
chr8	81785016	81789016	uc003yby.2	ZNF704	0.585856	0.0136644
chr8	91105687	91109687	uc003yem.1	CALB1	-0.944941	-0.00270331
chr8	95905482	95909482	uc003yhc.3	CCNE2	0.583318	-0.00071993
chr8	97272166	97276166	uc003yht.1	PTDSS1	-0.917111	-0.00807323
chr8	97272166	97276166	uc003yhu.1	PTDSS1	-0.917111	-0.0425092
chr8	102801439	102805439	uc003yke.3	NCALD	-0.637762	-0.188162
chr8	103135135	103139135	uc003ykl.3	NCALD	-0.637762	-0.00192402
chr8	104031247	104035247	uc003ykz.4	ATP6V1C1	-0.783563	-0.0381286
chr8	105506370	105510370	uc003ylz.3	LRP12	-0.528115	-0.00598488
chr8	105599252	105603252	uc003ymb.3	LRP12	-0.528115	-0.0303337
chr8	109253062	109257062	uc003ymt.3	EIF3E	-0.721192	0.00958147
chr8	110618221	110622221	uc011lhw.2	SYBU	-0.431882	0.0150227
chr8	110691234	110695234	uc010mct.3	SYBU	-0.431882	-0.100115
chr8	110702020	110706020	uc010mcv.3	SYBU	-0.431882	-0.0548381
chr8	110985421	110989421	uc003ynr.4	KCNV1	-0.410596	-0.0123982
chr8	120649106	120653106	uc003yot.2	ENPP2	0.883897	0.070783
chr8	121455665	121459665	uc003ypb.1	MTBP	0.702368	0.005653
chr8	121822309	121826309	uc003ype.3	SNTB1	-0.453164	0.005653
chr8	124052648	124056648	uc011lif.1	DERL1	-0.43069	-0.00639699
chr8	124778881	124782881	uc003yqv.3	FAM91A1	-0.438744	0.00276878
chr8	125461047	125465047	uc003yra.4	TRMT12	-0.726185	0.00933503
chr8	126102082	126106082	uc003yrw.2	NSMCE2	-0.454475	0.00229718
chr8	134582183	134586183	uc003yum.2	ST3GAL1	-0.594641	-0.00298121
chr8	142217064	142221064	uc022bbx.1	SLC45A4	-0.498984	-0.030075
chr8	142236673	142240673	uc003ywc.1	SLC45A4	-0.589674	-0.030075
chr8	142262225	142266225	uc010meq.1	SLC45A4	-0.498984	0.08342
chr8	143543376	143547376	uc003ywm.3	BAI1	-0.489569	-0.177991
chr8	143693632	143697632	uc022bca.1	ARC	-0.502137	-0.200813
chr8	143693833	143697833	uc003ywn.1	ARC	-0.502137	0.212016
chr8	144097901	144101901	uc003yxo.2	LY6E	-1.1224	0.0181437
chr8	144293067	144297067	uc003yxu.2	GPIHBP1	1.13698	0.0054924
chr8	144697622	144701622	uc003yza.2	TSTA3	-0.514689	-0.00384321
chr8	144697732	144701732	uc003yzb.2	TSTA3	-0.514689	0.0855269
chr8	144716189	144720189	uc011lkp.1	ZNF623	-0.643223	0.0855269
chr8	144729953	144733953	uc003yzd.2	ZNF623	-0.643223	0.093628
chr8	145147941	145151941	uc003zay.3	CYC1	-0.682757	0.00080478
chr8	145147959	145151959	uc003zaz.4	CYC1	-0.682757	-0.00120701
chr8	145329180	145333180	uc003zbm.3	BOP1	-0.50837	0.017799
chr8	145513120	145517120	uc003zbr.1	BOP1	-0.595325	0.017799
chr8	145688479	145692479	uc003zcv.2	CYHR1	-0.44836	-0.0024233
chr8	145688849	145692849	uc003zcw.2	CYHR1	-1.15215	-0.0024233
chr9	4488426	4492426	uc003zij.2	SLC1A1	-0.513928	-0.041637
chr9	4677565	4681565	uc003zio.3	CDC37L1	-0.694409	-0.116492
chr9	23819478	23823478	uc003zps.3	ELAVL2	-0.480557	-0.015575
chr9	23819843	23823843	uc003zpt.3	ELAVL2	-0.480557	-0.110171
chr9	28717303	28721303	uc003zqv.1	LINGO2	-0.721422	0.00519338
chr9	32382600	32386600	uc010mjh.1	ACO1	-0.477005	0.00519338
chr9	32500734	32504734	uc010mji.3	DDX58	0.632813	-0.231559
chr9	32524322	32528322	uc010mjj.3	DDX58	0.632813	-0.00295803
chr9	33024472	33028472	uc003zse.1	DNAJA1	-0.829204	0.054858
chr9	34124771	34128771	uc003ztt.2	DCAF12	-0.478938	-0.00335744
chr9	34327503	34331503	uc003zuc.3	NUDT2	-0.571738	0.0422456
chr9	34327503	34331503	uc022bga.1	NUDT2	-0.571738	0.159951
chr9	34379598	34383598	uc022bgb.1	C9orf24	-0.780519	0.130819
chr9	34395849	34399849	uc003zuh.1	C9orf24	-0.780519	-0.0410686
chr9	34956191	34960191	uc003zvr.3	KIAA1045	-0.477633	-0.116807
chr9	37783067	37787067	uc010mly.1	EXOSC3	-0.915818	-0.098643
chr9	38594400	38598400	uc004abf.1	ANKRD18A	1.13611	0.0292606
chr9	72959494	72963494	uc011lry.1	SMC5	0.667427	-0.0025618
chr9	74524422	74528422	uc004aio.3	C9orf85	1.03924	-0.00689855
chr9	99062434	99066434	uc004awa.1	HSD17B3	2.21216	0.028251
chr9	99143992	99147992	uc010msd.3	SLC35D2	1.23441	0.028251
chr9	99210413	99214413	uc010msg.3	HABP4	-0.686475	-0.00385169
chr9	102582136	102586136	uc004bae.3	NR4A3	-1.25499	-0.00299713
chr9	108115756	108119756	uc004bco.1	SLC44A1	0.99202	-0.311622
chr9	110250047	110254047	uc004bdg.3	KLF4	-0.889824	-0.136838
chr9	114285446	114289446	uc010mud.1	ZNF483	-0.772774	-0.0396658
chr9	115247247	115251247	uc004bgf.1	KIAA1958	0.81252	-0.00536541
chr9	117265736	117269736	uc004biz.4	DFNB31	0.589897	0.064275
chr9	117347993	117351993	uc004bjc.3	ATP6V1G1	-0.544154	-0.0101376
chr9	123810554	123814554	uc004bkv.3	C5	0.740001	0.0380884
chr9	124989091	124993091	uc004blx.4	LHX6	-0.557298	0.017306
chr9	127624266	127628266	uc004boz.1	ARPC5L	-0.633339	-0.250559
chr9	127903838	127907838	uc004bpe.3	SCAI	-0.526349	0.00860553
chr9	131180758	131184758	uc004buz.4	CERCAM	1.30147	0.123326
chr9	131901934	131905934	uc004bxq.3	PPP2R4	-0.649675	0.0081443
chr9	132595572	132599572	uc004byp.3	C9orf78	-0.706192	-0.00277472
chr9	132595695	132599695	uc004bys.2	USP20	-0.479436	-0.00277472
chr9	132755237	132759237	uc004byy.1	FNBP1	0.705181	0.00676655
chr9	133567157	133571157	uc011mca.1	EXOSC2	-0.717108	-0.00477845
chr9	136221361	136225361	uc004cdh.1	SURF1	-0.889173	0.0258221
chr9	139311495	139315495	uc004chn.1	PMPCA	-0.961213	-0.0150323
chr9	139683776	139687776	uc004cje.4	TMEM141	-0.791327	-0.175391
chr9	139869000	139873000	uc004cke.3	PTGDS	-0.416969	0.153133
