# Supplementary material for: Human DNA methylomes of neurodegenerative diseases show common epigenomic patterns
Source: Transl Psychiatry. 2016 Jan 19;6(1):e718–. doi: 10.1038/tp.2015.214 (PMC5068885; doi:10.1038/tp.2015.214)
Supplement: Supplementary Table 4 [file tp2015214x4.xlsx]

## Sheet: Hoja1
Table S4: Differentially methylated promoters in PD related to changes in gene expression (log2-fold change)
Differentially Methylated Region
Chr.	Start	End	GeneID	Symbol	ΔExpression	ΔMethylation
chr1	1340693	1344693	uc001afo.4	MRPL20	0.687114	-0.0014333
chr1	7829328	7833328	uc001aol.3	VAMP3	-0.620212	-0.098326
chr1	8084393	8088393	uc001aoz.3	ERRFI1	-0.590291	-0.060442
chr1	13909966	13913966	uc001avf.3	PDPN	-0.430665	-0.05552
chr1	22977681	22981681	uc001bgd.3	C1QB	-0.838559	0.00021343
chr1	25596980	25600980	uc001bjz.3	RHD	0.678242	-0.00446147
chr1	25887297	25891297	uc009vrx.3	LDLRAP1	-0.481993	0.00295921
chr1	27814678	27818678	uc010ofl.2	WASF2	-0.451084	-0.079708
chr1	28155251	28159251	uc001bov.2	PPP1R8	-0.475073	-0.00142628
chr1	28762660	28766660	uc001bpy.3	PHACTR4	-0.490752	-0.026859
chr1	29239087	29243087	uc009vtk.2	EPB41	-0.590851	-0.044467
chr1	40155089	40159089	uc010oix.2	HPCAL4	0.641135	-0.257192
chr1	43122047	43126047	uc001chq.3	PPIH	-0.412212	-0.0110905
chr1	45306616	45310616	uc010olg.2	PTCH2	-1.57257	-0.031424
chr1	48935876	48939876	uc010omv.2	SPATA6	-0.762201	0.0107962
chr1	52454436	52458436	uc001cth.3	RAB3B	0.67259	-0.00444924
chr1	59010446	59014446	uc001cyy.3	OMA1	-0.443304	-0.0638789
chr1	63151969	63155969	uc009wah.1	DOCK7	-0.455463	0.031687
chr1	67894123	67898123	uc001ddv.3	SERBP1	-0.797283	-0.00349106
chr1	68148859	68152859	uc009wbd.2	GADD45A	-1.79788	-0.00349106
chr1	68657904	68661904	uc009wbf.1	WLS	-0.428016	-0.00563207
chr1	78205114	78209114	uc001dhv.3	USP33	-0.41279	-0.00379848
chr1	78442777	78446777	uc001dih.4	FUBP1	-0.434566	-0.00710458
chr1	84942919	84946919	uc001djv.4	RPF1	-0.666632	-0.0547333
chr1	87378107	87382107	uc021opi.1	SEP15	-0.421224	-0.00103592
chr1	89355301	89359301	uc009wcw.1	GTF2B	-0.432051	-0.224996
chr1	91964403	91968403	uc010osw.2	CDC7	-0.507196	-0.00150963
chr1	93340707	93344707	uc021opu.1	FAM69A	-0.562655	-0.0232419
chr1	95290994	95294994	uc010otu.1	SLC44A3	-0.433015	0.0091771
chr1	95697710	95701710	uc009wdu.3	RWDD3	-0.693199	-0.02142
chr1	95697710	95701710	uc001drg.4	RWDD3	-0.693199	0.0025439
chr1	100501788	100505788	uc001dst.3	HIAT1	-0.428751	-0.00527026
chr1	101183195	101187195	uc001dti.3	VCAM1	-0.741826	-0.0083989
chr1	101358418	101362418	uc001dtm.1	EXTL2	-1.01721	-0.0083989
chr1	109417602	109421602	uc010ovd.2	GPSM2	-1.07468	-0.03696
chr1	109558223	109562223	uc010ovf.2	WDR47	-0.716149	-0.00405657
chr1	110228417	110232417	uc001dyk.3	GSTM1	0.855643	-0.11726
chr1	110281660	110285660	uc001dyp.2	GSTM3	-0.761579	0.13041
chr1	111145404	111149404	uc021oro.1	KCNA2	-0.654436	-0.00365465
chr1	111172096	111176096	uc009wfv.2	KCNA2	-0.654436	-0.0010094
chr1	111680248	111684248	uc001eag.3	CEPT1	-0.54711	-0.0027798
chr1	111989461	111993461	uc009wgf.1	ATP5F1	-0.484439	-0.00320626
chr1	112160404	112164404	uc001ebl.3	RAP1A	-0.712134	0.0296078
chr1	146642129	146646129	uc001epe.3	PRKAB2	-0.411371	0.0569437
chr1	150847244	150851244	uc010pcl.2	ARNT	-0.515476	-0.192208
chr1	150945479	150949479	uc009wmh.3	CERS2	-0.632033	-0.0444848
chr1	152295679	152299679	uc001ezu.1	FLG	-0.594301	-0.062881
chr1	153933798	153937798	uc001fdi.3	SLC39A1	-0.554144	-0.031671
chr1	153934025	153938025	uc010pee.2	SLC39A1	-0.554144	-0.179949
chr1	153961238	153965238	uc001fdv.3	RPS27	-0.587034	-0.032945
chr1	153961238	153965238	uc001fdv.3	RPS27	-0.427008	-0.032945
chr1	154945117	154949117	uc001fgb.3	CKS1B	-0.453451	-0.053847
chr1	155098348	155102348	uc001fhh.3	EFNA1	-0.811315	-0.0146924
chr1	155098348	155102348	uc001fhi.3	EFNA1	-0.811315	-0.00399867
chr1	156122161	156126161	uc001fno.3	SEMA4A	0.999649	-0.120277
chr1	160988902	160992902	uc010pjv.2	F11R	-0.518909	-0.0769084
chr1	161473204	161477204	uc001gan.3	FCGR2A	-1.37807	-0.0268574
chr1	161953022	161957022	uc001gbt.3	OLFML2B	-0.694663	-0.058658
chr1	163170963	163174963	uc009wvb.3	RGS5	-0.722508	-0.00612397
chr1	165665823	165669823	uc010pky.1	ALDH9A1	-0.411602	-0.0790921
chr1	169343777	169347777	uc009wvp.1	BLZF1	-0.414727	-0.212738
chr1	169701220	169705220	uc001ggm.4	SELE	-0.638336	-0.00524843
chr1	169760836	169764836	uc021pen.1	METTL18	-0.463075	-0.00524843
chr1	171676930	171680930	uc001ghv.2	VAMP4	-0.597356	0.0020169
chr1	173834076	173838076	uc009wwo.1	SNORD75	-0.454212	0.00558769
chr1	181001022	181005022	uc001gop.3	MR1	-0.636493	-0.00358774
chr1	185124191	185128191	uc001grg.4	SWT1	-0.500198	-0.0117987
chr1	185278454	185282454	uc009wyj.3	IVNS1ABP	-0.62653	-0.00687309
chr1	192776168	192780168	uc001gsl.3	RGS2	-1.27253	-0.010465
chr1	193026523	193030523	uc001gsp.3	UCHL5	-0.499982	-0.010465
chr1	193026551	193030551	uc001gsu.2	TROVE2	-0.668766	-0.010465
chr1	203828726	203832726	uc010pqn.2	SNRPE	-0.43673	-0.11699
chr1	203828726	203832726	uc010pqn.2	SNRPE	-0.584483	-0.11699
chr1	205010064	205014064	uc001hbq.1	CNTN2	-0.556361	-0.0150666
chr1	212002114	212006114	uc001hiv.3	LPGAT1	-0.468383	-0.042023
chr1	212736675	212740675	uc001hjf.3	ATF3	-0.616496	0.0186733
chr1	212786359	212790359	uc021piv.1	ATF3	-0.616496	-0.021165
chr1	217261196	217265196	uc021pja.1	ESRRG	-0.990641	-0.066489
chr1	224299790	224303790	uc009xef.2	FBXO28	-0.587559	-0.001935
chr1	226734500	226738500	uc021pjx.1	C1orf95	1.0512	0.0160118
chr1	227286940	227290940	uc001hqq.3	CDC42BPA	-0.472261	-0.00346885
chr1	227883408	227887408	uc021pjz.1	ZNF847P	-0.517276	-0.00326856
chr1	232596163	232600163	uc001hvf.3	SIPA1L2	-0.47172	-0.05665
chr1	241797232	241801232	uc001hzd.3	CHML	-1.1008	-0.182288
chr1	241801701	241805701	uc001hzb.3	OPN3	-0.653136	-0.182288
chr1	243327418	243331418	uc001hzv.1	CEP170	-0.623264	-0.00234148
chr1	243416708	243420708	uc021plo.1	CEP170	-0.623264	-0.009342
chr10	3825473	3829473	uc001ihb.2	KLF6	-0.524709	-0.102165
chr10	5486545	5490545	uc001iib.3	NET1	-0.560393	-0.043257
chr10	5853512	5857512	uc001iim.4	GDI2	-0.527995	-0.0395
chr10	5853512	5857512	uc001iil.4	GDI2	-0.527995	-0.00582013
chr10	6186278	6190278	uc010qaw.2	PFKFB3	-0.607989	-0.00650635
chr10	6242839	6246839	uc001ije.3	PFKFB3	-0.607989	-0.088444
chr10	7659636	7663636	uc021pmu.1	ITIH5	-0.49624	-0.0825553
chr10	14814896	14818896	uc001ina.1	FAM107B	-0.988537	-0.00522443
chr10	17268257	17272257	uc001iou.2	VIM	-0.972949	-0.0148882
chr10	17684123	17688123	uc010qcf.2	STAM	-0.4203	0.046074
chr10	32215770	32219770	uc001ivz.1	ARHGAP12	-0.421561	-0.00091738
chr10	60551243	60555243	uc001jkj.1	BICC1	-0.680967	-0.00644013
chr10	60934347	60938347	uc001jkk.4	PHYHIPL	-0.569074	-0.00644013
chr10	60935226	60939226	uc001jkm.4	PHYHIPL	-0.569074	-0.049437
chr10	65140595	65144595	uc009xpi.3	JMJD1C	-0.440626	0.00437927
chr10	65223722	65227722	uc001jmn.3	JMJD1C	-0.440626	-0.00561674
chr10	65279122	65283122	uc009xpl.2	REEP3	-0.940224	-0.00561674
chr10	65279122	65283122	uc009xpl.2	REEP3	-1.12067	-0.00561674
chr10	70430651	70434651	uc009xpw.1	TET1	-0.812736	-0.00456738
chr10	73974892	73978892	uc010qju.2	ASCC1	-0.450882	-0.05233
chr10	75908519	75912519	uc001jwf.3	AP3M1	-0.416071	0.09477
chr10	75908826	75912826	uc001jwh.3	AP3M1	-0.416071	0.266001
chr10	81105219	81109219	uc001kai.3	PPIF	-0.528271	0.00424891
chr10	89265589	89269589	uc021pvv.1	MINPP1	-0.426359	-0.0142126
chr10	89417475	89421475	uc001kex.3	PAPSS2	-0.659018	-0.0142126
chr10	90983006	90987006	uc010qnf.2	LIPA	-0.585848	-0.155719
chr10	91156561	91160561	uc001kgj.3	IFIT1	-0.785404	-0.0030641
chr10	91172324	91176324	uc010qnh.2	IFIT5	-0.663799	-0.0030641
chr10	91172382	91176382	uc001kgb.4	LIPA	-0.585848	-0.0030641
chr10	92978368	92982368	uc001khi.3	PCGF5	-0.778234	-0.0005341
chr10	93724393	93728393	uc001kht.1	BTAF1	-0.430968	-0.00752078
chr10	95458095	95462095	uc001kjb.1	FRA10AC1	-0.563021	0.102093
chr10	97731785	97735785	uc001klk.3	CC2D2B	-0.448371	-0.077251
chr10	103749795	103753795	uc009xwx.1	C10orf76	-0.411566	-0.098082
chr10	104911384	104915384	uc010qqp.2	NT5C2	-0.46105	0.0711429
chr10	112629552	112633552	uc010qre.2	PDCD4	-0.586396	-0.00358151
chr10	114204672	114208672	uc001kzw.3	ZDHHC6	-0.553514	-0.0185344
chr10	114884572	114888572	uc010qrv.2	TCF7L2	-0.692778	-0.199042
chr10	115436934	115440934	uc001lam.3	CASP7	-0.495877	-0.057555
chr10	115436934	115440934	uc001lan.3	CASP7	-0.495877	-0.044477
chr10	116851123	116855123	uc001lce.3	ATRNL1	-0.554163	-0.0059425
chr10	117059364	117063364	uc010qsn.2	ATRNL1	-0.554163	0.046946
chr10	128357079	128361079	uc010qum.2	C10orf90	-0.56967	0.0378047
chr10	128592022	128596022	uc001ljt.3	DOCK1	-0.586262	-0.310845
chr10	128592022	128596022	uc010qun.2	DOCK1	-0.586262	0.0378047
chr10	133793435	133797435	uc010qut.1	BNIP3	-0.421055	-0.00756977
chr11	311990	315990	uc001loy.4	IFITM1	-1.38847	0.189873
chr11	318914	322914	uc001lpa.2	IFITM3	-0.46696	0.00752342
chr11	745431	749431	uc001lra.3	TALDO1	-0.469402	-0.086931
chr11	2017065	2021065	uc001lva.4	H19	-0.520998	0.118395
chr11	3847368	3851368	uc021qcn.1	RHOG	-0.636812	0.0100034
chr11	4077978	4081978	uc009yeg.2	STIM1	0.753755	-0.08916
chr11	4113923	4117923	uc009yei.3	RRM1	-0.502734	-0.08916
chr11	9023596	9027596	uc001mhg.2	NRIP3	-0.746125	-0.0277431
chr11	9448312	9452312	uc001mhp.1	SNORA23	-0.753303	-0.00375981
chr11	10560774	10564774	uc001mis.1	RNF141	-0.967879	0.151586
chr11	14519404	14523404	uc001mli.2	COPB1	-0.568401	-0.032513
chr11	14539991	14543991	uc010rcq.2	PSMA1	-0.476998	-0.00207688
chr11	18413935	18417935	uc010rdc.1	LDHA	-0.975274	-0.00610913
chr11	18608281	18612281	uc010rdh.2	UEVLD	-0.416526	-0.000589429
chr11	33277167	33281167	uc001mul.1	HIPK3	-0.686172	-0.00094026
chr11	35209381	35213381	uc010res.2	CD44	-1.45822	-0.162659
chr11	36315724	36319724	uc001mwo.4	PRR5L	-0.462342	-0.00204377
chr11	61593712	61597712	uc001nsk.3	FADS2	-0.943252	-0.251646
chr11	63401069	63405069	uc010rmr.1	ATL3	-0.612814	-0.002037
chr11	63437083	63441083	uc001nxk.1	ATL3	-0.532155	-0.002037
chr11	63437444	63441444	uc001nxl.1	ATL3	-0.612814	-0.00298252
chr11	63972151	63976151	uc001nym.2	FERMT3	-0.446704	-0.054088
chr11	70114805	70118805	uc001opo.3	PPFIA1	-0.410058	-0.199973
chr11	70114805	70118805	uc001opn.2	PPFIA1	-0.410058	-0.024979
chr11	70215432	70219432	uc001ops.3	PPFIA1	-0.410058	-0.0436968
chr11	72351504	72355504	uc010rra.2	PDE2A	1.05054	-0.091435
chr11	73496916	73500916	uc009ytt.3	MRPL48	-0.605	-0.092318
chr11	78050926	78054926	uc001ozg.3	GAB2	-0.57135	0.00217141
chr11	82866136	82870136	uc010rsu.1	PCF11	-0.469326	-0.00287603
chr11	85337621	85341621	uc001pap.3	TMEM126B	-0.704048	-0.00320975
chr11	88068941	88072941	uc001pcn.4	CTSC	-0.895817	0.112741
chr11	93515404	93519404	uc001pem.4	MED17	-0.479026	-0.00220004
chr11	94963705	94967705	uc010rug.1	SESN3	-0.801741	-0.155693
chr11	95520954	95524954	uc001pfn.2	FAM76B	-0.547986	-0.155693
chr11	100059857	100063857	uc010ruk.2	CNTN5	0.638503	-0.00349318
chr11	102186180	102190180	uc001pgx.3	BIRC3	-0.549596	-0.006393
chr11	106887171	106891171	uc010rvo.1	GUCY1A2	-0.482724	-0.00803401
chr11	107580787	107584787	uc001pjp.3	SLN	0.586728	-0.0688662
chr11	110165437	110169437	uc010rwe.2	RDX	-0.426097	-0.00656451
chr11	111410058	111414058	uc010rwh.2	LAYN	-1.12067	-0.0397008
chr11	111606293	111610293	uc009yyf.1	PPP2R1B	-0.598859	0.254733
chr11	111740305	111744305	uc010rwn.2	ALG9	-0.551278	-0.051251
chr11	113183250	113187250	uc001pnv.3	TTC12	-0.444308	0.0522035
chr11	124493566	124497566	uc009zbh.3	TBRG1	-0.538106	-0.159307
chr11	124541777	124545777	uc001qan.3	SIAE	0.908642	-0.159307
chr11	124541777	124545777	uc001qan.3	SIAE	-0.466067	-0.159307
chr11	124544199	124548199	uc021qru.1	SIAE	-0.466067	-0.0147179
chr11	126079618	126083618	uc009zca.3	FAM118B	-0.414883	-0.086997
chr11	130280008	130284008	uc001qgf.3	ADAMTS8	0.651033	-0.165265
chr11	134121260	134125260	uc001qhj.3	THYN1	-0.613354	-0.00208256
chr12	5017072	5021072	uc001qnh.3	KCNA1	-0.828684	-0.154789
chr12	5018544	5022544	uc021qts.1	KCNA1	-0.828684	-0.015254
chr12	6577843	6581843	uc001qok.3	VAMP1	-1.52142	-0.00208669
chr12	6577843	6581843	uc001qoj.3	VAMP1	-1.52142	-0.00151584
chr12	7053739	7057739	uc001qsa.1	PTPN6	-0.762967	-0.0137682
chr12	7259869	7263869	uc001qsn.3	C1RL	-0.459319	0.0584859
chr12	8378214	8382214	uc001quh.2	FAM90A1	0.674874	0.283406
chr12	10322790	10326790	uc001qxo.1	OLR1	-2.33266	-0.0949
chr12	11800787	11804787	uc001qzz.3	ETV6	-1.15682	-0.025595
chr12	15863859	15867859	uc009zif.3	EPS8	-0.542572	0.152196
chr12	26645273	26649273	uc009zjg.1	ITPR2	-0.454241	-0.0264073
chr12	26984131	26988131	uc001rhh.1	ITPR2	-0.454241	-0.054608
chr12	27173482	27177482	uc001rhp.1	MED21	-0.500435	-0.163413
chr12	29532143	29536143	uc001riw.3	ERGIC2	-0.719152	-0.04525
chr12	30902067	30906067	uc001rjg.1	CAPRIN2	0.625059	-0.0127551
chr12	31880108	31884108	uc001rko.4	AMN1	-0.64344	-0.0093741
chr12	33047780	33051780	uc001rlj.4	PKP2	-0.989474	0.066282
chr12	39113024	39117024	uc001rlr.1	CPNE8	-0.448673	-0.125617
chr12	44150746	44154746	uc001rnx.3	IRAK4	-0.458565	-0.120681
chr12	44150746	44154746	uc001rnu.3	IRAK4	-0.458565	-0.016096
chr12	46658278	46662278	uc001rpa.3	SLC38A1	-0.831661	-0.00891539
chr12	46757090	46761090	uc010sli.2	SLC38A2	-1.12327	-0.078148
chr12	49295892	49299892	uc001rso.3	CCDC65	-0.451295	0.0306061
chr12	50792591	50796591	uc001rwn.3	LARP4	-0.441348	-0.0018477
chr12	51077615	51081615	uc009zlt.3	DIP2B	-0.604125	0.0247878
chr12	51630507	51634507	uc010snf.1	DAZAP2	-0.575524	0.0255438
chr12	52443185	52447185	uc001rzs.3	NR4A1	-1.38255	-0.149534
chr12	54017780	54021780	uc001sea.4	ATF7	-0.446325	-0.00768683
chr12	54756270	54760270	uc001sfu.3	GPR84	-1.20534	-0.16193
chr12	56209805	56213805	uc001shw.1	ORMDL2	-0.422672	-0.00330036
chr12	57035538	57039538	uc001sls.1	SNORD59B	-0.579595	-0.052021
chr12	59987847	59991847	uc001sqs.3	SLC16A7	-0.488183	0.0198687
chr12	64796152	64800152	uc009zqm.2	XPOT	-0.692627	-0.138098
chr12	66580977	66584977	uc001stg.2	IRAK3	-0.750109	-0.016528
chr12	69751531	69755531	uc001sux.3	YEATS4	-0.887987	0.00240114
chr12	76423556	76427556	uc001sxu.3	PHLDA1	-0.491611	-0.0346814
chr12	76476738	76480738	uc001syb.3	NAP1L1	-0.751104	-0.0346814
chr12	83078933	83082933	uc001szs.1	TMTC2	-0.494232	0.0023386
chr12	89918039	89922039	uc001tbc.3	POC1B	-0.635651	0.060636
chr12	93859265	93863265	uc001tcs.3	MRPL42	-0.713894	-0.332991
chr12	93963480	93967480	uc001tcz.3	SOCS2	-0.532545	-0.0416535
chr12	96406952	96410952	uc009ztj.3	LTA4H	-0.624016	-0.0479874
chr12	96435298	96439298	uc010suy.1	LTA4H	-0.624016	0.186055
chr12	97299000	97303000	uc001tev.4	NEDD1	-0.527865	-0.219984
chr12	105499491	105503491	uc001tld.3	KIAA1033	-0.665246	0.193886
chr12	110463703	110467703	uc001tpz.3	ANKRD13A	-0.415819	-0.100935
chr12	110560139	110564139	uc001tqi.3	IFT81	-0.594357	-0.0018636
chr12	110563164	110567164	uc001tqj.3	IFT81	-0.594357	-0.00424822
chr12	120964964	120968964	uc010szj.2	COQ5	-0.839377	-0.00522088
chr12	122354462	122358462	uc021rfh.1	WDR66	0.666691	0.035271
chr12	123199439	123203439	uc001ucy.4	HCAR3	-0.834502	-0.032712
chr13	22031508	22035508	uc001uoa.2	ZDHHC20	-0.517524	-0.00464826
chr13	25859704	25863704	uc001uqf.4	MTMR6	-0.550912	-0.119768
chr13	29067265	29071265	uc010tdp.1	FLT1	-0.643528	0.00152888
chr13	41361546	41365546	uc010tfb.2	SLC25A15	-0.46024	-0.0110172
chr13	41361546	41365546	uc001uxn.3	SLC25A15	-0.46024	-0.00999367
chr13	43564377	43568377	uc001uyw.1	EPSTI1	-0.751298	-0.0777847
chr13	48573110	48577110	uc010tgb.2	SUCLA2	-0.704625	0.086051
chr13	48573462	48577462	uc001vbs.3	SUCLA2	-0.704625	-0.0103516
chr13	48875882	48879882	uc010acs.1	RB1	-0.502252	0.134691
chr13	72439330	72443330	uc021rkk.1	DACH1	-0.431902	-0.0121056
chr13	78269988	78273988	uc001vkk.2	SLAIN1	-1.22515	0.0142205
chr13	80911794	80915794	uc001vli.3	SPRY2	-0.792764	-0.00390351
chr13	111212071	111216071	uc001vqy.3	RAB20	-0.440523	-0.099364
chr13	113342642	113346642	uc001vsi.4	ATP11A	-0.493771	-0.062578
chr13	113342642	113346642	uc001vsj.4	ATP11A	-0.493771	-0.0119514
chr13	113437448	113441448	uc001vsm.1	ATP11A	-0.493771	-0.050889
chr13	114101457	114105457	uc001vtp.1	ADPRHL1	-0.514071	-0.134024
chr13	114105839	114109839	uc001vtq.1	ADPRHL1	-0.514071	-0.00417397
chr14	20799457	20803457	uc010ahh.1	CCNB1IP1	-0.806534	0.0215491
chr14	23562682	23566682	uc001wiu.3	C14orf119	-0.669132	-0.00789059
chr14	24538735	24542735	uc001wll.3	CPNE6	0.911119	-0.08298
chr14	29239909	29243909	uc010tpd.2	C14orf23	-0.457925	-0.00646196
chr14	30394899	30398899	uc001wqh.3	PRKD1	-0.668736	-0.00497607
chr14	31026328	31030328	uc010tpf.1	G2E3	-0.416501	-0.00497607
chr14	35097315	35101315	uc001wse.1	SNX6	-0.48512	-0.00285679
chr14	42061665	42065665	uc021rsk.1	SNORA31	-1.39343	0.0011747
chr14	45429415	45433415	uc010anc.3	FAM179B	-0.446231	-0.00677167
chr14	45720605	45724605	uc001wwf.3	MIS18BP1	-0.429097	-0.046325
chr14	47810438	47814438	uc001wwi.4	MDGA2	-0.446162	-0.050087
chr14	50099948	50103948	uc001wws.4	DNAAF2	-0.575412	-0.049007
chr14	51133023	51137023	uc021rsy.1	SAV1	-0.747753	-0.00633975
chr14	51388818	51392818	uc010anz.1	PYGL	-0.747916	-0.018223
chr14	51409248	51413248	uc001wyw.4	PYGL	-0.747916	-0.0092949
chr14	51704885	51708885	uc001wza.4	TMX1	-0.537405	-0.00132051
chr14	53160419	53164419	uc001wzv.3	ERO1L	-0.571658	-0.063572
chr14	53171895	53175895	uc010tqw.2	PSMC6	-1.08617	-0.063572
chr14	53171895	53175895	uc010tqw.2	PSMC6	-0.675303	-0.063572
chr14	54418173	54422173	uc001xal.4	BMP4	-0.504776	-0.0110703
chr14	54421554	54425554	uc001xan.4	BMP4	-0.504776	-0.00486178
chr14	59949160	59953160	uc001xeh.4	JKAMP	-0.438678	-0.0507173
chr14	61114155	61118155	uc001xfb.4	SIX1	-0.66246	-0.00365057
chr14	64064660	64068660	uc021ruf.1	WDR89	-0.538099	-0.0040648
chr14	65000622	65004622	uc001xhj.3	HSPA2	-0.839685	-0.0399035
chr14	65875309	65879309	uc010tsp.2	FUT8	-0.71555	-0.00365547
chr14	69258631	69262631	uc001xkh.2	ZFP36L1	-0.610979	0.0267034
chr14	69863095	69867095	uc021rvh.1	SLC39A9	-0.455213	-0.00128915
chr14	75177849	75181849	uc001xqi.3	FCF1	-0.798922	-0.0913284
chr14	75743480	75747480	uc010tva.2	FOS	-3.28757	-0.0068642
chr14	75743480	75747480	uc001xrn.3	FOS	-3.28757	-0.00681313
chr14	75744345	75748345	uc010asi.3	FOS	-3.28757	-0.0190029
chr14	88444992	88448992	uc010tvw.1	GALC	-0.429041	-0.301316
chr14	92570965	92574965	uc010twl.2	ATXN3	-0.517055	-0.03879
chr14	93387444	93391444	uc001ybc.4	CHGA	-0.662005	0.0351409
chr14	101290444	101294444	uc001yhy.3	MEG3	0.724571	-0.116961
chr14	101290444	101294444	uc010txe.2	MEG3	0.724571	-0.001071
chr14	103241815	103245815	uc001yme.2	TRAF3	-0.44119	-0.00419787
chr14	105645660	105649660	uc010tyn.2	NUDT14	0.624919	-0.108886
chr15	25328530	25332530	uc010ayk.3	SNORD116-18	-0.541174	-0.091004
chr15	41632583	41636583	uc001znw.4	NUSAP1	-0.415474	-0.106758
chr15	48007583	48011583	uc010bek.3	SEMA6D	-0.589893	-0.00319753
chr15	51055910	51059910	uc001zyv.3	SPPL2A	-1.23069	-0.00207656
chr15	52261958	52265958	uc002abo.3	LEO1	-0.475638	-0.037247
chr15	52968953	52972953	uc010bfg.1	FAM214A	-0.431667	0.0559468
chr15	57208322	57212322	uc010ugm.1	TCF12	-0.462658	-0.00154727
chr15	59184781	59188781	uc002afn.3	SLTM	-0.558025	0.00311604
chr15	60688185	60692185	uc010bgj.3	ANXA2	-0.974247	-0.0344575
chr15	65808035	65812035	uc002aox.3	DPP8	-0.832552	-0.147728
chr15	66082631	66086631	uc002aph.3	DENND4A	-0.507545	0.00162827
chr15	66647054	66651054	uc002apr.2	TIPIN	-0.662463	-0.00324172
chr15	66795430	66799430	uc010bhv.3	ZWILCH	-0.618154	0.089371
chr15	67545533	67549533	uc010uju.2	AAGAB	-0.557457	-0.0255772
chr15	67811521	67815521	uc002aqs.3	C15orf61	-0.429469	-0.081188
chr15	71182927	71186927	uc010ukf.2	LRRC49	-0.416773	-0.174297
chr15	71182927	71186927	uc002asx.3	LRRC49	-0.416773	-0.122966
chr15	73342824	73346824	uc002avn.4	NEO1	-0.511297	-0.0117268
chr15	74420742	74424742	uc010bjf.3	ISLR2	1.01045	0.056534
chr15	83734106	83738106	uc002bjn.3	BTBD1	-0.513613	0.00174882
chr15	84320837	84324837	uc002bjy.1	ADAMTSL3	-0.438795	-0.306296
chr15	85521743	85525743	uc021stv.1	PDE8A	-0.692432	0.0155612
chr15	85661421	85665421	uc002bll.3	PDE8A	-0.692432	-0.0452746
chr15	89454663	89458663	uc010bnn.3	MFGE8	-0.429955	-0.0739762
chr15	94839429	94843429	uc010bok.3	MCTP2	-0.469837	-0.011956
chr16	328605	332605	uc002cgn.1	PDIA2	0.630759	-0.281753
chr16	2203106	2207106	uc002cov.1	SNORD60	-0.832096	-0.00363341
chr16	4419848	4423848	uc002cwj.1	VASN	-0.416795	0.113089
chr16	4428878	4432878	uc021tch.1	VASN	-0.416795	-0.021222
chr16	11347335	11351335	uc021tcz.1	SOCS1	0.600137	-0.014059
chr16	11679322	11683322	uc002dbd.3	LITAF	-0.677964	-0.14798
chr16	19533178	19537178	uc002dgj.3	CCP110	-0.521925	-0.00375924
chr16	30132289	30136289	uc002dwr.3	MAPK3	0.85721	0.181325
chr16	30481982	30485982	uc002dyj.4	ITGAL	-0.502448	-0.0030913
chr16	31226395	31230395	uc002ebo.3	PYDC1	0.946514	-0.054111
chr16	66957439	66961439	uc002eqn.2	RRAD	-0.554163	-0.031655
chr16	70655894	70659894	uc021tkk.1	IL34	0.806057	0.090963
chr17	1731272	1735272	uc002fto.2	RPA1	-0.465911	-0.0163154
chr17	4708395	4712395	uc002fzd.3	PLD2	-0.556451	0.0239849
chr17	7830753	7834753	uc002gjm.1	KCNAB3	-0.486876	-0.0125566
chr17	7833267	7837267	uc002gjo.2	TRAPPC1	-0.521685	-0.0125566
chr17	15163889	15167889	uc002gok.3	PMP22	-0.424988	-0.104436
chr17	17397709	17401709	uc021trg.1	RASD1	-0.476419	-0.00542429
chr17	19435166	19439166	uc002gvy.1	SLC47A1	-1.31568	-0.086978
chr17	29662836	29666836	uc010wbt.1	NF1	-0.475762	0.0439508
chr17	34429219	34433219	uc002hkx.1	CCL4	-2.88542	-0.129878
chr17	34840472	34844472	uc002hms.1	ZNHIT3	-0.447614	-0.129878
chr17	34890950	34894950	uc021tvq.1	PIGW	-0.542768	-0.009939
chr17	37380040	37384040	uc010cvt.3	STAC2	-0.924695	-0.0048795
chr17	37605527	37609527	uc002hrv.4	MED1	-0.501809	-0.00477368
chr17	38973343	38977343	uc021txc.1	TMEM99	-0.469687	-0.0264215
chr17	40538513	40542513	uc002hzm.1	STAT3	-0.674372	-0.00351332
chr17	40538513	40542513	uc002hzl.1	STAT3	-0.674372	0.0457546
chr17	47437476	47441476	uc002iou.4	ZNF652	-0.472322	0.0206694
chr17	48131339	48135339	uc010dbl.3	ITGA3	0.651888	-0.117547
chr17	48131339	48135339	uc010dbm.3	ITGA3	0.651888	-0.00458249
chr17	48939378	48943378	uc021uad.1	TOB1	-0.635735	-0.00347254
chr17	49292777	49296777	uc002itp.4	MBTD1	-0.55007	-0.00670739
chr17	56058754	56062754	uc010dcn.1	VEZF1	-0.499634	-0.00227856
chr17	60105374	60109374	uc002izp.3	MED13	-0.431684	-0.00321833
chr17	63049892	63053892	uc010wqh.2	GNA13	-0.53871	-0.00317215
chr17	66030334	66034334	uc002jgl.3	KPNA2	-0.427788	0.0372604
chr17	72460521	72464521	uc002jkw.3	CD300A	-0.792501	-0.113672
chr17	73718773	73722773	uc002jpj.3	ITGB4	-1.12697	-0.019594
chr17	74234390	74238390	uc002jra.3	RNF157	-0.417183	-0.065707
chr17	74720881	74724881	uc002jso.3	JMJD6	-0.480335	-0.00276809
chr17	74731413	74735413	uc010wtg.2	SRSF2	-0.481803	-0.477343
chr17	74731493	74735493	uc002jsy.4	SRSF2	-0.481803	-0.477289
chr17	76353176	76357176	uc021uee.1	SOCS3	-1.3796	0.0377654
chr17	76974061	76978061	uc002jwi.3	LGALS3BP	-0.420671	-0.089344
chr17	81005030	81009030	uc002kgf.1	B3GNTL1	0.713662	-0.146992
chr18	710517	714517	uc010dkf.3	ENOSF1	-0.89342	-0.081598
chr18	18689812	18693812	uc002kte.3	ROCK1	1.08156	-0.011505
chr18	18820202	18824202	uc002ktf.1	GREB1L	0.742137	0.00389325
chr18	19282766	19286766	uc002ktl.2	ABHD3	-0.469922	-0.0134795
chr18	21030786	21034786	uc002kui.4	RIOK3	-0.439888	-0.096907
chr18	44674871	44678871	uc002lcs.3	HDHD2	-0.417403	-0.118275
chr18	45454926	45458926	uc002lcy.3	SMAD2	-0.536852	-0.0111113
chr18	51749158	51753158	uc002lfg.2	MBD2	-0.546343	-0.00459654
chr18	51749158	51753158	uc002lfh.2	MBD2	-0.546343	-0.00372934
chr18	51793848	51797848	uc010xds.2	POLI	-0.516939	-0.00459654
chr18	67989904	67993904	uc021ulj.1	SOCS6	-0.41647	-0.0119907
chr18	70208789	70212789	uc002lku.2	CBLN2	-0.892475	-0.0119907
chr18	72232388	72236388	uc002lls.3	CNDP1	-1.2694	-0.000935371
chr19	406361	410361	uc021ulv.1	C2CD4C	0.580247	-0.091145
chr19	407170	411170	uc002loo.3	C2CD4C	0.580247	-0.15054
chr19	2474122	2478122	uc002lwb.2	GADD45B	-1.48103	-0.00762384
chr19	3134190	3138190	uc002lxf.2	GNA15	-0.885884	-0.103644
chr19	3271869	3275869	uc002lxn.3	CELF5	0.649326	-0.00493704
chr19	3357560	3361560	uc002lxo.3	NFIC	-0.434129	-0.00493704
chr19	3357560	3361560	uc010xhh.2	NFIC	-0.434129	0.00600918
chr19	7597037	7601037	uc002mgq.2	PNPLA6	0.915935	0.00368101
chr19	8427039	8431039	uc010xkc.1	ANGPTL4	-0.811774	-0.189116
chr19	11198037	11202037	uc010xll.2	LDLR	-0.784915	0.0211956
chr19	11464061	11468061	uc002mrf.2	LPPR2	0.660092	-0.0322035
chr19	12173545	12177545	uc010dym.1	ZNF844	-0.672726	0.196538
chr19	12660356	12664356	uc002mty.3	ZNF564	-0.538902	-0.00079854
chr19	13104583	13108583	uc002mwd.3	NFIX	-0.514781	0.054098
chr19	13132785	13136785	uc002mwe.3	NFIX	-0.514781	0.0371467
chr19	13133394	13137394	uc010xmx.2	NFIX	-0.514781	0.0374133
chr19	13262000	13266000	uc021upr.1	IER2	-0.440963	-0.057055
chr19	16043219	16047219	uc010eab.1	CYP4F11	-0.688554	0.303356
chr19	18282578	18286578	uc002nic.1	IFI30	-1.2805	-0.037453
chr19	18528145	18532145	uc010ebp.3	SSBP4	0.619253	-0.048485
chr19	30412550	30416550	uc002nsq.3	URI1	-0.455473	-0.0276354
chr19	35166566	35170566	uc010xrz.1	ZNF302	-0.570458	-0.019068
chr19	35166566	35170566	uc002nvq.1	ZNF302	-0.570458	-0.018446
chr19	35519591	35523591	uc010xsg.2	SCN1B	-0.627306	-0.104558
chr19	36703503	36707503	uc010eet.3	ZNF146	-0.44649	-0.097167
chr19	37956673	37960673	uc010efl.1	ZNF570	-0.49302	-0.138329
chr19	37957981	37961981	uc010xtr.1	ZNF570	-0.49302	-0.116199
chr19	38745231	38749231	uc010efv.3	PPP1R14A	-0.581754	0.0273814
chr19	39320497	39324497	uc010xuk.1	ECH1	0.890974	-0.152958
chr19	41857831	41861831	uc002oqh.2	TGFB1	-0.477715	-0.04882
chr19	44424436	44428436	uc002oxu.2	ZNF45	-0.59251	-0.012078
chr19	44437411	44441411	uc002oxw.2	ZNF45	-0.59251	-0.0245
chr19	45415920	45419920	uc002pae.1	APOC1	1.36857	-0.134725
chr19	45969252	45973252	uc002pbw.3	FOSB	-1.76258	-0.00768508
chr19	51873960	51877960	uc002pwk.3	NKG7	-0.566064	-0.062479
chr19	53634171	53638171	uc002qav.3	ZNF415	-0.459283	-0.008655
chr19	53634173	53638173	uc002qba.3	ZNF415	-0.459283	0.0274804
chr19	54383466	54387466	uc002qcq.1	PRKCG	0.901174	-0.135474
chr19	54383466	54387466	uc010eqz.1	PRKCG	0.901174	0.264278
chr19	55475710	55479710	uc002qij.3	NLRP2	-0.534646	1.02387
chr2	10585770	10589770	uc010exh.1	ODC1	-0.763801	-0.0242403
chr2	10585906	10589906	uc010exg.1	ODC1	-0.763801	-0.0168874
chr2	11482711	11486711	uc002rbd.1	ROCK2	-0.511356	-0.133394
chr2	16079845	16083845	uc002rch.1	MYCNOS	0.863771	-0.0411289
chr2	26465615	26469615	uc010ykw.2	HADHB	-0.577634	-0.082934
chr2	26465615	26469615	uc002rgz.3	HADHB	-0.577634	-0.00808481
chr2	27850112	27854112	uc010ezg.1	GPN1	-0.550251	-0.00551681
chr2	28613668	28617668	uc021vfg.1	FOSL2	-0.625792	-0.155565
chr2	28613778	28617778	uc002rma.3	FOSL2	-0.625792	-0.197403
chr2	29091175	29095175	uc002rmm.3	TRMT61B	-0.837019	0.00231135
chr2	40737575	40741575	uc002rsd.4	SLC8A1	-0.496771	0.318921
chr2	44221115	44225115	uc010faw.1	LRPPRC	-0.458004	-0.0022589
chr2	55492771	55496771	uc010yox.2	MTIF2	-0.543936	-0.0858365
chr2	55494384	55498384	uc002ryo.3	MTIF2	-0.543936	-0.260253
chr2	55843113	55847113	uc002rzd.3	SMEK2	-0.434642	-0.120985
chr2	63813742	63817742	uc002scj.2	MDH1	-0.534954	-0.00273815
chr2	63814284	63818284	uc010ypw.2	MDH1	-0.534954	-0.0186471
chr2	64066097	64070097	uc002scl.3	UGP2	-0.603636	-0.0186471
chr2	64749438	64753438	uc002sda.3	AFTPH	-0.435413	0.00564311
chr2	64776576	64780576	uc002sdc.3	AFTPH	-0.435413	-0.097905
chr2	68477651	68481651	uc002sei.1	PPP3R1	0.939797	-0.00312479
chr2	70938316	70942316	uc010fdt.2	ADD2	0.626819	-0.00352566
chr2	71355394	71359394	uc002shs.2	MCEE	-0.495139	-0.0122068
chr2	72985662	72989662	uc021vjg.1	SNORD78	-0.450901	-0.0208619
chr2	74732821	74736821	uc002slz.3	PCGF1	-0.555795	0.0161037
chr2	86666270	86670270	uc002sri.4	KDM3A	-0.844864	-0.0105583
chr2	86666583	86670583	uc010ytj.2	KDM3A	-0.844864	-0.00684909
chr2	86945413	86949413	uc002srr.2	RMND5A	-0.637274	-0.00201857
chr2	98130408	98134408	uc010yvd.1	ANKRD36B	0.7052	0.0079344
chr2	98991750	98995750	uc010fij.3	CNGA3	-0.438462	-0.0507725
chr2	103234165	103238165	uc002tca.3	SLC9A2	0.846442	-0.0637976
chr2	103351393	103355393	uc002tcd.4	TMEM182	-0.427771	-0.0637976
chr2	103412224	103416224	uc010ywe.2	TMEM182	-0.427771	0.0637436
chr2	109269267	109273267	uc002tek.4	LIMS1	-0.691311	-0.0137291
chr2	112654190	112658190	uc002thl.1	MERTK	-0.515703	-0.0170054
chr2	113031177	113035177	uc002thq.1	ZC3H6	-0.417381	-0.039193
chr2	115820246	115824246	uc002tlc.2	DPP10	-0.637381	-0.0106125
chr2	118570254	118574254	uc002tlh.1	DDX18	-0.546751	-0.0146277
chr2	119914471	119918471	uc002tlo.2	C1QL2	0.588856	0.276195
chr2	120123250	120127250	uc002tlx.3	DBI	-0.45403	-0.107284
chr2	122511120	122515120	uc002tnm.3	TSN	-0.481012	-0.0132238
chr2	122511120	122515120	uc002tnl.3	TSN	-0.481012	0.0310454
chr2	145050060	145054060	uc002tvp.3	GTDC1	-0.832543	-0.125201
chr2	151342209	151346209	uc010zbv.2	RND3	-0.452227	-0.0100513
chr2	152828485	152832485	uc002txy.3	CACNB4	-0.462275	-0.0517794
chr2	153030506	153034506	uc010foa.1	STAM2	-0.647002	-0.00153795
chr2	157182526	157186526	uc010zcg.1	NR4A2	-1.50026	-0.18816
chr2	158452072	158456072	uc010foe.3	ACVR1C	-0.568504	-0.046187
chr2	161348318	161352318	uc010fox.2	RBMS1	-1.19905	-0.0301803
chr2	162162785	162166785	uc002ubu.2	PSMD14	-0.443675	-0.0508685
chr2	166426845	166430845	uc002udg.3	CSRNP3	-0.492856	0.0265551
chr2	172376865	172380865	uc002ugy.4	CYBRD1	-0.873651	-0.00558248
chr2	172776934	172780934	uc002uhj.3	HAT1	-0.96409	-0.00197885
chr2	172948207	172952207	uc010fqj.1	DLX1	0.737746	0.0487858
chr2	173418100	173422100	uc010zea.1	PDK1	-0.496793	-0.133811
chr2	179987285	179991285	uc002unh.4	SESTD1	-0.723276	-0.0064237
chr2	183578998	183582998	uc002uox.1	DNAJC10	-0.527666	-0.00131439
chr2	183729498	183733498	uc002upa.2	FRZB	-1.35546	-0.0107801
chr2	198538584	198542584	uc002uuo.4	RFTN2	-0.56447	0.00123686
chr2	201727467	201731467	uc002uwg.2	CLK1	-0.686071	-0.057488
chr2	201750548	201754548	uc021vut.1	PPIL3	-0.974877	-0.057488
chr2	202897309	202901309	uc002uyw.1	FZD7	-0.719612	-0.00160357
chr2	206545358	206549358	uc010fud.3	NRP2	0.875563	-0.00430195
chr2	209117806	209121806	uc002vcu.3	IDH1	-0.563982	-0.127282
chr2	215672428	215676428	uc010zjm.1	BARD1	-0.700582	0.136589
chr2	220490291	220494291	uc002vmn.2	SLC4A3	0.838716	-0.102914
chr2	223914861	223918861	uc002vnl.4	KCNE4	-0.80882	-0.186074
chr2	225432542	225436542	uc010fwy.1	CUL3	-0.575754	0.11039
chr2	228580745	228584745	uc010zlv.1	SLC19A3	-0.451601	0.076405
chr2	234195321	234199321	uc002vuf.1	SCARNA6	-0.629446	-0.041438
chr2	238598806	238602806	uc002vxe.3	LRRFIP1	1.17962	0.0637492
chr20	1972931	1976931	uc002wfv.3	PDYN	1.31867	-0.00535862
chr20	5098647	5102647	uc002wlp.3	PCNA	-0.889069	-0.0030713
chr20	5729042	5733042	uc002wmf.3	C20orf196	-0.463806	-0.00772121
chr20	12987626	12991626	uc002woc.3	SPTLC3	-0.693493	-0.0175988
chr20	19996438	20000438	uc002wrr.3	NAA20	-0.595859	-0.00511192
chr20	23028141	23032141	uc002wsu.1	THBD	-0.516145	0.126915
chr20	30191085	30195085	uc002wwg.2	ID1	-0.458938	0.00764909
chr20	35531906	35535906	uc010gft.2	SAMHD1	-0.522852	-0.00371646
chr20	43881206	43885206	uc002xnm.1	SLPI	-1.62624	0.177898
chr20	44706591	44710591	uc002xrd.3	NCOA5	-0.412058	-0.00238604
chr20	44716580	44720580	uc002xre.3	NCOA5	-0.412058	0.154167
chr20	49637617	49641617	uc002xwb.3	KCNG1	0.766737	0.0287939
chr20	53090265	53094265	uc002xwy.3	DOK5	-0.742405	-0.010213
chr20	62919737	62923737	uc002yio.1	LINC00266-1	0.919657	-0.121843
chr21	19189703	19193703	uc002ykp.4	C21orf91	-0.410092	0.0056221
chr21	19271579	19275579	uc002ykr.3	CHODL	-0.410417	0.179186
chr21	27009588	27013588	uc011ace.1	JAM2	-0.755299	-0.00141075
chr21	32647224	32651224	uc011adk.1	TIAM1	1.04012	-0.053046
chr21	32930290	32934290	uc002yox.1	TIAM1	1.04012	-0.0020911
chr21	33978026	33982026	uc002ypx.1	TCP10L	0.596693	-0.0156504
chr21	33982918	33986918	uc010glx.3	C21orf59	0.692057	-0.0156504
chr21	37535005	37539005	uc011aeb.2	DOPEY2	0.604335	-0.085744
chr21	44845002	44849002	uc002zdf.2	SIK1	-0.612048	-0.208931
chr21	45658834	45662834	uc011afc.2	ICOSLG	-0.421025	-0.006487
chr21	45991605	45995605	uc002zfk.1	KRTAP10-4	-0.437507	-0.268121
chr21	46219751	46223751	uc021wjt.1	UBE2G2	0.593613	-0.00220419
chr21	46219751	46223751	uc002zfx.3	UBE2G2	0.593613	0.004319
chr21	47742035	47746035	uc002zji.4	PCNT	0.710488	0.0176475
chr21	47742801	47746801	uc002zjj.3	PCNT	0.710488	-0.205778
chr21	47752310	47756310	uc010gqk.1	PCNT	0.710488	-0.00395654
chr22	17678545	17682545	uc002zmj.1	CECR1	-0.417421	-0.022393
chr22	17688779	17692779	uc002zmk.1	CECR1	-0.417421	-0.049855
chr22	17698463	17702463	uc011agj.1	CECR1	-0.417421	-0.05472
chr22	21131513	21135513	uc002ztc.2	SERPIND1	-0.642729	-0.046384
chr22	30966817	30970817	uc010gvz.1	GAL3ST1	-0.431002	-0.177535
chr22	31684712	31688712	uc003akl.3	PIK3IP1	-0.647958	-0.00213206
chr22	31686520	31690520	uc011alo.2	PIK3IP1	-0.647958	-0.00512455
chr22	32339336	32343336	uc003alx.3	C22orf24	-0.529186	-0.0195534
chr22	32339336	32343336	uc003aly.3	C22orf24	-0.529186	-0.00639877
chr22	32587466	32591466	uc003ame.3	RFPL2	-0.433705	0.215978
chr22	32596537	32600537	uc003amf.3	RFPL2	-0.433705	0.213338
chr22	32597464	32601464	uc003amg.3	RFPL2	-0.433705	0.217854
chr22	34314416	34318416	uc010gwp.3	LARGE	0.641092	0.00203697
chr22	34314416	34318416	uc003ane.4	LARGE	0.641092	0.00240775
chr22	35804401	35808401	uc003anw.1	MCM5	-0.507329	-0.118721
chr22	36923277	36927277	uc011ams.2	EIF3D	-0.450663	-0.0152265
chr22	42015353	42019353	uc003bar.2	XRCC6	-0.436019	-0.089844
chr22	43087957	43091957	uc021wqq.1	A4GALT	-0.482413	-0.027811
chr22	43537403	43541403	uc003bdm.1	MCAT	-0.427957	-0.00655812
chr3	5019096	5023096	uc003bqf.3	BHLHE40	-0.916934	0.0460286
chr3	9743509	9747509	uc003bsd.3	CPNE9	-0.61085	-0.0638602
chr3	23984750	23988750	uc010hfd.2	NR1D2	-0.769216	-0.061382
chr3	28281123	28285123	uc003cea.3	CMC1	-0.463396	-0.303209
chr3	28388618	28392618	uc003cec.3	AZI2	-0.647818	-0.303209
chr3	30645993	30649993	uc021wut.1	TGFBR2	-0.688481	-0.083657
chr3	36779352	36783352	uc003cgi.2	DCLK3	0.693322	-0.0789086
chr3	38177968	38181968	uc011ayh.2	MYD88	-0.441974	-0.00677144
chr3	39193102	39197102	uc003cjg.3	CSRNP1	-0.799358	-0.00236318
chr3	39561760	39565760	uc003cjz.3	MOBP	-1.27589	0.00764908
chr3	42843934	42847934	uc010hid.3	HIGD1A	-0.494908	-0.00400446
chr3	45728753	45732753	uc003cos.2	SACM1L	-0.48883	-0.087976
chr3	50240691	50244691	uc003cyn.4	SLC38A3	-0.692346	0.0999498
chr3	56807745	56811745	uc003dif.2	ARHGEF3	-0.472739	-0.198875
chr3	57581215	57585215	uc003dix.4	ARF4	-0.683438	-0.00084554
chr3	58221258	58225258	uc003djs.4	ABHD6	-0.436461	-0.00329801
chr3	69099484	69103484	uc003dnn.3	TMF1	-0.413353	-0.00509821
chr3	69127524	69131524	uc003dno.3	UBA3	-0.575083	-0.00509821
chr3	93696982	93700982	uc003drd.3	ARL13B	-0.450544	-0.120561
chr3	98238281	98242281	uc003dso.2	CLDND1	-0.513365	-0.00458468
chr3	98449151	98453151	uc003dsy.3	ST3GAL6	-0.426186	-0.00367805
chr3	100236063	100240063	uc003dua.1	TMEM45A	-0.493038	-0.069979
chr3	101393988	101397988	uc003dvf.2	ZBTB11	-0.412718	-0.0827478
chr3	101441493	101445493	uc003dvk.1	CEP97	-0.421541	-0.00297803
chr3	107239782	107243782	uc003dwk.4	BBX	-0.545529	-0.00342808
chr3	107491565	107495565	uc003dwo.4	BBX	-0.545529	0.057377
chr3	107807935	107811935	uc003dwt.1	CD47	-0.472919	0.057377
chr3	111576567	111580567	uc003dye.4	PHLDB2	-0.90755	-0.033878
chr3	111678791	111682791	uc003dyj.3	PHLDB2	-0.90755	-0.0520021
chr3	111695827	111699827	uc003dyk.4	ABHD10	-0.422843	-0.0520021
chr3	113463865	113467865	uc003eao.3	ATP6V1A	-0.410186	-0.0422661
chr3	118903560	118907560	uc003ecd.3	UPK1B	-0.553699	-0.059393
chr3	120167918	120171918	uc003eds.3	FSTL1	-0.892839	0.0595913
chr3	123678255	123682255	uc003egz.2	CCDC14	-0.508239	-0.092626
chr3	127640255	127644255	uc003eka.4	KBTBD12	-0.477775	-0.00145982
chr3	133462799	133466799	uc003epw.2	TF	-1.26932	0.136555
chr3	137904147	137908147	uc011bmf.1	ARMC8	-0.490434	-0.00191764
chr3	138065969	138069969	uc021xeq.1	MRAS	0.593923	0.376272
chr3	138431561	138435561	uc011bmp.2	PIK3CB	-0.626017	-0.037058
chr3	138476185	138480185	uc011bmq.2	PIK3CB	-0.626017	0.0211921
chr3	145877282	145881282	uc003evs.1	PLOD2	-0.706967	-0.019212
chr3	145966651	145970651	uc010huy.3	PLSCR4	-0.638498	-0.019212
chr3	149587815	149591815	uc010hvh.3	RNF13	-0.422225	-0.00120532
chr3	150268142	150272142	uc003eyd.3	EIF2A	-0.599702	0.089429
chr3	155586324	155590324	uc003faq.3	GMPS	-0.572082	-0.00239952
chr3	156870455	156874455	uc003fbe.3	CCNL1	-0.421173	-0.016743
chr3	158360316	158364316	uc003fce.3	GFM1	-0.615242	-0.00645812
chr3	160937098	160941098	uc003feb.1	NMD3	-0.728071	0.0131851
chr3	170586045	170590045	uc003fhb.4	RPL22L1	-0.963036	-0.099087
chr3	172239297	172243297	uc021xhk.1	TNFSF10	-1.39517	-0.150046
chr3	180705562	180709562	uc003fku.3	DNAJC19	-0.518541	0.0264937
chr3	183600693	183604693	uc003fmd.3	PARL	-0.435837	-0.190226
chr3	184051716	184055716	uc003foc.3	FAM131A	0.597799	-0.283863
chr3	184053275	184057275	uc003fod.2	FAM131A	0.597799	-0.302348
chr3	185078835	185082835	uc003fpi.3	MAP3K13	-0.643939	-0.239998
chr3	185641052	185645052	uc003fpt.3	TRA2B	-0.5298	-0.032548
chr3	186646314	186650314	uc003frb.3	ST6GAL1	-0.643992	-0.0648382
chr3	187452285	187456285	uc010hza.2	BCL6	-0.476448	-0.0037417
chr3	190928321	190932321	uc011bsn.2	OSTN	-0.438284	-0.02688
chr3	191044873	191048873	uc003fsw.3	CCDC50	-0.473593	-0.02688
chr3	193851930	193855930	uc011bst.2	HES1	-0.927484	-0.027276
chr3	196437541	196441541	uc011btx.2	PIGX	-1.09581	-0.00400633
chr3	197685070	197689070	uc010iar.3	LMLN	-0.461428	0.0193637
chr4	817945	821945	uc003gbj.3	CPLX1	-0.629054	0.150645
chr4	6269576	6273576	uc003gix.3	WFS1	0.882008	-0.00345763
chr4	39044450	39048450	uc003gtq.3	KLHL5	-0.523523	0.239677
chr4	39527218	39531218	uc003guk.2	UGDH	-0.54621	-0.067651
chr4	57369374	57373374	uc003hby.1	ARL9	0.750362	-0.0711942
chr4	76417641	76421641	uc010iio.3	RCHY1	-0.666234	-0.00355777
chr4	76437640	76441640	uc003hik.3	RCHY1	-0.47688	-0.00355777
chr4	76437653	76441653	uc003hin.3	THAP6	-0.72705	-0.00355777
chr4	78781804	78785804	uc003hku.2	MRPL1	-0.474699	0.0371135
chr4	81185741	81189741	uc003hme.3	FGF5	-0.508034	0.0839474
chr4	84375117	84379117	uc003hor.4	MRPS18C	-0.424208	-0.059845
chr4	87855561	87859561	uc003hqi.1	AFF1	-0.45041	-0.0018812
chr4	87926152	87930152	uc011cda.2	AFF1	-0.45041	0.00056046
chr4	96023505	96027505	uc003htn.4	BMPR1B	-0.522541	-0.00621613
chr4	99941920	99945920	uc003hug.3	METAP1	-0.897259	-0.068937
chr4	100735980	100739980	uc010ilh.3	DAPP1	-0.511089	-0.019997
chr4	100813703	100817703	uc003hvi.2	LAMTOR3	-0.729516	-0.052923
chr4	100813703	100817703	uc003hvg.2	LAMTOR3	-0.729516	-0.019997
chr4	103496870	103500870	uc011cer.2	NFKB1	-0.584786	-0.14921
chr4	106627881	106631881	uc003hxw.3	INTS12	-0.513462	-0.00397119
chr4	106814596	106818596	uc003hya.3	NPNT	-0.503995	-0.0193226
chr4	110622629	110626629	uc003hzn.1	CASP6	-0.4279	-0.0484698
chr4	110721335	110725335	uc003hzr.4	CFI	-1.56551	0.040733
chr4	111117771	111121771	uc003hzz.3	ELOVL6	-0.423957	-0.00972607
chr4	111117820	111121820	uc003iaa.3	ELOVL6	-0.423957	-0.234931
chr4	120241316	120245316	uc003icw.3	FABP2	-0.511749	-0.00097113
chr4	120986013	120990013	uc003idl.2	MAD2L1	-0.521965	-0.00067679
chr4	122789652	122793652	uc003iee.2	BBS7	-0.498776	0.124381
chr4	123258361	123262361	uc003ien.3	KIAA1109	-0.430895	-0.037988
chr4	128702703	128706703	uc011cgr.2	HSPA4L	-0.6975	-0.020918
chr4	130012828	130016828	uc003igu.4	C4orf33	-0.587239	-0.00305862
chr4	130015281	130019281	uc010iod.3	C4orf33	-0.587239	0.0082429
chr4	141346815	141350815	uc003iii.3	CLGN	-0.680867	-0.0673754
chr4	141346815	141350815	uc011chi.2	CLGN	-0.680867	-0.008354
chr4	144104069	144108069	uc003ijb.3	USP38	-0.422786	-0.00807004
chr4	149361672	149365672	uc010iph.3	NR3C2	-0.467229	0.0146335
chr4	154263800	154267800	uc021xtj.1	MND1	-0.619073	-0.00606914
chr4	154603440	154607440	uc003inn.1	TLR2	-0.567495	0.0166339
chr4	166246817	166250817	uc010irb.3	MSMO1	-0.498894	-0.0109633
chr4	170922935	170926935	uc003isn.4	MFAP3L	-0.425644	-0.0007207
chr4	185137114	185141114	uc003iwc.3	ENPP6	-1.0048	-0.00335263
chr4	185393726	185397726	uc003iwf.4	IRF2	-0.483308	-0.00536129
chr4	187001378	187005378	uc003iyr.3	TLR3	-0.492746	0.0756525
chr5	10351827	10355827	uc003jeu.1	MARCH6	-0.620843	-0.0070472
chr5	16089226	16093226	uc010itw.1	MARCH11	-0.493488	-0.0221533
chr5	16177897	16181897	uc003jfo.2	MARCH11	-0.586621	-0.0221533
chr5	16507107	16511107	uc003jfr.3	FAM134B	-0.576815	-0.163076
chr5	31525019	31529019	uc010iui.1	DROSHA	-0.473753	-0.0104802
chr5	38593507	38597507	uc003jli.2	LIFR	-0.833848	-0.286618
chr5	38843959	38847959	uc003jlm.2	OSMR	-1.26259	-0.286618
chr5	38915647	38919647	uc011cpj.2	OSMR	-1.26259	-0.00474064
chr5	39072501	39076501	uc003jlo.2	RICTOR	-0.589162	-0.00474064
chr5	39423335	39427335	uc003jlx.3	DAB2	-0.885075	0.0308541
chr5	41923355	41927355	uc003jmp.3	FBXO4	-0.574838	-0.161114
chr5	41923355	41927355	uc003jmq.3	FBXO4	-0.574838	-0.0002303
chr5	43311595	43315595	uc003jnq.4	HMGCS1	-0.630598	-0.064451
chr5	43555195	43559195	uc003joa.3	PAIP1	-0.506048	-0.00236057
chr5	43555521	43559521	uc003joc.3	PAIP1	-0.506048	-0.00663513
chr5	52283155	52287155	uc011cqe.2	ITGA2	-0.964615	-0.0061857
chr5	53749430	53753430	uc003jph.2	HSPB3	-0.620695	0.10944
chr5	55276639	55280639	uc011cqk.2	IL6ST	-0.445383	0.058444
chr5	55288821	55292821	uc003jqr.3	IL6ST	-0.445383	-0.089826
chr5	56234960	56238960	uc003jqz.1	MIER3	-0.465056	-0.00202833
chr5	56265502	56269502	uc003jrg.3	MIER3	-0.465056	0.0356385
chr5	59781539	59785539	uc003jsg.2	PART1	-0.939071	-0.00279919
chr5	64857130	64861130	uc011cqw.2	PPWD1	-0.458944	-0.00864902
chr5	64918187	64922187	uc003jtw.3	TRIM23	-0.861862	-0.00167895
chr5	65282462	65286462	uc010iwx.2	ERBB2IP	-0.629982	-0.00186371
chr5	66490617	66494617	uc003juy.2	CD180	-0.595036	0.00346328
chr5	72110417	72114417	uc003kck.4	TNPO1	-0.744594	-0.0035434
chr5	73935249	73939249	uc003kdc.4	ENC1	0.593741	-0.0665048
chr5	74061102	74065102	uc003kdk.1	NSA2	-0.858233	-0.0543171
chr5	74630153	74634153	uc011cst.2	HMGCR	-0.414152	-0.00719607
chr5	78405603	78409603	uc003kfu.4	BHMT	0.632794	0.222559
chr5	79701837	79705837	uc010jak.2	ZFYVE16	-0.457689	-0.00290715
chr5	81265843	81269843	uc010jas.3	ATG10	-0.471098	-0.354599
chr5	81265843	81269843	uc003khr.3	ATG10	-0.471098	-0.00767703
chr5	90677149	90681149	uc003kjz.2	ARRDC3	-1.19685	-0.00186134
chr5	96517005	96521005	uc003kna.3	RIOK2	-0.51299	-0.0125279
chr5	107004596	107008596	uc010jbr.1	EFNA5	-0.928469	0.0105818
chr5	115813973	115817973	uc010jcj.3	SEMA6A	-0.574614	0.0141548
chr5	115908551	115912551	uc003krx.4	SEMA6A	-0.574614	-0.0431709
chr5	122370425	122374425	uc011cwp.1	PPIC	-0.81109	-0.0054778
chr5	126364440	126368440	uc003kuf.3	MARCH3	-0.710754	-0.339748
chr5	126851308	126855308	uc003kuj.4	PRRC1	-0.535818	-0.00598947
chr5	131824465	131828465	uc003kxa.2	IRF1	-0.742588	-0.0154606
chr5	134188590	134192590	uc021yds.1	C5orf24	-0.551091	-0.0831017
chr5	135395188	135399188	uc010jee.3	TGFBI	-0.416352	-0.00177594
chr5	135466535	135470535	uc003lbk.1	SMAD5	-0.506243	-0.00177594
chr5	135466535	135470535	uc003lbl.1	SMAD5	-0.506243	-0.00160343
chr5	138115611	138119611	uc003ldj.3	CTNNA1	-0.762625	0.099008
chr5	140011286	140015286	uc021yek.1	CD14	-0.879801	-0.0586908
chr5	142075635	142079635	uc003lms.4	FGF1	-0.493329	-0.00402985
chr5	143582839	143586839	uc003lnn.1	KCTD16	-0.436908	0.117669
chr5	149490935	149494935	uc003lrm.3	CSF1R	-0.496794	-0.128536
chr5	150136082	150140082	uc003lsu.3	DCTN4	-0.477614	-0.07524
chr5	154235808	154239808	uc003lvu.3	CNOT8	-0.722386	-0.276943
chr5	156564442	156568442	uc021ygl.1	MED7	-0.686073	-0.0228989
chr5	157156322	157160322	uc003lxd.3	THG1L	-0.624281	0.170722
chr5	159825060	159829060	uc003lyf.1	C5orf54	-0.581055	-0.016572
chr5	161272196	161276196	uc010jiw.3	GABRA1	-0.494215	-0.260991
chr5	162862576	162866576	uc003lzb.3	CCNG1	-0.786775	-0.000856261
chr5	162885143	162889143	uc003lze.3	NUDCD2	-0.86088	-0.000856261
chr5	162928230	162932230	uc003lzj.3	MAT2B	-0.468947	-0.00709162
chr5	162942462	162946462	uc003lzm.3	MAT2B	-0.468947	-0.00489036
chr5	169062250	169066250	uc011der.2	DOCK2	-0.461324	0.129252
chr5	175485691	175489691	uc010jjy.1	FAM153B	0.745815	0.600305
chr5	175509908	175513908	uc003mdk.3	FAM153B	0.745815	-0.173234
chr5	178485606	178489606	uc003mju.3	ZNF354C	-0.530637	-0.00229196
chr6	5002271	5006271	uc003mwl.3	RPP40	-0.586072	-0.011183
chr6	10693187	10697187	uc003mzg.3	PAK1IP1	-0.509843	0.076449
chr6	11380581	11384581	uc003mzw.3	NEDD9	-0.430928	-0.100205
chr6	16751578	16755578	uc010jpj.1	ATXN1	-0.425211	0.114498
chr6	18385580	18389580	uc003ncs.3	RNF144B	-0.450518	-0.00575869
chr6	24356280	24360280	uc003ndx.3	DCDC2	0.64479	-0.08049
chr6	25040398	25044398	uc011dju.2	FAM65B	0.721462	0.013957
chr6	26657980	26661980	uc003nil.4	ZNF322	-0.424333	0.0280821
chr6	31237123	31241123	uc021yul.1	HLA-C	-0.417214	-0.353113
chr6	31322989	31326989	uc003nth.2	HLA-B	-0.46504	-0.115232
chr6	31781501	31785501	uc010jte.3	HSPA1L	-1.02209	-0.00140267
chr6	31924580	31928580	uc011dov.1	SKIV2L	0.598114	-0.00258003
chr6	32405618	32409618	uc003obi.3	HLA-DRA	-1.39556	-0.533508
chr6	32555613	32559613	uc003obk.4	HLA-DRB5	-2.70153	-0.188759
chr6	32630851	32634851	uc010juc.2	HLA-DQB1	-1.68935	-0.188759
chr6	32810712	32814712	uc003ocf.3	PSMB8	-0.730637	-0.00489581
chr6	32818535	32822535	uc011dqi.2	TAP1	-0.709232	-0.00489581
chr6	32819937	32823937	uc003sga.3	PSMB9	-0.832515	-0.00489581
chr6	33041702	33045702	uc011dqo.2	HLA-DPB1	-0.558819	-0.021292
chr6	33046448	33050448	uc011dqq.1	HLA-DPB1	-0.552825	-0.021292
chr6	33046555	33050555	uc021ywg.1	HLA-DPA1	-1.86456	-0.021292
chr6	33046555	33050555	uc021ywg.1	HLA-DPA1	-1.94185	-0.021292
chr6	36560089	36564089	uc003omj.3	SRSF3	-0.728174	0.052812
chr6	42235586	42239586	uc011duq.1	TRERF1	-0.563901	-0.099225
chr6	42711884	42715884	uc003osl.3	TBCC	-0.420866	-0.068592
chr6	43735945	43739945	uc003owe.3	VEGFA	-1.00743	-0.00697074
chr6	46095700	46099700	uc003oxy.3	ENPP4	-0.757408	0.0797214
chr6	73329570	73333570	uc011dyk.2	KCNQ5	-0.641396	-0.00763486
chr6	74187658	74191658	uc010kaw.1	MTO1	-0.724053	-0.00162463
chr6	74228741	74232741	uc003phi.3	EEF1A1	-0.480736	-0.00162463
chr6	80814343	80818343	uc003pjd.2	BCKDHB	-0.922909	-0.00516071
chr6	96023372	96027372	uc003poo.2	MANEA	-0.650935	-0.00179966
chr6	97343767	97347767	uc003pow.3	NDUFAF4	-0.579357	-0.0348629
chr6	97370495	97374495	uc011ead.1	KLHL32	-0.513384	-0.0348629
chr6	107076366	107080366	uc003prk.3	RTN4IP1	-0.630591	-0.056686
chr6	111301290	111305290	uc003puo.3	RPF2	-0.524392	0.0880865
chr6	121754744	121758744	uc003pyr.3	GJA1	0.613235	-0.0194023
chr6	123107970	123111970	uc003pzg.3	SMPDL3A	-0.553727	-0.16799
chr6	127438047	127442047	uc003qar.3	RSPO3	0.794422	0.0337651
chr6	138190349	138194349	uc021zfv.1	TNFAIP3	-1.14233	-0.106555
chr6	138426660	138430660	uc003qht.2	PERP	-0.602062	0.0559466
chr6	138537627	138541627	uc003qhv.3	PBOV1	0.584351	-0.00443561
chr6	142466409	142470409	uc003qiw.3	VTA1	-0.50726	-0.093693
chr6	144469653	144473653	uc003qks.4	STX11	-0.512671	0.154701
chr6	147644094	147648094	uc003qma.3	STXBP5	-0.465574	-0.0157839
chr6	151771421	151775421	uc003qok.1	C6orf211	-0.788973	-0.014373
chr6	160180988	160184988	uc010kjy.3	ACAT2	-0.729492	-0.0543927
chr6	160199413	160203413	uc003qsu.1	SNORA20	-0.904455	-0.00283183
chr6	168416552	168420552	uc003qwk.1	KIF25	-0.876586	-0.025598
chr6	169015921	169019921	uc011egu.2	SMOC2	-0.557038	0.220105
chr6	169652137	169656137	uc003qwt.3	THBS2	-0.748884	-0.045539
chr6	170597697	170601697	uc011ehc.1	DLL1	-0.595844	-0.00127804
chr6	170597697	170601697	uc003qxn.3	DLL1	-0.595844	0.012167
chr7	1092944	1096944	uc003sjx.4	GPR146	-0.817653	-0.172724
chr7	6084068	6088068	uc003spr.1	EIF2AK1	-0.464569	-0.04974
chr7	6096860	6100860	uc003spp.3	EIF2AK1	-0.464569	-0.00182353
chr7	6521849	6525849	uc003sqf.4	KDELR2	-0.677596	-0.00060577
chr7	12608202	12612202	uc003ssn.4	SCIN	-1.31047	0.19543
chr7	22231353	22235353	uc011jym.1	RAPGEF5	-0.518407	-0.014252
chr7	22394533	22398533	uc003svg.3	RAPGEF5	-0.518407	-0.323748
chr7	22765235	22769235	uc010kun.2	LOC541472	-0.47347	-0.000250747
chr7	23569656	23573656	uc011jzd.2	TRA2A	0.60682	-0.04906
chr7	24321806	24325806	uc003sww.2	NPY	-1.28559	0.00463714
chr7	24930240	24934240	uc003sxe.3	OSBPL3	-0.446801	-0.289537
chr7	29184199	29188199	uc011jzs.2	CHN2	-0.713155	0.143974
chr7	30632180	30636180	uc003tbm.3	GARS	-0.422174	-0.00917894
chr7	35732745	35736745	uc003tet.3	HERPUD2	-0.418241	0.0162011
chr7	39050680	39054680	uc010kxo.3	POU6F2	-0.610253	-0.0512899
chr7	45037344	45041344	uc003tmn.3	CCM2	-0.44719	-0.000535179
chr7	45195366	45199366	uc003tnb.3	RAMP3	-0.410743	-0.00795511
chr7	50342377	50346377	uc022acs.1	IKZF1	-0.787331	0.171606
chr7	56172187	56176187	uc003tsa.3	CHCHD2	-0.463659	0.0329717
chr7	64862222	64866222	uc022afd.1	ZNF92	-0.45169	-0.00202394
chr7	76909615	76913615	uc003ugc.3	CCDC146	-0.54259	-0.014301
chr7	77164772	77168772	uc003ugh.2	PTPN12	-0.784353	-0.014301
chr7	77234543	77238543	uc010lds.2	PTPN12	-0.784353	-0.00507276
chr7	84814171	84818171	uc010lee.1	SEMA3D	2.15515	-0.00616026
chr7	87934228	87938228	uc003ujs.3	STEAP4	-0.95757	-0.0126616
chr7	89973978	89977978	uc003ukn.2	GTPBP10	-0.485286	-0.06638
chr7	94045035	94049035	uc010lfi.1	COL1A2	-0.652834	-0.221612
chr7	95220072	95224072	uc003unz.3	PDK4	-0.607736	0.0105122
chr7	95223925	95227925	uc003uoa.3	PDK4	-0.607736	-0.178026
chr7	100768378	100772378	uc003uxt.3	SERPINE1	-0.60743	-0.046463
chr7	103627963	103631963	uc022ajq.1	RELN	-0.717729	-0.0297512
chr7	105750758	105754758	uc003vdo.3	SYPL1	-0.709066	0.0581844
chr7	107331776	107335776	uc011kmd.2	SLC26A4	0.800308	-0.00896375
chr7	108166605	108170605	uc003vfk.1	PNPLA8	-0.566835	-0.00383406
chr7	112061198	112065198	uc011kmn.2	IFRD1	-0.601867	-0.0263639
chr7	112088562	112092562	uc011kmo.2	IFRD1	-0.601867	-0.017652
chr7	112577932	112581932	uc011kms.1	C7orf60	-0.45281	-0.00174491
chr7	120496177	120500177	uc003vjk.3	TSPAN12	-0.56344	-0.0296374
chr7	120588816	120592816	uc003vjn.3	ING3	-0.424913	-0.0296374
chr7	128093883	128097883	uc003vne.4	HILPDA	-1.70992	-0.130815
chr7	128093883	128097883	uc010lli.3	HILPDA	-1.70992	-0.120675
chr7	128095322	128099322	uc022alc.1	HILPDA	-1.70992	-0.0100844
chr7	128468482	128472482	uc003vnz.4	FLNC	-0.488667	0.066481
chr7	135431594	135435594	uc010lmt.3	FAM180A	-0.635669	-0.156278
chr7	148723782	148727782	uc003wff.2	PDIA4	-0.737982	-0.0149949
chr7	151215010	151219010	uc003wkh.1	RHEB	-0.430927	-0.044271
chr8	6418784	6422784	uc003wqk.4	ANGPT2	-0.713104	-0.00245887
chr8	9007152	9011152	uc003wso.4	PPP1R3B	-0.80483	-0.0119477
chr8	9411444	9415444	uc011kwv.1	TNKS	-0.496249	-0.0119477
chr8	9590374	9594374	uc010lrt.1	TNKS	-0.496249	0.0768574
chr8	12291464	12295464	uc003wvr.4	FAM86B1	0.639836	-0.0256744
chr8	17394285	17398285	uc011kye.2	SLC7A2	-0.802397	-0.0415748
chr8	22222761	22226761	uc003xbp.4	SLC39A14	-0.502395	-0.0277693
chr8	22223049	22227049	uc011kzh.2	SLC39A14	-0.502395	-0.107516
chr8	26147006	26151006	uc003xeu.3	PPP2R2A	-0.417982	0.00668816
chr8	26148731	26152731	uc011laf.2	PPP2R2A	-0.417982	-0.00884511
chr8	26238522	26242522	uc010luh.1	BNIP3L	-0.476459	-0.00884511
chr8	26245905	26249905	uc003xey.2	BNIP3L	-0.476459	-0.034514
chr8	27489576	27493576	uc003xga.1	SCARA3	-0.968306	-0.139811
chr8	28349721	28353721	uc010lvb.3	FZD3	-0.62948	-0.074342
chr8	28954758	28958758	uc011laz.2	KIF13B	-0.563881	-0.00150426
chr8	29118610	29122610	uc003xhk.2	KIF13B	-0.563881	-0.00362662
chr8	30011812	30015812	uc003xhy.3	DCTN6	-0.614302	0.0141053
chr8	31495267	31499267	uc003xip.3	NRG1	-0.50899	0.0211722
chr8	32461079	32465079	uc003xix.3	NRG1	-0.50899	-0.223558
chr8	48648726	48652726	uc003xqh.1	CEBPD	-0.446932	-0.0001483
chr8	53320439	53324439	uc003xra.2	ST18	-0.696618	-0.00805903
chr8	54791441	54795441	uc003xrs.3	RGS20	-0.506183	-0.068305
chr8	59463727	59467727	uc003xts.3	SDCBP	-0.653384	-0.00487188
chr8	63888419	63892419	uc010lyr.3	UG0898H09	-0.551076	-0.00624392
chr8	67577452	67581452	uc003xwn.3	VCPIP1	-0.412358	-0.00127538
chr8	68862602	68866602	uc011lez.1	PREX2	-0.61529	-0.00526742
chr8	74648584	74652584	uc003xzo.3	STAU2	-0.560571	-0.00410406
chr8	80521048	80525048	uc003ybj.3	STMN2	-0.439824	-0.00260902
chr8	82596589	82600589	uc003ych.2	IMPA1	-0.921547	-0.117877
chr8	86017322	86021322	uc022awx.1	LRRCC1	-0.74868	-0.00384653
chr8	90912095	90916095	uc003yeg.3	OSGIN2	-0.658587	-0.0102182
chr8	91105687	91109687	uc003yem.1	CALB1	1.14786	-0.00331077
chr8	95905482	95909482	uc003yhc.3	CCNE2	-0.866812	0.0118464
chr8	98288176	98292176	uc003yhy.3	TSPYL5	-0.433905	-0.029904
chr8	99304621	99308621	uc003yim.1	NIPAL2	-0.410862	0.0018407
chr8	101731847	101735847	uc003yju.2	PABPC1	-0.486187	-0.0281184
chr8	103664168	103668168	uc011lhj.1	KLF10	-0.538623	-0.00523291
chr8	103665983	103669983	uc011lhk.1	KLF10	-0.538623	0.0347305
chr8	106701117	106705117	uc011lhs.2	ZFPM2	-0.809931	-0.00762668
chr8	107280405	107284405	uc003ymf.3	OXR1	-0.495079	-0.00762668
chr8	120866170	120870170	uc003yov.3	DSCC1	-0.627871	-0.000505912
chr8	120883899	120887899	uc011lid.2	DEPTOR	-0.717995	-0.000505912
chr8	124285781	124289781	uc010mdi.3	ZHX1	-0.563779	-0.0302543
chr8	124406619	124410619	uc011lii.2	ATAD2	-0.413792	-0.0302543
chr8	124406705	124410705	uc003yqj.3	ATAD2	-0.413792	0.00618048
chr8	124426964	124430964	uc003yqn.1	WDYHV1	-0.430832	0.00618048
chr8	124551493	124555493	uc010mdk.3	FBXO32	-1.12419	-0.102842
chr8	126102061	126106061	uc011lir.2	KIAA0196	-0.570771	-0.0210442
chr8	126102061	126106061	uc003yrt.3	KIAA0196	-0.570771	-0.0198637
chr8	126102082	126106082	uc003yrw.2	NSMCE2	-0.655164	0.00256229
chr8	128745764	128749764	uc003ysh.1	MYC	-0.949037	-0.00534608
chr8	130950000	130954000	uc003yst.3	FAM49B	-0.445216	-0.0098156
chr8	130950000	130954000	uc003yss.3	FAM49B	-0.445216	-0.00405021
chr8	134307547	134311547	uc003yuh.2	NDRG1	-0.420176	-0.00337357
chr8	140629342	140633342	uc003yve.1	KCNK9	-0.541211	0.0261847
chr8	141519396	141523396	uc003yvl.3	CHRAC1	-0.450334	-0.088437
chr8	141519396	141523396	uc010mem.2	CHRAC1	-0.450334	-0.069681
chr8	142217064	142221064	uc022bbx.1	SLC45A4	-0.645826	-0.058611
chr8	142236673	142240673	uc003ywd.1	SLC45A4	-0.645826	-0.07288
chr9	27739	31739	uc010mgm.1	WASH1	0.729126	0.097468
chr9	212864	216864	uc011lls.1	DOCK8	-0.715402	0.097468
chr9	212864	216864	uc003zgf.2	DOCK8	-0.715402	0.105997
chr9	16435522	16439522	uc003zmi.3	BNC2	-0.579438	-0.039239
chr9	16712975	16716975	uc003zmt.1	BNC2	-0.579438	-0.133114
chr9	27527850	27531850	uc003zqn.3	MOB3B	-0.704421	-0.0194313
chr9	33622222	33626222	uc010mjx.3	ANXA2	-0.974247	-0.0206257
chr9	38594400	38598400	uc004abf.1	ANKRD18A	0.742988	0.0152719
chr9	71318615	71322615	uc011lrq.2	PIP5K1B	-0.432324	-0.0141614
chr9	72372876	72376876	uc004ahj.4	PTAR1	-0.767779	-0.089562
chr9	77110251	77114251	uc004ajh.3	RORB	-0.478909	-0.10147
chr9	77701397	77705397	uc004ajv.4	OSTF1	-0.823421	-0.169027
chr9	77701500	77705500	uc004ajx.4	OSTF1	-0.823421	0.00119571
chr9	79317015	79321015	uc004akj.4	PRUNE2	-0.609486	-0.00547131
chr9	79519003	79523003	uc004akn.3	PRUNE2	-0.53227	-0.00547131
chr9	82184877	82188877	uc011lsq.2	TLE4	-0.971585	0.0128865
chr9	82184877	82188877	uc010mps.3	TLE4	-0.971585	0.064553
chr9	82187787	82191787	uc004alf.3	TLE4	-0.971585	-0.00123261
chr9	86442431	86446431	uc011lsu.1	GKAP1	-0.436097	-0.00198851
chr9	86569901	86573901	uc004anc.3	C9orf64	-0.84649	-0.00129936
chr9	86593636	86597636	uc004anr.4	RMI1	-0.592689	-0.00129936
chr9	88325481	88329481	uc011ltd.2	AGTPBP1	-0.547646	-0.059363
chr9	94171016	94175016	uc022bjt.1	NFIL3	-1.01699	-0.00696237
chr9	97134832	97138832	uc004aur.3	HIATL1	-0.527272	-0.056675
chr9	99143992	99147992	uc004awc.3	SLC35D2	-0.606329	-0.00469353
chr9	102582136	102586136	uc004bae.3	NR4A3	-1.43676	-0.00032911
chr9	102859330	102863330	uc004bam.3	ERP44	-0.699913	-0.00390971
chr9	103789030	103793030	uc011lvi.2	LPPR1	-0.428742	0.0358411
chr9	113310384	113314384	uc004bev.3	SVEP1	-0.425242	-0.150814
chr9	124071748	124075748	uc004blg.1	GSN	-0.538407	-0.064676
chr9	127903838	127907838	uc004bpe.3	SCAI	-0.41785	-0.191974
chr9	127903838	127907838	uc004bpd.3	SCAI	-0.41785	-0.00360053
chr9	127950218	127954218	uc010mww.3	PPP6C	-0.693922	-0.191974
chr9	127950218	127954218	uc004bpg.4	PPP6C	-0.693922	0.0330623
chr9	127960820	127964820	uc004bpi.3	RABEPK	-0.432617	0.0330623
chr9	127960861	127964861	uc004bpk.3	RABEPK	-0.432617	-0.00541116
chr9	128022110	128026110	uc010mwx.3	GAPVD1	-0.550276	-0.097151
chr9	128022110	128026110	uc004bpp.3	GAPVD1	-0.550276	-0.071974
chr9	128059168	128063168	uc004bpr.3	GAPVD1	-0.550276	-0.091012
chr9	128675964	128679964	uc004bqe.3	PBX3	-0.479132	0.03556
chr9	130920538	130924538	uc004btp.1	C9orf16	0.588586	0.00191343
chr9	133318093	133322093	uc004bzm.3	ASS1	-0.443417	-0.272882
chr9	135955925	135959925	uc011mcu.1	CELP	0.591973	-0.090737
