# Supplementary material for: Human DNA methylomes of neurodegenerative diseases show common epigenomic patterns
Source: Transl Psychiatry. 2016 Jan 19;6(1):e718–. doi: 10.1038/tp.2015.214 (PMC5068885; doi:10.1038/tp.2015.214)
Supplement: Supplementary Table 5 [file tp2015214x5.xlsx]

## Sheet: COMMONSrepeat
Table S5: Commonly differentially methylated regions (strict).
Chr.	Start	End	Size	#CpGs	Alteration	Gene promoter	Gene body
chr1	2323113	2323988	875	103	Hypomethylated	MORN1,RER1	RER1
chr1	9353191	9353594	403	63	Hypomethylated	SPSB1	SPSB1
chr1	9958305	9959462	1157	18	Hypomethylated		CTNNBIP1
chr1	14127783	14128112	329	8	Hypomethylated		PRDM2
chr1	16254623	16255019	396	18	Hypomethylated		SPEN
chr1	17764380	17764451	71	8	Hypomethylated	RCC2	RCC2
chr1	19029492	19030218	726	24	Hypomethylated		PAX7
chr1	21724297	21724839	542	25	Hypomethylated
chr1	25664934	25665369	435	41	Hypomethylated	TMEM50A,C1orf63	TMEM50A
chr1	26126306	26126860	554	68	Hypomethylated	SEPN1	SEPN1
chr1	29047067	29047446	379	14	Hypomethylated
chr1	33287941	33288656	715	17	Hypomethylated		S100PBP
chr1	33772147	33772826	679	83	Hypomethylated
chr1	36726087	36726929	842	25	Hypomethylated		THRAP3
chr1	47845186	47845863	677	16	Hypomethylated
chr1	47845973	47846394	421	26	Hypomethylated
chr1	65885364	65886182	818	43	Hypomethylated	LEPROT,LEPR	LEPROT,LEPR
chr1	65886225	65886266	41	6	Hypomethylated	LEPROT,LEPR	LEPROT,LEPR
chr1	67389802	67390146	344	16	Hypomethylated	WDR78,MIER1	WDR78
chr1	145095432	145095680	248	10	Hypomethylated	SEC22B	NBPF9,NBPF14
chr1	151170914	151171863	949	60	Hypomethylated	PIP5K1A	PIP5K1A
chr1	151255139	151255454	315	33	Hypomethylated	BC021024,ZNF687	ZNF687
chr1	151748449	151749870	1421	16	Hypomethylated		TDRKH
chr1	153917723	153918286	563	12	Hypomethylated	DENND4B	DENND4B
chr1	155931598	155932492	894	32	Hypomethylated		ARHGEF2
chr1	157962924	157963363	439	28	Hypomethylated	KIRREL	KIRREL
chr1	160938567	160939864	1297	25	Hypomethylated
chr1	161441427	161442066	639	61	Hypomethylated	TRNA_Gly,TRNA_Asp,TRNA_Leu
chr1	162836478	162837800	1322	8	Hypomethylated	C1orf110	C1orf110
chr1	166135590	166135832	242	31	Hypomethylated	FAM78B	FAM78B
chr1	169181096	169184673	3577	14	Hypomethylated		NME7
chr1	174198853	174201571	2718	30	Hypomethylated		RABGAP1L
chr1	179198400	179198830	430	51	Hypomethylated	ABL2	ABL2
chr1	190814427	190815454	1027	22	Hypomethylated
chr1	206792454	206793695	1241	24	Hypomethylated
chr1	207994639	207997189	2550	61	Hypomethylated	mir-29b-2	mir-29b-2,mir-29b-2,LOC148696
chr1	235088584	235089067	483	16	Hypomethylated
chr1	235347290	235349080	1790	12	Hypomethylated		ARID4B
chr1	994770	995434	664	73	Hypermethylated	BC033949,AK310350	BC033949,AK310350
chr1	1223871	1224176	305	34	Hypermethylated		SCNN1D
chr1	1912606	1913527	921	87	Hypermethylated		KIAA1751
chr1	2771609	2772039	430	23	Hypermethylated
chr1	6514109	6515174	1065	125	Hypermethylated		ESPN
chr1	10764459	10765127	668	49	Hypermethylated		CASZ1
chr1	16553521	16554569	1048	88	Hypermethylated
chr1	25943527	25944739	1212	146	Hypermethylated	MAN1C1	MAN1C1
chr1	26527267	26528074	807	35	Hypermethylated		CATSPER4
chr1	41848022	41848385	363	54	Hypermethylated
chr1	87797267	87797862	595	43	Hypermethylated	LMO4	LMO4
chr1	113216049	113216527	478	6	Hypermethylated	MOV10
chr1	149147879	149148155	276	14	Hypermethylated
chr1	152161479	152162338	859	51	Hypermethylated
chr1	226924363	226924961	598	42	Hypermethylated	ITPKB	ITPKB
chr1	228747512	228748091	579	55	Hypermethylated
chr1	228754798	228755193	395	36	Hypermethylated
chr1	228755208	228755466	258	30	Hypermethylated
chr1	228757480	228758555	1075	93	Hypermethylated
chr1	228758749	228759508	759	66	Hypermethylated
chr1	228761051	228761145	94	12	Hypermethylated
chr1	228761211	228761605	394	31	Hypermethylated
chr1	228767015	228767648	633	50	Hypermethylated
chr1	228768391	228768923	532	59	Hypermethylated
chr1	228769153	228769434	281	19	Hypermethylated
chr1	228770363	228770473	110	8	Hypermethylated
chr1	228770690	228771288	598	64	Hypermethylated
chr1	228774340	228774670	330	39	Hypermethylated
chr1	228775975	228776482	507	40	Hypermethylated
chr1	228776650	228777194	544	51	Hypermethylated
chr1	228777730	228778046	316	29	Hypermethylated
chr1	228778485	228778851	366	35	Hypermethylated	DUSP5P
chr1	228781107	228781681	574	54	Hypermethylated	DUSP5P	DUSP5P,RHOU
chr1	230139515	230140502	987	24	Hypermethylated
chr1	240656650	240656901	251	14	Hypermethylated	GREM2	GREM2
chr2	389225	389981	756	38	Hypomethylated
chr2	1366026	1368033	2007	45	Hypomethylated		SNTG2
chr2	25384024	25384673	649	67	Hypomethylated		POMC
chr2	32901275	32902339	1064	9	Hypomethylated		TTC27
chr2	33172611	33172736	125	23	Hypomethylated	LTBP1	LTBP1
chr2	39470592	39471075	483	36	Hypomethylated
chr2	46524450	46524679	229	31	Hypomethylated	EPAS1	EPAS1
chr2	48636742	48638463	1721	21	Hypomethylated
chr2	54925582	54926366	784	61	Hypomethylated
chr2	60929034	60930409	1375	19	Hypomethylated
chr2	65196147	65196401	254	26	Hypomethylated
chr2	86668959	86669028	69	10	Hypomethylated	KDM3A	KDM3A
chr2	86829008	86829995	987	37	Hypomethylated	BC066991	RNF103-CHMP3
chr2	120436265	120436538	273	16	Hypomethylated	TMEM177
chr2	129050303	129051587	1284	30	Hypomethylated		HS6ST1
chr2	131186291	131186358	67	6	Hypomethylated	AK054990
chr2	132440403	132440945	542	15	Hypomethylated	BX648270
chr2	133109869	133111144	1275	90	Hypomethylated
chr2	142888324	142888508	184	18	Hypomethylated	LRP1B	LRP1B
chr2	164592477	164593112	635	61	Hypomethylated	FIGN	FIGN
chr2	183501163	183502692	1529	17	Hypomethylated
chr2	187298902	187301337	2435	25	Hypomethylated
chr2	190620659	190621432	773	7	Hypomethylated		OSGEPL1
chr2	200737696	200738992	1296	15	Hypomethylated
chr2	204281048	204282727	1679	24	Hypomethylated		ABI2
chr2	232122957	232123579	622	16	Hypomethylated		ARMC9
chr2	233482224	233482573	349	12	Hypomethylated		EFHD1
chr2	234263818	234264231	413	25	Hypomethylated	DGKD	DGKD
chr2	235511538	235512135	597	18	Hypomethylated
chr2	236673856	236673950	94	7	Hypomethylated		AGAP1
chr2	240158280	240158855	575	16	Hypomethylated		HDAC4
chr2	242295746	242296131	385	47	Hypomethylated	FARP2	FARP2
chr2	242447018	242447126	108	12	Hypomethylated	STK25	STK25
chr2	5833214	5833824	610	83	Hypermethylated	SOX11	SOX11
chr2	27294663	27294848	185	26	Hypermethylated	OST4
chr2	65086582	65086873	291	16	Hypermethylated		AK097952
chr2	66672553	66673239	686	51	Hypermethylated		MEIS1
chr2	71294689	71295273	584	24	Hypermethylated	NAGK
chr2	73145197	73146007	810	85	Hypermethylated	EMX1	EMX1
chr2	92262613	92262983	370	30	Hypermethylated
chr2	95537904	95538129	225	6	Hypermethylated	TEKT4	LOC442028,TEKT4
chr2	101924486	101925139	653	83	Hypermethylated	RNF149	RNF149
chr2	112897674	112898419	745	44	Hypermethylated	FBLN7	FBLN7
chr2	127066027	127066415	388	26	Hypermethylated
chr2	132404402	132404896	494	37	Hypermethylated
chr2	132559391	132560466	1075	71	Hypermethylated	C2orf27B
chr2	160081548	160081969	421	14	Hypermethylated		TANC1
chr2	218909719	218913197	3478	39	Hypermethylated		RUFY4
chr2	225467439	225467699	260	14	Hypermethylated
chr2	231429064	231432002	2938	27	Hypermethylated
chr2	233216361	233216739	378	29	Hypermethylated
chr2	233252211	233253326	1115	87	Hypermethylated	ECEL1P2
chr2	237763413	237765139	1726	29	Hypermethylated
chr2	242888720	242889473	753	51	Hypermethylated
chr2	242989075	242989172	97	17	Hypermethylated
chr3	6902643	6903327	684	64	Hypomethylated	GRM7	GRM7
chr3	14334881	14335030	149	13	Hypomethylated
chr3	18454836	18458101	3265	26	Hypomethylated		SATB1
chr3	33840074	33840780	706	59	Hypomethylated	PDCD6IP	PDCD6IP
chr3	48279818	48280578	760	25	Hypomethylated
chr3	65291702	65293140	1438	14	Hypomethylated
chr3	110864607	110865056	449	10	Hypomethylated		PVRL3
chr3	110865077	110865237	160	13	Hypomethylated		PVRL3
chr3	124331072	124331600	528	13	Hypomethylated		KALRN
chr3	125314748	125315429	681	31	Hypomethylated	OSBPL11
chr3	129479651	129480027	376	17	Hypomethylated		TMCC1
chr3	129480043	129480165	122	10	Hypomethylated		TMCC1
chr3	136172293	136173710	1417	28	Hypomethylated		STAG1
chr3	138553072	138553936	864	105	Hypomethylated
chr3	142371944	142373333	1389	18	Hypomethylated		PLS1
chr3	148866127	148867261	1134	23	Hypomethylated		HPS3
chr3	149688269	149688864	595	79	Hypomethylated	PFN2,LOC646903	PFN2
chr3	155228504	155228937	433	10	Hypomethylated		PLCH1
chr3	156877418	156878195	777	88	Hypomethylated	CCNL1	CCNL1
chr3	156896536	156897024	488	32	Hypomethylated
chr3	163269805	163270462	657	41	Hypomethylated
chr3	172427854	172428334	480	13	Hypomethylated	NCEH1	NCEH1
chr3	195618680	195618930	250	8	Hypomethylated	TNK2	TNK2
chr3	33216061	33217255	1194	25	Hypermethylated		SUSD5
chr3	125708867	125710040	1173	66	Hypermethylated
chr3	155027307	155027995	688	41	Hypermethylated
chr3	194255287	194257035	1748	26	Hypermethylated	U6
chr3	197640163	197640640	477	19	Hypermethylated		IQCG
chr4	798143	798762	619	38	Hypomethylated		CPLX1
chr4	3217740	3218548	808	20	Hypomethylated		HTT
chr4	3512643	3513312	669	12	Hypomethylated		LRPAP1
chr4	7287650	7288174	524	25	Hypomethylated		SORCS2
chr4	20724679	20726478	1799	12	Hypomethylated		PACRGL
chr4	40676926	40677648	722	14	Hypomethylated
chr4	40754321	40754716	395	10	Hypomethylated		NSUN7
chr4	54226919	54229036	2117	11	Hypomethylated		SCFD2
chr4	80920122	80924481	4359	31	Hypomethylated		ANTXR2
chr4	87874557	87875675	1118	20	Hypomethylated		AFF1
chr4	107236960	107237874	914	50	Hypomethylated	TBCK,AIMP1	TBCK,AIMP1
chr4	143153457	143156869	3412	26	Hypomethylated		INPP4B
chr4	157157792	157158519	727	9	Hypomethylated
chr4	177171875	177172540	665	21	Hypomethylated		ASB5
chr4	184426287	184426772	485	48	Hypomethylated	LOC389247,ING2	ING2
chr4	186975440	186976005	565	6	Hypomethylated
chr4	190943669	190944241	572	45	Hypomethylated
chr4	190988149	190988337	188	18	Hypomethylated	DUX2
chr4	191003376	191003928	552	45	Hypomethylated	DUX4L4	DUX4L4
chr4	191007730	191008126	396	44	Hypomethylated	DUX2
chr4	1044048	1045134	1086	48	Hypermethylated
chr4	1521881	1522430	549	45	Hypermethylated
chr4	8858764	8860636	1872	142	Hypermethylated
chr4	9453527	9454435	908	29	Hypermethylated
chr4	69215265	69215634	369	42	Hypermethylated	YTHDC1	YTHDC1
chr4	85046961	85048380	1419	31	Hypermethylated		AK095285,BC005018
chr4	155413618	155414207	589	19	Hypermethylated	DCHS2
chr4	189332559	189333142	583	15	Hypermethylated		LOC401164
chr5	230633	231136	503	19	Hypomethylated		SDHA
chr5	561748	562245	497	47	Hypomethylated
chr5	611945	612483	538	55	Hypomethylated	CEP72	CEP72
chr5	23951349	23951669	320	34	Hypomethylated	AX747383	AX747383
chr5	34657040	34657563	523	34	Hypomethylated	RAI14	RAI14
chr5	56349762	56352088	2326	10	Hypomethylated
chr5	56469667	56469999	332	27	Hypomethylated	GPBP1	GPBP1
chr5	66509143	66510334	1191	22	Hypomethylated
chr5	79395353	79397732	2379	22	Hypomethylated
chr5	92909857	92910215	358	9	Hypomethylated		FLJ42709
chr5	92928869	92929679	810	31	Hypomethylated		NR2F1
chr5	93807794	93809165	1371	28	Hypomethylated		KIAA0825
chr5	102646995	102649807	2812	14	Hypomethylated
chr5	103289313	103289500	187	8	Hypomethylated
chr5	131281362	131282063	701	21	Hypomethylated		ACSL6
chr5	132405551	132406187	636	11	Hypomethylated		HSPA4
chr5	138064264	138065678	1414	31	Hypomethylated
chr5	138506193	138506325	132	9	Hypomethylated		SIL1
chr5	154307069	154309102	2033	32	Hypomethylated		GEMIN5
chr5	155107661	155107712	51	9	Hypomethylated
chr5	157157372	157157993	621	7	Hypomethylated	THG1L
chr5	177823014	177823124	110	11	Hypomethylated		COL23A1
chr5	178108690	178109578	888	29	Hypomethylated
chr5	1852073	1853451	1378	49	Hypermethylated
chr5	1856256	1857952	1696	109	Hypermethylated
chr5	10639080	10639204	124	25	Hypermethylated		ANKRD33B
chr5	17118818	17119107	289	8	Hypermethylated
chr5	28927813	28928847	1034	82	Hypermethylated	LOC729862
chr5	109757473	109758842	1369	17	Hypermethylated		TMEM232
chr5	137688272	137688312	40	6	Hypermethylated	KDM3B	KDM3B
chr5	140725393	140725547	154	17	Hypermethylated	PCDHGA3	PCDHGA1,PCDHGA2,PCDHGA3
chr5	178547863	178549753	1890	123	Hypermethylated		ADAMTS2
chr5	178763265	178763810	545	29	Hypermethylated		ADAMTS2
chr5	179740418	179741343	925	64	Hypermethylated		GFPT2
chr5	180479988	180481055	1067	122	Hypermethylated		BTNL9
chr5	180511927	180512660	733	28	Hypermethylated
chr6	3153126	3154296	1170	24	Hypomethylated		BPHL,TUBB2A
chr6	10720106	10720699	593	42	Hypomethylated
chr6	13737603	13738229	626	9	Hypomethylated
chr6	28104479	28104690	211	15	Hypomethylated	AK127889,BC043177	AK127889,BC043177,AK309286
chr6	31148095	31148806	711	40	Hypomethylated
chr6	32444907	32446268	1361	21	Hypomethylated
chr6	76595810	76597156	1346	11	Hypomethylated		MYO6
chr6	99589970	99590332	362	23	Hypomethylated
chr6	101209664	101214520	4856	23	Hypomethylated		ASCC3,
chr6	116959880	116961394	1514	48	Hypomethylated		ZUFSP
chr6	127836382	127836681	299	10	Hypomethylated		C6orf174
chr6	147837401	147839417	2016	19	Hypomethylated		SAMD5
chr6	150060665	150062032	1367	19	Hypomethylated		NUP43
chr6	159403938	159406035	2097	13	Hypomethylated		RSPH3
chr6	159419744	159420019	275	13	Hypomethylated	RSPH3	RSPH3
chr6	160182406	160182714	308	27	Hypomethylated	LOC100129518,ACAT2	LOC100129518
chr6	161894935	161895573	638	8	Hypomethylated		PARK2
chr6	169395871	169396437	566	24	Hypomethylated
chr6	170589315	170590462	1147	63	Hypomethylated
chr6	170599661	170600211	550	63	Hypomethylated	DLL1	DLL1
chr6	170600273	170600497	224	28	Hypomethylated	DLL1
chr6	1609524	1610673	1149	147	Hypermethylated	FOXC1
chr6	4776172	4776393	221	30	Hypermethylated	CDYL	CDYL
chr6	4776526	4776778	252	45	Hypermethylated	CDYL	CDYL
chr6	10487794	10489213	1419	51	Hypermethylated
chr6	17986895	17987573	678	57	Hypermethylated	KIF13A	KIF13A
chr6	24484333	24485356	1023	20	Hypermethylated	U6	GPLD1
chr6	27269603	27271642	2039	70	Hypermethylated	TRNA_Thr	TRNA_Thr
chr6	27620761	27621278	517	41	Hypermethylated	TRNA_Val
chr6	28662896	28665043	2147	59	Hypermethylated	TRNA_Pseudo,TRNA_Ala	TRNA_Ala
chr6	30431699	30432740	1041	58	Hypermethylated
chr6	32426734	32427985	1251	26	Hypermethylated
chr6	111302500	111302891	391	15	Hypermethylated	RPF2
chr6	114181080	114181530	450	60	Hypermethylated		MARCKS
chr6	116892827	116893386	559	20	Hypermethylated	RWDD1	RWDD1
chr6	133984842	133985254	412	25	Hypermethylated		BC041459
chr6	150302406	150303161	755	29	Hypermethylated
chr6	156982909	156983911	1002	29	Hypermethylated
chr6	157008999	157009238	239	15	Hypermethylated
chr6	159589217	159589874	657	21	Hypermethylated	FNDC1
chr7	676291	676600	309	13	Hypomethylated		PRKAR1B
chr7	844199	845256	1057	43	Hypomethylated
chr7	1056052	1056298	246	19	Hypomethylated		C7orf50
chr7	1090665	1090845	180	9	Hypomethylated		C7orf50
chr7	1198544	1198971	427	19	Hypomethylated	ZFAND2A,AK090593	ZFAND2A
chr7	2137468	2138371	903	41	Hypomethylated		MAD1L1
chr7	2256990	2257413	423	12	Hypomethylated	MAD1L1	MAD1L1
chr7	2282529	2282892	363	12	Hypomethylated	FTSJ2,NUDT1	NUDT1
chr7	7678305	7678783	478	11	Hypomethylated	LOC729852	RPA3
chr7	17806349	17807766	1417	11	Hypomethylated
chr7	22030250	22032268	2018	31	Hypomethylated
chr7	33074693	33076003	1310	25	Hypomethylated	AX721280	NT5C3,AX721280,AVL9
chr7	33098300	33099844	1544	15	Hypomethylated		NT5C3
chr7	66021170	66021709	539	63	Hypomethylated		LOC493754
chr7	72649183	72649619	436	47	Hypomethylated		FKBP6,NCF1B
chr7	74164972	74165406	434	15	Hypomethylated	GTF2I	GTF2I
chr7	91764935	91765352	417	14	Hypomethylated	CYP51A1,AL133568	CYP51A1,AL133568
chr7	95400880	95401361	481	18	Hypomethylated	DYNC1I1
chr7	99516643	99517120	477	50	Hypomethylated	TRIM4	TRIM4
chr7	117513305	117513641	336	58	Hypomethylated	CTTNBP2	CTTNBP2
chr7	148047286	148048860	1574	25	Hypomethylated		CNTNAP2
chr7	151218300	151218832	532	23	Hypomethylated	RHEB
chr7	157478138	157478756	618	58	Hypomethylated		PTPRN2
chr7	30864	31708	844	59	Hypermethylated
chr7	52341149	52341788	639	31	Hypermethylated
chr7	55072298	55073268	970	57	Hypermethylated
chr7	64034590	64035934	1344	48	Hypermethylated	AK125429	AK125429
chr7	95181269	95182006	737	32	Hypermethylated
chr7	95182055	95182327	272	18	Hypermethylated
chr7	101005724	101005918	194	13	Hypermethylated	EMID2,EMID2
chr7	116592959	116593611	652	57	Hypermethylated	ST7-AS1,ST7,ST7-OT4	ST7-AS1,ST7
chr7	127992026	127992559	533	62	Hypermethylated		PRRT4
chr7	148095930	148096413	483	6	Hypermethylated		CNTNAP2
chr7	152693944	152694888	944	9	Hypermethylated
chr7	154585407	154585598	191	8	Hypermethylated		DPP6
chr7	155142291	155142470	179	13	Hypermethylated
chr8	990687	990881	194	8	Hypomethylated		BC022082
chr8	7078934	7079119	185	15	Hypomethylated
chr8	11301860	11302379	519	27	Hypomethylated	FAM167A	FAM167A
chr8	12294913	12295145	232	9	Hypomethylated	FAM86B1,FAM86B2,LOC100506990	LOC100506990
chr8	14526672	14529874	3202	15	Hypomethylated		SGCZ
chr8	35808326	35809967	1641	23	Hypomethylated
chr8	37913185	37913758	573	13	Hypomethylated		EIF4EBP1
chr8	37962774	37963588	814	69	Hypomethylated	ASH2L	ASH2L
chr8	38614415	38614981	566	59	Hypomethylated	TACC1	TACC1
chr8	42415718	42417859	2141	25	Hypomethylated
chr8	42861028	42861626	598	21	Hypomethylated		HOOK3
chr8	48241171	48243127	1956	29	Hypomethylated		KIAA0146
chr8	54163895	54164180	285	22	Hypomethylated	OPRK1	OPRK1
chr8	59883817	59885070	1253	22	Hypomethylated		TOX
chr8	68222354	68222672	318	22	Hypomethylated		ARFGEF1
chr8	70157442	70157823	381	22	Hypomethylated
chr8	74206613	74207424	811	111	Hypomethylated	RPL7,RDH10	RDH10
chr8	81083814	81084136	322	37	Hypomethylated	TPD52	TPD52
chr8	98843596	98846547	2951	43	Hypomethylated		LAPTM4B
chr8	109448096	109451562	3466	20	Hypomethylated
chr8	131027621	131028502	881	64	Hypomethylated	FAM49B	FAM49B
chr8	141467581	141467974	393	46	Hypomethylated	TRAPPC9	TRAPPC9
chr8	142062684	142063833	1149	17	Hypomethylated
chr8	142819223	142819799	576	41	Hypomethylated
chr8	145050930	145051205	275	49	Hypomethylated	PLEC
chr8	145133450	145133919	469	56	Hypomethylated	EXOSC4	EXOSC4
chr8	145515341	145515417	76	15	Hypomethylated	BOP1,HSF1	HSF1
chr8	11324666	11324964	298	19	Hypermethylated	FAM167A
chr8	11653166	11653579	413	19	Hypermethylated	FDFT1	FDFT1
chr8	21647303	21647614	311	28	Hypermethylated	GFRA2	DOK2
chr8	25836367	25837357	990	30	Hypermethylated		PPP2R2A,EBF2
chr8	27736238	27737871	1633	45	Hypermethylated		SCARA5
chr8	49342200	49342785	585	14	Hypermethylated
chr8	56768669	56769402	733	26	Hypermethylated
chr8	59058676	59059235	559	41	Hypermethylated	FAM110B	FAM110B
chr8	59324158	59324409	251	14	Hypermethylated	UBXN2B	UBXN2B
chr8	64080889	64081613	724	78	Hypermethylated	YTHDF3	YTHDF3
chr8	126441753	126442202	449	46	Hypermethylated	TRIB1
chr8	141108808	141109344	536	39	Hypermethylated		TRAPPC9
chr8	141110260	141110823	563	39	Hypermethylated		TRAPPC9
chr8	145729324	145730143	819	32	Hypermethylated	GPT	GPT
chr9	1052505	1052853	348	15	Hypomethylated	DMRT2	DMRT2
chr9	15234334	15234628	294	16	Hypomethylated	TTC39B	TTC39B
chr9	16700425	16702388	1963	21	Hypomethylated		BNC2
chr9	34590060	34590209	149	22	Hypomethylated	CNTFR	CNTFR
chr9	40403926	40404210	284	7	Hypomethylated
chr9	42252098	42252195	97	9	Hypomethylated
chr9	42252245	42252344	99	8	Hypomethylated
chr9	44118035	44120003	1968	133	Hypomethylated
chr9	44401835	44402267	432	35	Hypomethylated
chr9	46843416	46843915	499	15	Hypomethylated
chr9	70921327	70921883	556	34	Hypomethylated
chr9	70921965	70922356	391	34	Hypomethylated
chr9	84229058	84230238	1180	20	Hypomethylated		TLE1
chr9	97906069	97907195	1126	30	Hypomethylated		FANCC
chr9	98189483	98190624	1141	17	Hypomethylated
chr9	98917409	98917684	275	19	Hypomethylated
chr9	99212366	99212774	408	68	Hypomethylated	HABP4	HABP4
chr9	138627723	138628172	449	17	Hypomethylated		KCNT1
chr9	138986028	138986712	684	57	Hypomethylated	NACC2	NACC2
chr9	140008263	140008559	296	42	Hypomethylated	DPP7	DPP7
chr9	140311233	140312304	1071	122	Hypomethylated		EXD3
chr9	141044332	141044511	179	11	Hypomethylated	TUBBP5
chr9	141044887	141045112	225	20	Hypomethylated	TUBBP5	TUBBP5
chr9	213769	214021	252	19	Hypermethylated	C9orf66,DOCK8	C9orf66
chr9	25317967	25318252	285	8	Hypermethylated
chr9	34379977	34380322	345	19	Hypermethylated	C9orf24	C9orf24
chr9	65602682	65602871	189	27	Hypermethylated
chr9	69380717	69380858	141	13	Hypermethylated	ANKRD20A4,LOC441426
chr9	69380912	69381610	698	41	Hypermethylated	ANKRD20A4,LOC441426
chr9	70402815	70402883	68	9	Hypermethylated
chr9	75672517	75673654	1137	20	Hypermethylated		ALDH1A1
chr9	82188658	82189474	816	17	Hypermethylated	TLE4	TLE4
chr9	98270622	98271124	502	74	Hypermethylated	PTCH1	PTCH1
chr9	134165133	134165712	579	35	Hypermethylated	PPAPDC3	PPAPDC3
chr9	139715258	139716120	862	77	Hypermethylated	C9orf86	C9orf86
chr10	850196	850317	121	8	Hypomethylated
chr10	7671007	7671349	342	16	Hypomethylated		ITIH5
chr10	10947709	10949077	1368	22	Hypomethylated
chr10	11060217	11060373	156	30	Hypomethylated	CELF2	CELF2
chr10	12191237	12192159	922	19	Hypomethylated		SEC61A2
chr10	23119545	23120223	678	22	Hypomethylated
chr10	30069338	30070198	860	10	Hypomethylated
chr10	49513995	49514273	278	9	Hypomethylated	MAPK8
chr10	61110684	61111574	890	20	Hypomethylated	FAM13C	FAM13C
chr10	62552046	62556211	4165	28	Hypomethylated		CDK1
chr10	63213234	63213510	276	13	Hypomethylated	TMEM26,BC041470	BC041470
chr10	74798574	74800273	1699	32	Hypomethylated		P4HA1
chr10	81583473	81583959	486	6	Hypomethylated	LOC642361
chr10	83069254	83069397	143	9	Hypomethylated
chr10	94734663	94735131	468	35	Hypomethylated		EXOC6
chr10	103874730	103875058	328	14	Hypomethylated	LDB1	LDB1
chr10	111768630	111769054	424	10	Hypomethylated	ADD3,LOC100505933	ADD3
chr10	129637147	129638558	1411	13	Hypomethylated
chr10	132099039	132099343	304	21	Hypomethylated
chr10	134457640	134457814	174	12	Hypomethylated		INPP5A
chr10	20109278	20110959	1681	40	Hypermethylated		PLXDC2
chr10	22766277	22766784	507	46	Hypermethylated
chr10	29186074	29187028	954	34	Hypermethylated
chr10	43447014	43448037	1023	45	Hypermethylated
chr10	66813278	66813870	592	41	Hypermethylated
chr10	77909926	77911279	1353	31	Hypermethylated		C10orf11
chr10	80830398	80831052	654	32	Hypermethylated	LOC283050,ZMIZ1	ZMIZ1
chr10	88148312	88149210	898	41	Hypermethylated
chr10	119305409	119307320	1911	71	Hypermethylated	EMX2OS	EMX2
chr10	126481157	126481303	146	14	Hypermethylated	METTL10
chr10	127462231	127462916	685	74	Hypermethylated	MMP21	MMP21
chr10	133999440	133999881	441	50	Hypermethylated	DPYSL4
chr10	135061216	135061782	566	34	Hypermethylated	MIR202
chr11	224424	226861	2437	38	Hypomethylated		SIRT3
chr11	246449	249022	2573	29	Hypomethylated		PSMD13
chr11	1592649	1593040	391	46	Hypomethylated	DUSP8,LOC338651	MOB2,DUSP8
chr11	2721351	2721774	423	43	Hypomethylated	KCNQ1OT1	KCNQ1
chr11	10875430	10876126	696	11	Hypomethylated	ZBED5	ZBED5
chr11	16938449	16939020	571	10	Hypomethylated		PLEKHA7
chr11	17487221	17488703	1482	22	Hypomethylated		ABCC8
chr11	35439763	35440138	375	26	Hypomethylated	SLC1A2	SLC1A2
chr11	46142642	46143176	534	38	Hypomethylated	PHF21A	PHF21A
chr11	60719630	60719947	317	11	Hypomethylated	SLC15A3
chr11	63975006	63975285	279	11	Hypomethylated	FERMT3	FERMT3
chr11	68177391	68177927	536	30	Hypomethylated		LRP5
chr11	68684159	68684734	575	15	Hypomethylated		IGHMBP2
chr11	70228154	70229067	913	18	Hypomethylated		PPFIA1,AK125463
chr11	73679479	73680051	572	13	Hypomethylated		DNAJB13
chr11	93517944	93518056	112	13	Hypomethylated	MED17	MED17
chr11	101972557	101974004	1447	27	Hypomethylated
chr11	105047037	105049615	2578	31	Hypomethylated
chr11	129871654	129872971	1317	124	Hypomethylated	PRDM10,LINC00167	PRDM10,LINC00167
chr11	131125787	131126943	1156	14	Hypomethylated
chr11	2019930	2020669	739	36	Hypermethylated	H19,MIR675
chr11	6592054	6592443	389	36	Hypermethylated		DNHD1
chr11	44587386	44588086	700	22	Hypermethylated	CD82	CD82
chr11	62693269	62694099	830	71	Hypermethylated
chr11	72301000	72301924	924	72	Hypermethylated		PDE2A
chr11	74865830	74866663	833	11	Hypermethylated		SLCO2B1
chr11	78127857	78128334	477	40	Hypermethylated	GAB2	GAB2
chr11	86442655	86442806	151	13	Hypermethylated
chr11	88241942	88242531	589	76	Hypermethylated		GRM5
chr11	89518996	89519213	217	21	Hypermethylated
chr11	117050060	117050485	425	18	Hypermethylated	SIDT2	SIDT2
chr11	129214342	129215103	761	28	Hypermethylated
chr11	132951781	132952251	470	33	Hypermethylated		OPCML
chr11	134721251	134722461	1210	29	Hypermethylated
chr12	1617770	1618347	577	25	Hypomethylated
chr12	4382022	4382681	659	34	Hypomethylated	CCND2
chr12	8107598	8107929	331	23	Hypomethylated
chr12	9216898	9217147	249	28	Hypomethylated	C12orf33,LOC144571	C12orf33
chr12	32478243	32479604	1361	23	Hypomethylated		BICD1
chr12	41991565	41997625	6060	33	Hypomethylated
chr12	44152507	44153206	699	52	Hypomethylated	PUS7L,IRAK4	PUS7L,IRAK4
chr12	111244151	111245173	1022	24	Hypomethylated
chr12	112330773	112333147	2374	36	Hypomethylated		MAPKAPK5
chr12	112656641	112657332	691	15	Hypomethylated		C12orf51
chr12	125619711	125621092	1381	27	Hypomethylated		AACS
chr12	126537203	126539295	2092	21	Hypomethylated
chr12	129839990	129840740	750	19	Hypomethylated		TMEM132D
chr12	129840846	129841027	181	19	Hypomethylated		TMEM132D
chr12	131355987	131356359	372	40	Hypomethylated	RAN
chr12	1499803	1502678	2875	20	Hypermethylated		ERC1
chr12	9217859	9218595	736	16	Hypermethylated	C12orf33,LOC144571	LOC144571
chr12	9554748	9555281	533	13	Hypermethylated	DQ599803	DQ599803
chr12	15942802	15943411	609	17	Hypermethylated	EPS8
chr12	85304811	85305417	606	24	Hypermethylated	SLC6A15	SLC6A15
chr12	119616574	119617280	706	31	Hypermethylated	HSPB8	HSPB8
chr12	124873130	124873408	278	20	Hypermethylated		NCOR2
chr12	130824012	130824704	692	32	Hypermethylated	PIWIL1	PIWIL1
chr12	133015961	133016544	583	29	Hypermethylated
chr13	45010399	45010954	555	13	Hypomethylated	TSC22D1	TSC22D1
chr13	46960710	46961785	1075	91	Hypomethylated	KIAA0226L	KIAA0226L
chr13	85448634	85451151	2517	28	Hypomethylated
chr13	98828596	98829048	452	29	Hypomethylated	RNF113B	FARP1,RNF113B
chr13	112716001	112716638	637	29	Hypomethylated
chr13	114301448	114302084	636	22	Hypomethylated
chr13	32404107	32405631	1524	12	Hypermethylated
chr13	33995152	33997716	2564	15	Hypermethylated		STARD13
chr13	73128438	73130560	2122	26	Hypermethylated
chr13	101628055	101628138	83	10	Hypermethylated
chr13	101628151	101628310	159	14	Hypermethylated
chr13	110075693	110079003	3310	23	Hypermethylated
chr13	112773086	112773335	249	8	Hypermethylated
chr13	114964587	114964704	117	23	Hypermethylated
chr13	114965737	114966880	1143	30	Hypermethylated
chr14	58882599	58882806	207	8	Hypomethylated		TIMM9
chr14	60715085	60715393	308	15	Hypomethylated	PPM1A	PPM1A
chr14	71616289	71618864	2575	22	Hypomethylated
chr14	73711367	73711923	556	14	Hypomethylated	BC044305	PAPLN,BC044305
chr14	76732859	76733110	251	10	Hypomethylated
chr14	99641876	99642399	523	64	Hypomethylated		BCL11B
chr14	102050305	102051145	840	56	Hypomethylated
chr14	22759699	22762910	3211	26	Hypermethylated		TCRA,TRA,TRAC,TRD,TRAC
chr14	51410312	51410585	273	10	Hypermethylated	PYGL	PYGL
chr14	104674451	104674929	478	26	Hypermethylated
chr14	105292077	105292448	371	20	Hypermethylated
chr15	24722784	24722938	154	12	Hypomethylated
chr15	26874076	26874856	780	45	Hypomethylated	GABRB3	GABRB3
chr15	30544711	30545516	805	11	Hypomethylated		DKFZP434L187
chr15	31621570	31622135	565	31	Hypomethylated		KLF13
chr15	31776043	31776910	867	112	Hypomethylated		OTUD7A
chr15	34659502	34659866	364	39	Hypomethylated	LPCAT4
chr15	60883719	60884894	1175	154	Hypomethylated	RORA	RORA
chr15	62093406	62095445	2039	19	Hypomethylated
chr15	65369127	65369513	386	50	Hypomethylated	RASL12,KBTBD13	KBTBD13
chr15	73345343	73345762	419	20	Hypomethylated	NEO1	NEO1
chr15	75871102	75871276	174	33	Hypomethylated	PTPN9	PTPN9
chr15	100832441	100832712	271	18	Hypomethylated		ADAMTS17
chr15	20981250	20981359	109	15	Hypermethylated
chr15	22095160	22095503	343	41	Hypermethylated
chr15	22921556	22922088	532	27	Hypermethylated	CYFIP1	CYFIP1
chr15	23454888	23455638	750	49	Hypermethylated
chr15	69111160	69111251	91	11	Hypermethylated		ANP32A
chr15	69324970	69325616	646	44	Hypermethylated	NOX5	NOX5,MIR548H4
chr15	80444633	80444909	276	18	Hypermethylated	FAH
chr15	89921672	89922852	1180	115	Hypermethylated	LOC254559	LOC254559
chr15	96866476	96866786	310	24	Hypermethylated		AK000872,AK307134
chr16	2954631	2955413	782	72	Hypomethylated
chr16	3928947	3929706	759	35	Hypomethylated	CREBBP	CREBBP
chr16	4323120	4323919	799	82	Hypomethylated	TFAP4
chr16	4525532	4525896	364	17	Hypomethylated	NMRAL1,HMOX2	HMOX2
chr16	31115370	31115512	142	9	Hypomethylated
chr16	33852984	33853424	440	52	Hypomethylated
chr16	46698660	46699455	795	14	Hypomethylated		VPS35
chr16	85645951	85646423	472	25	Hypomethylated	KIAA0182	KIAA0182
chr16	88034523	88034911	388	35	Hypomethylated		BANP
chr16	89044300	89044523	223	8	Hypomethylated	CBFA2T3
chr16	89945328	89945963	635	38	Hypomethylated		TCF25
chr16	60472	60530	58	7	Hypermethylated	DDX11L10
chr16	2674356	2674426	70	6	Hypermethylated		LOC652276,PDPK1
chr16	3242413	3243172	759	45	Hypermethylated	TRNA_Lys,TRNA_Pro,TRNA_Arg
chr16	4431239	4431870	631	48	Hypermethylated	VASN	CORO7-PAM16,CORO7,VASN
chr16	19127122	19127745	623	25	Hypermethylated	ITPRIPL2	ITPRIPL2
chr16	28723560	28723754	194	6	Hypermethylated	EIF3C	EIF3CL,NPIPL1,EIF3C
chr16	29118636	29119386	750	30	Hypermethylated	AK075019	RRN3P2,AK075019,NPIPL1
chr16	29231877	29232591	714	45	Hypermethylated		NPIPL1
chr16	30615565	30616501	936	65	Hypermethylated		ZNF689
chr16	50718040	50719042	1002	21	Hypermethylated
chr16	54228016	54228584	568	30	Hypermethylated
chr16	66982448	66983200	752	48	Hypermethylated
chr16	78376138	78377105	967	11	Hypermethylated		WWOX
chr16	85981511	85982066	555	32	Hypermethylated
chr16	88519571	88520407	836	135	Hypermethylated	ZFPM1	ZFPM1
chr16	88599434	88600094	660	62	Hypermethylated		ZFPM1
chr17	746433	746826	393	18	Hypomethylated		NXN
chr17	800717	801428	711	23	Hypomethylated	NXN	NXN
chr17	8906355	8906968	613	94	Hypomethylated
chr17	17287193	17287543	350	24	Hypomethylated
chr17	17627874	17628272	398	41	Hypomethylated		RAI1
chr17	19839579	19841386	1807	17	Hypomethylated		AKAP10
chr17	26538954	26539423	469	6	Hypomethylated
chr17	26699229	26699587	358	45	Hypomethylated	VTN,SARM1	SARM1,TMEM199
chr17	26732213	26732899	686	33	Hypomethylated	SLC46A1	SLC46A1
chr17	27276548	27277232	684	52	Hypomethylated	PHF12	PHF12
chr17	29654005	29655094	1089	22	Hypomethylated		NF1
chr17	30770797	30771177	380	22	Hypomethylated	PSMD11
chr17	34294560	34295240	680	26	Hypomethylated
chr17	34898364	34898860	496	24	Hypomethylated	GGNBP2
chr17	34936930	34937894	964	29	Hypomethylated		GGNBP2
chr17	37617707	37618194	487	32	Hypomethylated	CDK12	CDK12
chr17	37618360	37618498	138	9	Hypomethylated	CDK12	CDK12
chr17	40427146	40427595	449	11	Hypomethylated	STAT5B	STAT5B
chr17	42296752	42296996	244	41	Hypomethylated	UBTF	UBTF
chr17	42297002	42297142	140	19	Hypomethylated	UBTF	UBTF
chr17	44337275	44337704	429	44	Hypomethylated
chr17	44344222	44345237	1015	105	Hypomethylated
chr17	46968058	46969508	1450	56	Hypomethylated	ATP5G1
chr17	60034988	60035640	652	19	Hypomethylated		MED13
chr17	60141831	60142662	831	46	Hypomethylated	MED13	MED13
chr17	60142751	60143020	269	34	Hypomethylated	MED13
chr17	60556471	60557536	1065	75	Hypomethylated	TLK2	TLK2
chr17	60671755	60672848	1093	17	Hypomethylated		TLK2
chr17	61514198	61515432	1234	69	Hypomethylated	CYB561	CYB561
chr17	62502516	62502845	329	26	Hypomethylated	DDX5,CEP95
chr17	66097706	66098039	333	43	Hypomethylated	LOC100499466	LOC100499466
chr17	66507803	66508705	902	86	Hypomethylated	PRKAR1A	PRKAR1A
chr17	73550326	73550797	471	14	Hypomethylated		LLGL2
chr17	77698566	77698886	320	10	Hypomethylated
chr17	79591497	79591895	398	13	Hypomethylated		NPLOC4
chr17	80723314	80723656	342	13	Hypomethylated		TBCD
chr17	17584883	17585231	348	57	Hypermethylated	RAI1	RAI1
chr17	34997820	34998496	676	66	Hypermethylated
chr17	35044859	35045994	1135	30	Hypermethylated
chr17	43198553	43198997	444	36	Hypermethylated		PLCD3
chr17	43698439	43698675	236	9	Hypermethylated	MGC57346,CRHR1	MGC57346,CRHR1
chr17	47020924	47021926	1002	34	Hypermethylated	SNF8	SNF8
chr17	48970565	48971322	757	28	Hypermethylated
chr17	51182898	51185570	2672	35	Hypermethylated
chr17	60215833	60216284	451	37	Hypermethylated
chr17	76333613	76333726	113	7	Hypermethylated
chr17	76875843	76876491	648	33	Hypermethylated		TIMP2
chr17	78038002	78039528	1526	52	Hypermethylated		CCDC40
chr17	80185919	80186498	579	46	Hypermethylated	SLC16A3	SLC16A3
chr18	736906	737942	1036	15	Hypomethylated		YES1
chr18	6682005	6683076	1071	17	Hypomethylated
chr18	9580001	9580758	757	24	Hypomethylated		PPP4R1
chr18	22009976	22011885	1909	17	Hypomethylated		IMPACT
chr18	23127284	23128500	1216	18	Hypomethylated
chr18	25756639	25756979	340	51	Hypomethylated	CDH2	CDH2
chr18	38518332	38519602	1270	8	Hypomethylated
chr18	43285704	43288254	2550	26	Hypomethylated
chr18	70518890	70520917	2027	40	Hypomethylated		NETO1
chr18	76752440	76752594	154	20	Hypomethylated	SALL3	SALL3
chr18	77497461	77497630	169	8	Hypomethylated		CTDP1
chr18	515214	515294	80	11	Hypermethylated
chr18	515324	515610	286	23	Hypermethylated
chr18	6290066	6292820	2754	23	Hypermethylated		L3MBTL4
chr18	11613516	11614356	840	52	Hypermethylated
chr19	447607	448387	780	32	Hypomethylated		SHC2
chr19	1469891	1470866	975	95	Hypomethylated		APC2,C19orf25
chr19	2294377	2294733	356	16	Hypomethylated		SPPL2B,LINGO3
chr19	2433418	2433944	526	35	Hypomethylated		LMNB2
chr19	5147553	5148279	726	38	Hypomethylated		KDM4B
chr19	7131933	7132539	606	21	Hypomethylated		INSR
chr19	12064146	12066185	2039	13	Hypomethylated		ZNF763
chr19	12578777	12579269	492	23	Hypomethylated		ZNF709
chr19	14228096	14228362	266	20	Hypomethylated	PRKACA	PRKACA
chr19	18780069	18780549	480	26	Hypomethylated		KLHL26
chr19	19496138	19496967	829	105	Hypomethylated	GATAD2A	GATAD2A
chr19	29217790	29218774	984	85	Hypomethylated	BC068609	BC068609
chr19	30716794	30717053	259	35	Hypomethylated
chr19	32897202	32897556	354	19	Hypomethylated	DPY19L3	DPY19L3
chr19	33328315	33329087	772	13	Hypomethylated		SLC7A9
chr19	34663802	34664179	377	39	Hypomethylated	LSM14A	LSM14A
chr19	35632686	35633555	869	29	Hypomethylated	LGI4,FXYD7	LGI4,FXYD1
chr19	36769442	36769917	475	35	Hypomethylated
chr19	37969299	37972350	3051	36	Hypomethylated		ZNF570
chr19	40421384	40421658	274	30	Hypomethylated		FCGBP
chr19	44488512	44489058	546	31	Hypomethylated	ZNF155	ZNF155
chr19	47259861	47260106	245	23	Hypomethylated	FKRP	FKRP
chr19	47670554	47671645	1091	23	Hypomethylated		SAE1
chr19	48205970	48206378	408	20	Hypomethylated		GLTSCR1
chr19	49232176	49232542	366	48	Hypomethylated		RASIP1
chr19	58296852	58297059	207	15	Hypomethylated		ZNF587
chr19	58379840	58380731	891	20	Hypomethylated	BC011243	ZNF814,BC011243
chr19	58459576	58459833	257	11	Hypomethylated	ZNF256
chr19	58753154	58753543	389	7	Hypomethylated		ZNF544
chr19	58879225	58880489	1264	143	Hypomethylated	ZNF837	ZNF837
chr19	604926	605255	329	19	Hypermethylated		HCN2
chr19	813123	813226	103	14	Hypermethylated	LPPR3,MIR3187	LPPR3
chr19	1789247	1790009	762	60	Hypermethylated		ATP8B3
chr19	2251562	2251782	220	37	Hypermethylated	MIR4321	AMH
chr19	2253850	2254214	364	20	Hypermethylated		JSRP1
chr19	3005670	3006392	722	30	Hypermethylated		TLE2
chr19	3006426	3006819	393	30	Hypermethylated		TLE2
chr19	4329122	4329539	417	20	Hypermethylated		STAP2
chr19	11537223	11537557	334	14	Hypermethylated		CCDC151
chr19	12176405	12177063	658	27	Hypermethylated	ZNF844	ZNF844
chr19	13133365	13134322	957	37	Hypermethylated	NFIX	NFIX
chr19	14584669	14585139	470	67	Hypermethylated	PTGER1	PTGER1
chr19	15131880	15132547	667	39	Hypermethylated		CCDC105
chr19	16221590	16221942	352	29	Hypermethylated	RAB8A
chr19	22235696	22236525	829	33	Hypermethylated	ZNF257	ZNF257
chr19	36800145	36800455	310	33	Hypermethylated	LOC100134317
chr19	40398081	40398447	366	45	Hypermethylated		FCGBP
chr19	41103451	41103697	246	8	Hypermethylated	LTBP4	LTBP4
chr19	41414206	41415011	805	24	Hypermethylated		CYP2A7
chr19	45260435	45260678	243	23	Hypermethylated		BCL3
chr19	45579135	45579586	451	38	Hypermethylated	ZNF296	ZNF296
chr19	46907119	46908108	989	52	Hypermethylated
chr19	54041740	54042514	774	36	Hypermethylated	ZNF331	ZNF331
chr19	54057783	54058440	657	51	Hypermethylated	ZNF331	ZNF331
chr19	55667548	55667994	446	32	Hypermethylated	TNNI3	TNNI3
chr20	4029358	4030415	1057	27	Hypomethylated
chr20	17948654	17948961	307	24	Hypomethylated	SNX5,C20orf72,AK296947	SNX5,AK296947
chr20	26188639	26189347	708	94	Hypomethylated	LOC284801,MIR663A	LOC284801,MIR663A
chr20	29518575	29521136	2561	123	Hypomethylated
chr20	32089854	32090883	1029	44	Hypomethylated		CBFA2T2
chr20	33287857	33288440	583	8	Hypomethylated
chr20	46777528	46779115	1587	36	Hypomethylated
chr20	46996251	46996908	657	24	Hypomethylated	LINC00494	LINC00494
chr20	50385270	50385486	216	19	Hypomethylated	ATP9A
chr20	60640170	60640246	76	11	Hypomethylated	TAF4	TAF4
chr20	60640361	60640535	174	36	Hypomethylated	TAF4	TAF4
chr20	61493371	61493550	179	20	Hypomethylated	TCFL5
chr20	62259655	62260148	493	17	Hypomethylated	GMEB2
chr20	25833761	25834085	324	13	Hypermethylated		FAM182B
chr20	43933001	43933126	125	24	Hypermethylated	MATN4	MATN4
chr20	44746460	44746845	385	18	Hypermethylated	CD40
chr20	44879817	44880287	470	61	Hypermethylated	CDH22	CDH22
chr20	47013162	47014175	1013	50	Hypermethylated
chr20	55923394	55923701	307	27	Hypermethylated		MIR5095
chr20	61347857	61348129	272	16	Hypermethylated		NTSR1
chr20	61660467	61661213	746	58	Hypermethylated		LOC63930
chr20	61964194	61965395	1201	42	Hypermethylated
chr21	35008155	35009470	1315	21	Hypomethylated		DONSON,CRYZL1
chr21	37681637	37681983	346	26	Hypomethylated
chr21	42539743	42539988	245	31	Hypomethylated	BACE2,MIR3197	BACE2
chr21	45991854	45992414	560	31	Hypomethylated	KRTAP10-4	TSPEAR
chr21	46221722	46222025	303	36	Hypomethylated	UBE2G2	UBE2G2
chr21	46239016	46239822	806	28	Hypomethylated	SUMO3
chr21	21868044	21870287	2243	6	Hypermethylated
chr21	21870464	21874668	4204	25	Hypermethylated
chr21	46238363	46238727	364	42	Hypermethylated	SUMO3
chr21	47580024	47580892	868	53	Hypermethylated
chr21	47581080	47581241	161	21	Hypermethylated		C21orf56
chr21	47581275	47581967	692	79	Hypermethylated		C21orf56
chr22	18507585	18507711	126	8	Hypomethylated	MICAL3
chr22	18507747	18507905	158	8	Hypomethylated	MICAL3
chr22	28192679	28195727	3048	262	Hypomethylated	MN1	MN1
chr22	37880854	37881985	1131	37	Hypomethylated	MFNG	MFNG,CARD10
chr22	42620304	42621943	1639	35	Hypomethylated
chr22	44255203	44256211	1008	27	Hypomethylated		SULT4A1
chr22	48448520	48449487	967	25	Hypomethylated
chr22	48884885	48885113	228	27	Hypomethylated	FAM19A5
chr22	49062324	49062942	618	17	Hypomethylated		FAM19A5
chr22	50885090	50885408	318	18	Hypomethylated		SBF1
chr22	20708928	20709078	150	25	Hypermethylated		USP41
chr22	20946011	20946833	822	34	Hypermethylated
chr22	28948622	28949107	485	23	Hypermethylated		TTC28
chr22	31983701	31984730	1029	11	Hypermethylated		SFI1
chr22	32600085	32601429	1344	72	Hypermethylated	RFPL2	RFPL2
chr22	38568566	38568995	429	14	Hypermethylated		PLA2G6
chr22	38965691	38966284	593	46	Hypermethylated	DMC1	DMC1
chr22	45899903	45900630	727	23	Hypermethylated	FBLN1	FBLN1
chr22	50984767	50986037	1270	109	Hypermethylated	KLHDC7B
