# Supplementary material for: Human DNA methylomes of neurodegenerative diseases show common epigenomic patterns
Source: Transl Psychiatry. 2016 Jan 19;6(1):e718–. doi: 10.1038/tp.2015.214 (PMC5068885; doi:10.1038/tp.2015.214)
Supplement: Supplementary Table 6 [file tp2015214x6.xls]

## Sheet: commonDiseases
Table S6: Commonly differentially methylated genes (loose).
Symbol	Transcript ID
	AD	LBD	PD	DS
5S_rRNA	uc021pou.1;uc021urx.1;uc021wjp.1;uc022axx.1	uc021wjp.1;uc021xde.1;uc021xlz.1	uc021pou.1;uc021qvm.1;uc021rlm.1;uc021vzi.1;uc021wjp.1;uc022bia.1	uc021vzi.1;uc021wjp.1;uc021xlz.1;uc022akm.1
AAMP	uc002vhk.3;uc002vhl.3	uc002vhl.3;uc002vhk.3	uc002vhk.3;uc002vhl.3	uc002vhl.3;uc002vhk.3
ABCA17P	uc002cqa.1;uc002cqb.1;uc002cqc.1	uc002cqa.1;uc002cqb.1;uc002cqc.1	uc002cqa.1;uc002cqb.1;uc002cqc.1	uc002cqc.1;uc002cqb.1;uc002cqa.1
ABCA3	uc010bsk.1;uc002cpy.1;uc010bsl.1	uc010bsk.1;uc002cpy.1;uc010bsl.1	uc010bsk.1;uc010bsl.1;uc002cpy.1	uc010bsl.1;uc010bsk.1;uc002cpy.1
ABCC1	uc010bvi.3;uc010bvj.3;uc010bvl.3;uc010bvk.3;uc010bvm.3;uc021tdr.1	uc010bvm.3;uc010bvk.3;uc010bvl.3;uc010bvj.3;uc010bvi.3;uc002del.4	uc010bvi.3;uc010bvj.3;uc010bvl.3;uc010bvk.3;uc010bvm.3;uc021tdr.1	uc010bvl.3;uc010bvj.3;uc010bvm.3;uc010bvk.3;uc010bvi.3
ABCG1	uc002zar.3;uc011aev.2;uc002zaq.3;uc002zap.3	uc002zao.3;uc011aev.2;uc002zap.3;uc002zaq.3;uc002zar.3	uc011aev.2;uc002zar.3;uc002zaq.3;uc002zap.3	uc011aev.2;uc002zar.3
ABCG2	uc003hrj.1;uc003hri.1;uc003hrk.1;uc003hrg.3	uc003hrg.3;uc003hrk.1;uc003hrj.1;uc003hri.1	uc003hri.1;uc003hrj.1;uc003hrk.1;uc003hrg.3	uc003hri.1;uc003hrj.1;uc003hrk.1;uc003hrg.3
ABHD14A	uc003dco.3;uc010hlz.2	uc003dco.3;uc010hlz.2	uc010hlz.2;uc003dco.3	uc010hlz.2;uc003dco.3
ABHD14B	uc003dcm.3;uc021wza.1;uc011bdy.2;uc011bdz.1;uc003dcn.3	uc011bdz.1;uc011bdy.2;uc021wza.1;uc003dcm.3;uc003dcn.3	uc003dcm.3;uc021wza.1;uc011bdy.2;uc011bdz.1	uc003dcm.3;uc021wza.1;uc011bdy.2;uc011bdz.1
ABHD15	uc002hed.2	uc002hed.2	uc002hed.2	uc002hed.2
ABHD3	uc010xao.1;uc002ktl.2	uc002ktk.2	uc002ktl.2;uc010xao.1	uc002ktk.2;uc002ktl.2;uc010xao.1
ABI1	uc001isy.3;uc001itd.3;uc001ita.3;uc001itc.3;uc001isx.3;uc010qdi.2;uc010qdh.2;uc001ite.3;uc001itb.3;uc010qdk.2;uc001isz.3;uc010qdj.2	uc010qdk.2;uc001isz.3;uc010qdj.2;uc001isy.3;uc001itd.3;uc001ita.3;uc001itc.3;uc001isx.3;uc010qdi.2;uc010qdh.2;uc001ite.3;uc001itb.3	uc001itb.3;uc001ite.3;uc010qdh.2;uc010qdi.2;uc001isx.3;uc001itc.3;uc001ita.3;uc001itd.3;uc001isy.3;uc010qdj.2;uc001isz.3;uc010qdk.2	uc001ita.3;uc010qdi.2;uc001itc.3;uc001isy.3;uc010qdj.2;uc010qdk.2;uc001ite.3;uc001itb.3;uc001isz.3;uc010qdh.2;uc001itd.3;uc001isx.3
ABL2	uc010pnh.2;uc001gmj.4;uc010pnf.2;uc010png.2;uc009wxe.3	uc010png.2;uc009wxe.3;uc010pnf.2;uc001gmj.4;uc010pnh.2	uc010pnh.2;uc001gmj.4;uc010pnf.2;uc010png.2;uc009wxe.3	uc010pnh.2;uc001gmj.4;uc010pnf.2;uc010png.2;uc009wxe.3
ABR	uc010vqf.2;uc010cjq.1;uc002fsd.3	uc002fsf.3;uc010vqg.2;uc002fsg.3;uc010cjq.1;uc002fsd.3	uc002fsf.3;uc002fsg.3	uc002fsf.3;uc002fsg.3;uc010cjq.1
ACACA	uc010cuz.3;uc002hnp.1;uc002hnm.3;uc002hnn.3;uc002hno.3;uc002hnq.2	uc002hnn.3;uc002hno.3;uc002hnq.2	uc002hnm.3;uc010cuz.3;uc002hnp.1;uc002hnn.3;uc002hno.3;uc002hnq.2	uc002hnm.3;uc010cuz.3;uc002hnp.1;uc002hnq.2;uc002hno.3;uc002hnn.3
ACAD11	uc003eov.4	uc003eov.4	uc003eov.4	uc003eov.4
ACADM	uc009wbp.3;uc010orf.2;uc010ore.2;uc009wbr.3;uc010ord.2;uc001dgw.4;uc010orc.1	uc010orc.1;uc001dgw.4;uc010ord.2;uc009wbr.3;uc010ore.2;uc010orf.2;uc009wbp.3	uc009wbp.3;uc010orf.2;uc010ore.2;uc009wbr.3;uc010ord.2;uc001dgw.4;uc010orc.1	uc010orc.1;uc001dgw.4;uc010ord.2;uc009wbr.3;uc009wbp.3;uc010orf.2;uc010ore.2;uc010org.2;uc009wbs.1
ACADS	uc001tza.4;uc010szl.1	uc010szl.1;uc001tza.4	uc001tza.4;uc010szl.1	uc001tza.4;uc010szl.1
ACAP3	uc001ady.2;uc001aea.2;uc001aeb.2	uc001aeb.2;uc001aec.1	uc001ady.2	uc001aea.2
ACAT2	uc010kjy.3;uc011efw.2	uc010kjy.3;uc011efw.2	uc010kjy.3;uc011efw.2	uc010kjy.3;uc011efw.2
ACIN1	uc010akg.3;uc001wit.4;uc010tnj.2	uc010akg.3;uc001wit.4;uc010tnj.2	uc010akg.3;uc001wit.4;uc010tnj.2	uc010akg.3;uc001wit.4;uc010tnj.2
ACTG1	uc002kag.3;uc002kak.2;uc002kal.2	uc002kal.2;uc002kak.2;uc002kag.3	uc002kal.2;uc002kak.2;uc002kag.3	uc002kag.3;uc002kak.2;uc002kal.2
ACTN1	uc010ttd.1;uc001xko.1;uc010ttb.2;uc001xkm.3;uc001xkn.3;uc001xkl.3	uc001xkm.3;uc001xkn.3;uc001xkl.3;uc010ttb.2;uc001xko.1;uc010ttd.1	uc010ttd.1;uc001xko.1;uc001xkm.3;uc001xkl.3;uc010ttb.2;uc001xkn.3	uc010ttd.1;uc001xko.1;uc001xkl.3;uc001xkn.3;uc001xkm.3;uc010ttb.2
ACY1	uc011bea.2;uc003dcq.3;uc021wzd.1;uc021wzc.1;uc021wzb.1;uc003dcp.3;uc011beb.2	uc011bea.2;uc011beb.2;uc003dcp.3;uc021wzb.1;uc021wzc.1;uc021wzd.1;uc003dcq.3	uc011bea.2	uc011bea.2
ADAMTS5	uc002ymg.3	uc002ymg.3	uc002ymg.3	uc002ymg.3
ADAP1	uc003sjm.4;uc003sjn.4;uc003sjo.4	uc003sjo.4	uc003sjm.4;uc011jvs.2;uc003sjo.4	uc003sjn.4;uc003sjo.4
ADCK5	uc003zci.3	uc003zci.3	uc003zci.3	uc003zci.3
ADCY9	uc002cvx.3	uc002cvx.3	uc002cvx.3	uc002cvx.3
ADD3	uc001kyt.4;uc001kyv.3;uc001kyw.3;uc001kyu.3;uc001kys.4	uc001kyv.3;uc001kyw.3;uc001kyu.3;uc001kys.4	uc001kyv.3;uc001kyw.3;uc001kyu.3;uc001kys.4	uc001kyw.3;uc001kyv.3
ADPRHL1	uc001vtq.1	uc001vtp.1;uc001vtq.1	uc001vtp.1;uc001vtq.1	uc001vtq.1
AF086285	uc021vgw.1	uc021vgw.1	uc021vgw.1	uc021vgw.1
AFF4	uc003kyd.3;uc003kyf.4;uc003kye.1;uc011cxk.2	uc011cxk.2;uc003kyd.3;uc003kye.1;uc003kyf.4	uc003kyf.4;uc003kye.1;uc011cxk.2;uc003kyd.3	uc003kye.1;uc003kyf.4;uc003kyd.3;uc011cxk.2
AGAP3	uc010lpy.1;uc003wjg.1;uc003wje.1;uc003wjf.1	uc003wje.1;uc003wjg.1;uc010lpy.1;uc003wjf.1	uc003wjf.1;uc010lpy.1;uc003wjg.1;uc003wje.1;uc003wjh.1;uc003wjk.1	uc003wje.1;uc003wjg.1;uc010lpy.1;uc003wjf.1
AGAP9	uc001jet.3;uc009xnl.2	uc009xnl.2	uc001jet.3;uc009xnl.2	uc001jet.3
AGRN	uc001ack.2	uc001ack.2	uc001ack.2	uc001ack.2
AGSK1	uc002bhg.4;uc010blv.3;uc002bhh.4;uc010bly.1	uc002bhh.4;uc010blv.3;uc002bhg.4;uc010bly.1;uc010bmj.3;uc010bml.3;uc002bij.4;uc010bmo.1	uc010bly.1;uc002bhg.4;uc010blv.3;uc002bhh.4	uc010bly.1;uc002bhg.4;uc010blv.3;uc002bhh.4
AHDC1	uc009vsy.3;uc009vsz.1;uc001boh.1	uc001boh.1;uc009vsz.1;uc009vsy.3	uc021ojw.1;uc001boh.1;uc009vsy.3;uc009vsz.1	uc001boh.1;uc009vsz.1;uc009vsy.3
AIMP1	uc003hyg.3;uc003hyh.3;uc011cfg.2	uc003hyh.3;uc003hyg.3;uc011cfg.2	uc011cfg.2;uc003hyg.3;uc003hyh.3	uc011cfg.2;uc003hyg.3;uc003hyh.3
AK054990	uc002trf.1	uc002trf.1;uc010zan.1	uc002trf.1;uc010zan.1	uc002trf.1
AK055656	uc001iqp.1	uc001iqp.1	uc001iqp.1	uc001iqp.1
AK055666	uc003jqs.3	uc003jqs.3	uc003jqs.3	uc003jqs.3
AK056351	uc004bav.1	uc004bav.1	uc004bav.1	uc004bav.1
AK075019	uc002dsh.1	uc002dsh.1	uc002dsh.1	uc002dsh.1
AK090593	uc003skf.1	uc003skf.1	uc003skf.1	uc003skf.1
AK093107	uc003bik.1	uc003bik.1	uc003bik.1	uc003bik.1
AK094156	uc001elb.4;uc009wka.2	uc001elb.4;uc009wka.2	uc001elb.4;uc009wka.2	uc009wka.2
AK094561	uc003hxh.1	uc003hxh.1	uc003hxh.1	uc003hxh.1
AK095618	uc002fci.1	uc002fci.1	uc002fci.1	uc002fci.1
AK096249	uc004cfq.1	uc004cfq.1	uc004cfq.1	uc004cfq.1
AK097351	uc002pnb.1	uc002pnb.1	uc002pnb.1	uc002pnb.1
AK097625	uc003nog.1	uc003nog.1	uc003nog.1	uc003nog.1
AK098665	uc003nct.1	uc003nct.1	uc003nct.1	uc003nct.1
AK123292	uc003hym.1	uc003hym.1	uc003hym.1	uc003hym.1
AK123632	uc003apt.1	uc003apt.1	uc003apt.1	uc003apt.1
AK125429	uc003ttc.1	uc003ttc.1	uc003ttc.1	uc003ttc.1
AK126293	uc002lmf.1	uc002lmf.1	uc002lmf.1	uc002lmf.1
AK127339	uc003skl.1	uc003skl.1	uc003skl.1	uc003skl.1
AK127889	uc003nkk.1	uc003nkk.1	uc003nkk.1	uc003nkk.1
AK296947	uc021way.1	uc021way.1	uc021way.1	uc021way.1
AK298119	uc022asz.1	uc022asz.1	uc022asz.1	uc022asz.1
AK300656	uc004amx.3	uc004amx.3	uc004amx.3	uc004amx.3
AK309286	uc010jqw.1	uc010jqw.1	uc010jqw.1	uc010jqw.1
AK309533	uc021yua.1	uc021yua.1	uc021yua.1	uc021yua.1
AK310239	uc010hts.1	uc010hts.1	uc010hts.1	uc010hts.1
AK310350	uc009vjs.1	uc009vjs.1	uc009vjs.1	uc009vjs.1
AK311374	uc010lii.1	uc011kkv.1	uc011kkv.1	uc010lii.1
AK311458	uc009xjd.1	uc009xjd.1	uc009xjd.1	uc009xjd.1
AKAP8	uc010dzy.3;uc010dzz.1	uc010dzy.3;uc010dzz.1;uc002nav.3;uc010xog.2	uc010dzy.3;uc010dzz.1	uc010dzz.1;uc010dzy.3;uc002nav.3;uc010xog.2
AL133568	uc003ulo.1	uc003ulo.1	uc003ulo.1	uc003ulo.1
ALCAM	uc003dvv.3;uc003dvy.3;uc003dvx.3;uc003dvw.2	uc003dvv.3;uc003dvy.3;uc003dvx.3;uc003dvw.2	uc003dvv.3;uc003dvw.2;uc003dvx.3;uc003dvy.3	uc003dvw.2;uc003dvx.3;uc003dvy.3;uc003dvv.3
ALOX15	uc002fyh.3;uc010vsd.2;uc010vse.2	uc002fyh.3;uc010vsd.2;uc010vse.2	uc002fyh.3;uc010vse.2;uc010vsd.2	uc002fyh.3;uc010vse.2;uc010vsd.2
AMD1	uc011eba.1;uc011eaz.1;uc003puk.1;uc003pul.1	uc011eay.1	uc011eay.1	uc011eay.1;uc011eba.1;uc011eaz.1;uc003puk.1;uc003pul.1
AMMECR1L	uc002tpl.3;uc002tpm.3	uc002tpl.3;uc002tpm.3	uc002tpm.3;uc002tpl.3	uc002tpm.3;uc002tpl.3
AMOTL2	uc003eqg.1;uc003eqh.1;uc003eqf.2	uc003eqg.1;uc003eqh.1;uc003eqf.2	uc003eqg.1;uc003eqh.1;uc003eqf.2	uc003eqe.1
AMPD3	uc009yfx.1;uc009yfw.1;uc001min.1;uc010rbz.1	uc009yfw.1;uc001min.1;uc010rbz.1;uc009yfx.1	uc009yfx.1;uc009yfw.1;uc001min.1;uc010rbz.1	uc010rbz.1;uc001min.1;uc009yfw.1;uc009yfx.1
ANKMY2	uc010ktz.3;uc003sti.3	uc003sti.3;uc010ktz.3	uc010ktz.3;uc003sti.3	uc010ktz.3;uc003sti.3
ANKRD10	uc001vrn.3;uc001vro.1	uc001vrn.3;uc001vro.1	uc001vrn.3;uc001vro.1	uc001vro.1;uc001vrn.3
ANKRD12	uc002knw.3;uc010wzn.2;uc002knv.3	uc002knw.3;uc010wzn.2;uc002knv.3;uc002knx.3	uc002knw.3;uc010wzn.2;uc002knv.3;uc002knx.3	uc002knv.3;uc002knw.3;uc010wzn.2;uc002knx.3
ANKRD13B	uc002hej.3;uc002hei.3	uc002hej.3;uc002hei.3	uc002hej.3;uc002hei.3	uc002heh.3;uc002hei.3;uc002hej.3
ANKRD18B	uc010mjw.2	uc010mjw.2	uc010mjw.2	uc010mjw.2
ANKRD20A2	uc004acw.1	uc004acw.1	uc010mmv.3;uc004acw.1	uc010mmv.3;uc004acw.1
ANKRD20A3	uc010mna.1	uc010mna.1;uc004aeu.3	uc004acd.3;uc010mna.1;uc004aeu.3	uc004acd.3;uc010mna.1;uc004aeu.3
ANKRD20A4	uc010mnw.1;uc004afn.3	uc004afn.3;uc010mnw.1	uc010mnw.1;uc004afn.3	uc010mnw.1;uc004afn.3
ANKRD27	uc002nto.1;uc002ntn.1	uc002nto.1;uc002ntn.1	uc002nto.1;uc002ntn.1	uc002nto.1;uc002ntn.1
ANKRD30A	uc001iza.1;uc021ppc.1	uc001iza.1;uc021ppc.1	uc021ppc.1;uc001iza.1	uc001iza.1;uc021ppc.1
ANKRD34A	uc001enq.1;uc021ouy.1	uc001enq.1;uc021ouy.1	uc001enq.1;uc021ouy.1	uc021ouy.1;uc001enq.1
ANKRD36	uc010yva.2;uc002sxp.3;uc002sxo.2;uc010fic.2;uc010yuz.1;uc021vlk.1;uc002sxn.2	uc002sxn.2;uc021vlk.1;uc010yuz.1;uc010fic.2;uc002sxo.2;uc002sxp.3;uc010yva.2	uc002sxo.2;uc002sxn.2;uc010fic.2;uc021vlk.1;uc002sxp.3;uc010yva.2;uc010yuz.1	uc010yva.2;uc002sxp.3;uc002sxo.2;uc010fic.2;uc010yuz.1;uc021vlk.1;uc002sxn.2
ANKRD36B	uc010yvc.1;uc010yve.1;uc010fif.2	uc010yvc.1;uc010yve.1;uc010fif.2	uc010yvc.1;uc010yve.1;uc010fif.2	uc010fif.2;uc010yve.1;uc010yvc.1
ANKRD44	uc021vuj.1;uc010zgw.2;uc002uub.3;uc002uud.2;uc002uuc.3	uc002uud.2;uc002uuc.3;uc002uub.3;uc010zgw.2;uc021vuj.1	uc002uud.2;uc002uuc.3;uc002uub.3;uc010zgw.2;uc021vuj.1	uc002uud.2;uc021vuj.1;uc010zgw.2;uc002uub.3;uc002uuc.3
ANKRD50	uc010inw.3;uc011cgo.2	uc010inw.3;uc011cgo.2	uc010inw.3;uc011cgo.2	uc011cgo.2;uc010inw.3
ANKS1B	uc009ztp.3;uc010svf.2;uc001tgh.4;uc010sve.2;uc010svd.2;uc009ztt.1;uc001tge.2;uc001tgf.2	uc010sve.2;uc001tgh.4;uc010svf.2;uc009ztp.3;uc010svd.2	uc010svd.2;uc001tgh.4;uc010svf.2;uc009ztp.3;uc010sve.2	uc009ztp.3;uc010svf.2;uc001tgh.4;uc010sve.2;uc010svd.2
ANP32E	uc010pbw.1;uc010pbu.2;uc001etw.3;uc001etv.4;uc010pbv.2	uc010pbv.2;uc010pbw.1;uc010pbu.2;uc001etw.3;uc001etv.4	uc001etv.4;uc010pbu.2;uc001etw.3;uc010pbv.2;uc010pbw.1	uc010pbv.2;uc010pbu.2;uc010pbw.1;uc001etv.4;uc001etw.3
AP2A2	uc009yco.2;uc001lss.3;uc001lst.2;uc001lsu.1	uc001lsu.1	uc001lsu.1	uc009yco.2;uc001lss.3;uc001lst.2;uc001lsu.1
AP3B2	uc010uog.2	uc010uok.1;uc010uoh.2;uc010uoi.2;uc010uoj.2	uc010uoj.2;uc010uoi.2;uc010uoh.2;uc010uok.1	uc010uog.2
AP4E1	uc010ufj.2;uc010ufk.2;uc021skz.1;uc001zyx.2;uc010ufi.2	uc010bex.1	uc010ufj.2;uc010ufk.2;uc021skz.1;uc001zyx.2;uc010ufi.2	uc010ufj.2;uc010ufk.2;uc021skz.1;uc001zyx.2;uc010ufi.2
APIP	uc010reo.1;uc001mvs.2	uc001mvs.2;uc010reo.1	uc010reo.1;uc001mvs.2	uc010reo.1;uc001mvs.2
ARFGAP1	uc002yeo.1	uc011aas.1;uc011aat.1;uc002yel.3;uc002yem.3;uc002yen.3;uc002yeo.1	uc002yeo.1	uc002yeo.1
ARHGAP27	uc021tyk.1	uc021tyk.1	uc021tyk.1	uc021tyk.1
ARHGAP33	uc002obs.2;uc010eek.2;uc002obt.2;uc002obr.2	uc002obs.2;uc002obt.2;uc002obr.2;uc010eek.2;uc002obv.1	uc002obr.2;uc002obt.2;uc002obs.2;uc002obv.1	uc002obr.2;uc002obt.2;uc002obs.2;uc010eek.2
ARHGAP39	uc003zds.1;uc003zdt.1;uc011llk.1	uc003zdt.1;uc003zds.1;uc011llk.1	uc003zds.1;uc003zdt.1	uc011llk.1
ARHGEF1	uc002orx.3;uc002orz.3;uc002ory.3;uc002orw.1;uc002osb.3;uc002osa.3	uc002orx.3;uc002orz.3;uc002ory.3;uc002orw.1;uc002osb.3;uc002osa.3	uc002osb.3;uc002osa.3;uc002orw.1;uc002ory.3;uc002orz.3;uc002orx.3	uc002orz.3;uc002ory.3;uc002orw.1;uc002osa.3;uc002osb.3;uc002orx.3
ARHGEF10	uc003wpq.1;uc003wps.3;uc003wpr.3;uc003wpv.3;uc010lre.3	uc003wpr.3;uc003wps.3;uc003wpq.1;uc003wpu.3	uc003wpr.3;uc003wps.3;uc003wpq.1	uc003wpr.3;uc003wps.3;uc003wpq.1;uc010lre.3
ARHGEF18	uc002mgh.3;uc002mgi.3	uc002mgh.3	uc002mgj.1	uc002mgi.3
ARHGEF2	uc001fmq.2	uc010pgt.1;uc001fmr.2;uc001fmt.2;uc001fms.2	uc001fmr.2;uc010pgt.1;uc001fmt.2;uc001fms.2	uc010pgt.1;uc001fmr.2;uc001fmt.2;uc001fms.2
ARID1A	uc001bmv.1;uc001bmu.1;uc001bmt.1	uc001bmv.1;uc001bmu.1;uc001bmt.1	uc001bmu.1;uc001bmv.1;uc001bmt.1	uc001bmt.1;uc001bmu.1;uc001bmv.1
ARMC6	uc010xql.2;uc002nlc.3;uc002nld.3;uc010xqm.2	uc010xqm.2;uc010xql.2;uc002nlc.3;uc002nld.3	uc010xql.2;uc002nlc.3;uc002nld.3;uc010xqm.2	uc010xqm.2;uc002nld.3;uc002nlc.3;uc010xql.2
ARRDC2	uc002nhv.3	uc002nhu.3;uc002nhv.3	uc002nhu.3;uc002nhv.3	uc002nhv.3
ARRDC3	uc003kjz.2	uc003kjz.2	uc003kjz.2	uc003kjz.2
ARRDC4	uc010bom.3	uc010bom.3	uc010bom.3	uc010bom.3
ASAP1	uc011liw.2;uc003yta.2	uc011liw.2;uc003yta.2	uc011liw.2;uc003yta.2	uc003yta.2;uc011liw.2
ASB1	uc002vyg.3	uc002vyg.3	uc002vyg.3	uc002vyg.3
ASH2L	uc011lbk.2;uc003xkt.4;uc003xku.4;uc010lwa.3	uc011lbk.2;uc003xkt.4;uc010lwa.3;uc003xku.4	uc011lbk.2;uc003xkt.4;uc010lwa.3;uc003xku.4	uc003xkt.4;uc011lbk.2;uc010lwa.3;uc003xku.4
ATG4C	uc001dat.3;uc001dau.3	uc001dau.3;uc001dat.3	uc001dat.3;uc001dau.3	uc001dau.3;uc001dat.3
ATP11A	uc001vsm.1	uc001vsm.1	uc001vsj.4;uc001vsi.4;uc001vsm.1;uc010ago.3	uc001vsi.4;uc001vsj.4
ATP11B	uc003fla.3;uc003flb.3	uc003flb.3;uc003fla.3	uc003fla.3;uc003flb.3;uc003flc.3	uc003fla.3;uc003flb.3
ATP2B2	uc003bvt.3;uc003bvv.3;uc010hdp.2	uc010hdp.2;uc003bvt.3;uc003bvv.3	uc010hdp.2;uc003bvt.3;uc003bvv.3	uc003bvw.3
ATP5G1	uc002ioh.3;uc002iog.3	uc002ioh.3;uc002iog.3	uc002iog.3;uc002ioh.3	uc002ioh.3;uc002iog.3
ATP9A	uc002xwg.1;uc010gih.1	uc002xwg.1;uc010gih.1	uc002xwg.1;uc010gih.1	uc010gih.1;uc002xwg.1
ATXN2	uc001tsm.1;uc001tsi.3;uc001tsh.3;uc001tsk.3;uc001tsj.3	uc001tsj.3;uc001tsk.3;uc001tsh.3;uc001tsi.3;uc001tsm.1	uc001tsj.3;uc001tsk.3;uc001tsh.3;uc001tsi.3;uc001tsm.1	uc001tsm.1;uc001tsi.3;uc001tsh.3;uc001tsk.3;uc001tsj.3
ATXN2L	uc002dre.3;uc002drc.3;uc002dra.3;uc002drb.3;uc002dqz.3;uc002dqy.3;uc010byl.1;uc010vdb.2;uc002drf.3	uc002drf.3;uc002dre.3;uc002drc.3;uc002dra.3;uc002drb.3;uc002dqz.3;uc002dqy.3;uc010byl.1;uc010vdb.2	uc010vdb.2;uc010byl.1;uc002dqy.3;uc002drb.3;uc002dqz.3;uc002dra.3;uc002dre.3;uc002drc.3;uc002drf.3	uc002drf.3;uc010vdb.2;uc010byl.1;uc002dqy.3;uc002dqz.3;uc002drb.3;uc002dra.3;uc002drc.3;uc002dre.3
AUP1	uc010yry.2;uc021vjm.1;uc010yrx.2;uc002smh.3;uc002smg.3;uc002smf.3;uc002sme.3	uc002sme.3;uc002smf.3;uc002smg.3;uc002smh.3;uc010yrx.2;uc021vjm.1;uc010yry.2	uc002smf.3;uc002sme.3;uc010yry.2;uc002smg.3;uc010yrx.2;uc002smh.3;uc021vjm.1	uc010yry.2;uc021vjm.1;uc010yrx.2;uc002smh.3;uc002smg.3;uc002smf.3;uc002sme.3
AUTS2	uc003tvv.4;uc003tvw.4;uc003tvx.4	uc003tvx.4;uc003tvw.4;uc003tvv.4;uc011keg.2	uc003tvv.4;uc003tvw.4;uc003tvx.4	uc003tvv.4;uc003tvw.4;uc003tvx.4
AVEN	uc001zhj.3	uc001zhj.3	uc001zhj.3	uc001zhj.3
AX721280	uc003tdl.1	uc003tdl.1	uc003tdl.1	uc003tdl.1
AX746765	uc003pxg.1	uc003pxg.1	uc003pxg.1	uc003pxg.1
AX747264	uc002wst.1	uc002wst.1	uc002wst.1	uc002wst.1
AX747383	uc003jgq.1	uc003jgq.1	uc003jgq.1	uc003jgq.1
AX747795	uc021tmk.1	uc021tmk.1	uc021tmk.1	uc021tmk.1
AX747861	uc001qek.3	uc001qek.3	uc001qek.3	uc001qek.3
AX748049	uc002vbm.1	uc002vbm.1	uc002vbm.1	uc002vbm.1
AX748125	uc001ecw.1	uc001ecw.1	uc001ecw.1	uc001ecw.1
AX748239	uc003yvk.1	uc003yvk.1	uc003yvk.1	uc003yvk.1
AY927515	uc002woe.1	uc002woe.1	uc002woe.1	uc002woe.1
B2M	uc010bdx.1;uc001zuc.3;uc010uek.1	uc010uek.1;uc001zuc.3;uc010bdx.1	uc010bdx.1;uc001zuc.3;uc010uek.1	uc010uek.1;uc001zuc.3;uc010bdx.1
B3GNT2	uc002sbs.3	uc002sbs.3	uc002sbs.3	uc002sbs.3
B4GALNT4	uc001lpb.3	uc001lpb.3	uc001lpb.3	uc001lpb.3
BACE2	uc002yyy.3;uc002yyx.3;uc002yyw.3;uc010goo.3	uc002yyy.3;uc002yyx.3;uc002yyw.3;uc010goo.3	uc002yyw.3;uc002yyx.3;uc002yyy.3;uc010goo.3	uc002yyw.3;uc002yyx.3;uc002yyy.3
BAI3	uc010kak.3;uc003pev.4	uc003pev.4;uc010kak.3	uc003pev.4;uc010kak.3	uc010kak.3;uc003pev.4
BAMBI	uc001iuj.1	uc001iuj.1	uc001iuj.1	uc001iuj.1
BASP1	uc021xws.1	uc003jfx.3	uc003jfx.3;uc021xws.1	uc003jfx.3
BC011243	uc021vcr.1	uc021vcr.1	uc021vcr.1	uc021vcr.1
BC015435	uc001hta.3	uc001hta.3	uc001hta.3	uc001hta.3
BC016143	uc021qoj.1;uc021yrl.1	uc010zdk.2;uc022bka.1	uc021ojq.1;uc010ttv.2;uc002bam.4;uc021yrl.1	uc021ojq.1;uc010ttv.2;uc021yrl.1
BC021024	uc001exo.3	uc001exo.3	uc001exo.3	uc001exo.3
BC022082	uc003wpj.1	uc003wpj.1	uc003wpj.1	uc003wpj.1
BC032034	uc003fjj.3	uc003fjj.3	uc003fjj.3	uc003fjj.3
BC033949	uc001acl.1	uc001acl.1	uc001acl.1	uc001acl.1
BC035106	uc001vmo.4	uc001vmo.4	uc001vmo.4	uc001vmo.4
BC035247	uc003edp.3	uc003edp.3	uc003edp.3	uc003edp.3
BC036196	uc003qac.3	uc003qac.3	uc003qac.3	uc003qac.3
BC036778	uc010ghu.1	uc010ghu.1	uc010ghu.1	uc010ghu.1
BC038570	uc003tab.3	uc003tab.3	uc003tab.3	uc003tab.3
BC038731	uc003yds.3	uc003yds.3	uc003yds.3	uc003yds.3
BC038783	uc003wpk.3	uc003wpk.3	uc003wpk.3	uc003wpk.3
BC039485	uc003bij.3	uc003bij.3	uc003bij.3	uc003bij.3
BC040333	uc003gup.1	uc003gup.1	uc003gup.1	uc003gup.1
BC040628	uc001xvj.3	uc001xvj.3	uc001xvj.3	uc001xvj.3
BC040735	uc001loz.3	uc001loz.3	uc001loz.3	uc001loz.3
BC041470	uc001jlr.3	uc001jlr.3	uc001jlr.3	uc001jlr.3
BC042052	uc003ysg.3	uc003ysg.3	uc003ysg.3	uc003ysg.3
BC042955	uc004bau.3	uc004bau.3	uc004bau.3	uc004bau.3
BC043177	uc003nkl.1	uc003nkl.1	uc003nkl.1	uc003nkl.1
BC043227	uc001kkg.1	uc001kkg.1	uc001kkg.1	uc001kkg.1
BC044305	uc001xnx.3	uc001xnx.3	uc001xnx.3	uc001xnx.3
BC047484	uc002vbb.3	uc002vbb.3	uc002vbb.3	uc002vbb.3
BC066991	uc002sro.3	uc002sro.3	uc002sro.3	uc002sro.3
BC068609	uc002nsa.2	uc002nsa.2	uc002nsa.2	uc002nsa.2
BC069004	uc002vsa.3	uc002vsa.3	uc002vsa.3	uc002vsa.3
BC070363	uc001azs.1	uc001azs.1	uc001azs.1	uc001azs.1
BC101234	uc002wct.1	uc002wct.1	uc002wct.1	uc002wct.1
BC112270	uc003jvn.1	uc003jvn.1	uc003jvn.1	uc003jvn.1
BC113726	uc003gnh.1	uc003gnh.1	uc003gnh.1	uc003gnh.1
BC131768	uc021xrv.1	uc021xrv.1	uc021xrv.1	uc021xrv.1
BCL2L13	uc011agk.2;uc002zmw.3;uc002zmx.3;uc002zmy.3;uc010gqy.3;uc010gqz.3	uc002zmu.3;uc011agk.2;uc002zmw.3;uc002zmx.3;uc002zmy.3;uc010gqy.3	uc002zmu.3	uc011agk.2;uc002zmw.3;uc002zmx.3;uc002zmy.3;uc010gqy.3;uc010gqz.3
BCL3	uc010xxe.2	uc010xxe.2	uc010xxe.2	uc010xxe.2
BCL6	uc003frq.2	uc003frq.2	uc003frp.3;uc010hza.2;uc003frq.2	uc010hza.2;uc003frp.3
BDH1	uc003fxs.3;uc003fxr.3	uc003fxr.3;uc003fxs.3	uc003fxr.3;uc003fxs.3	uc003fxs.3;uc003fxr.3
BHLHA15	uc022ahw.1;uc003upf.1;uc003upe.1	uc003upe.1;uc003upf.1;uc022ahw.1	uc003upe.1;uc003upf.1;uc022ahw.1	uc022ahw.1;uc003upf.1;uc003upe.1
BHLHE23	uc002yeb.2	uc002yeb.2	uc002yeb.2	uc002yeb.2
BHLHE41	uc021qwg.1;uc001rhb.3	uc021qwg.1;uc001rhb.3	uc021qwg.1;uc001rhb.3	uc021qwg.1;uc001rhb.3
BMI1	uc001irh.3	uc001irh.3	uc001irh.3	uc001irh.3
BMP1	uc003xbi.3;uc003xbf.3;uc003xbd.3;uc011kzb.2;uc003xbb.3;uc003xbh.3;uc003xbg.3;uc011kzc.2;uc003xbe.3;uc003xbc.3	uc003xbi.3;uc003xbc.3;uc003xbe.3;uc011kzc.2;uc003xbg.3;uc003xbh.3;uc003xbb.3;uc011kzb.2;uc003xbd.3;uc003xbf.3	uc011kzc.2;uc003xbg.3;uc003xbh.3;uc003xbb.3;uc011kzb.2;uc003xbd.3;uc003xbf.3;uc003xbe.3;uc003xbc.3;uc003xbi.3	uc003xbi.3;uc003xbc.3;uc003xbe.3;uc011kzc.2;uc003xbg.3;uc003xbh.3;uc003xbb.3;uc011kzb.2;uc003xbd.3;uc003xbf.3
BMP2K	uc003hlj.3;uc003hlk.3;uc010ijl.1	uc010ijl.1;uc003hlk.3;uc003hlj.3	uc010ijl.1;uc003hlj.3;uc003hlk.3	uc010ijl.1;uc003hlj.3;uc003hlk.3
BMPR1B	uc003htm.4	uc003htm.4	uc003htm.4	uc003htm.4
BMS1P5	uc001jdx.4	uc001jgb.4	uc001jgb.4	uc001jdx.4;uc001jgb.4
BOP1	uc003zbm.3;uc003zbr.1	uc003zbr.1	uc003zbr.1	uc003zbr.1
BPTF	uc002jge.3;uc010wqm.1;uc002jgf.3	uc002jge.3;uc010wqm.1;uc002jgf.3	uc002jgf.3;uc010wqm.1;uc002jge.3	uc002jgf.3;uc010wqm.1;uc002jge.3
BRD2	uc003oco.3;uc003ocp.4;uc003ocq.4;uc003ocn.4;uc010jug.1;uc021ywf.1;uc010juh.3	uc003ocn.4;uc010juh.3;uc010jug.1;uc003ocq.4;uc003ocp.4;uc003oco.3	uc003oco.3;uc003ocq.4;uc003ocp.4;uc021ywf.1;uc010juh.3	uc003ocp.4;uc010jug.1;uc003ocq.4;uc010juh.3;uc003oco.3;uc003ocn.4;uc021ywf.1
BRD8	uc010jes.1;uc003lcf.1;uc003lci.3;uc011cyn.1;uc003lcg.3;uc021yea.1;uc011cym.2	uc010jes.1;uc003lcf.1;uc003lci.3;uc011cym.2;uc021yea.1;uc003lcg.3;uc011cyn.1	uc003lcf.1;uc011cym.2;uc021yea.1;uc003lcg.3;uc011cyn.1;uc010jes.1;uc003lci.3	uc010jes.1;uc003lcf.1;uc003lci.3;uc011cym.2;uc021yea.1;uc003lcg.3;uc011cyn.1
BRF1	uc001yqk.2;uc010axi.1;uc001yqr.3;uc001yqp.2;uc010axg.1;uc010tyo.1;uc010typ.1	uc010axj.1;uc001yqo.2;uc001yql.2;uc010axh.1;uc001yqn.2;uc010tyo.1;uc010typ.1	uc010axi.1;uc001yqk.2	uc010axj.1;uc001yqn.2;uc010axh.1;uc001yql.2;uc001yqo.2;uc010axg.1;uc001yqp.2;uc001yqr.3
BRSK2	uc001ltm.3	uc001ltk.3;uc001ltj.3;uc001lti.3;uc001lth.1;uc009ycv.1;uc001ltl.3;uc001ltm.3;uc009ycw.3	uc001ltk.3;uc001ltj.3;uc001lti.3;uc001lth.1;uc009ycv.1;uc001ltl.3;uc001ltm.3;uc009ycw.3	uc001lth.1;uc009ycv.1;uc001lti.3;uc001ltj.3;uc001ltk.3;uc001ltl.3;uc010qwx.2;uc009ycw.3
BRWD1	uc002yxk.2;uc021wjf.1;uc002yxm.3	uc002yxk.2;uc021wjf.1;uc002yxm.3	uc002yxk.2;uc021wjf.1;uc002yxm.3	uc002yxk.2;uc021wjf.1;uc002yxm.3
BRWD1-IT2	uc021wjg.1	uc021wjg.1	uc021wjg.1	uc021wjg.1
BX648270	uc002tte.3	uc002tte.3	uc002tte.3	uc002tte.3
BZW2	uc003stl.2;uc003stm.2;uc003stj.2;uc011jxx.1	uc003stm.2;uc003stl.2;uc003stj.2;uc011jxx.1	uc011jxx.1;uc003stm.2;uc003stl.2;uc003stj.2	uc011jxx.1;uc003stj.2;uc003stl.2;uc003stm.2
C10orf140	uc021pnx.1;uc009xkd.3	uc021pnx.1;uc009xkd.3	uc021pnx.1;uc009xkd.3	uc021pnx.1;uc009xkd.3
C11orf9	uc001nsc.1;uc001nse.1	uc001nsc.1;uc010rll.1	uc001nse.1	uc001nsc.1;uc001nse.1
C12orf33	uc009zgh.2	uc009zgh.2	uc009zgh.2	uc009zgh.2
C12orf57	uc001qrz.3;uc009zfj.1	uc001qrz.3;uc009zfj.1	uc009zfj.1;uc001qrz.3	uc009zfj.1;uc001qrz.3
C12orf65	uc010tan.2;uc021rft.1;uc001uen.3;uc001ueo.3	uc001uen.3;uc001ueo.3;uc021rft.1;uc010tan.2	uc001uen.3;uc021rft.1;uc010tan.2;uc001ueo.3	uc010tan.2;uc021rft.1;uc001uen.3;uc001ueo.3
C13orf27	uc001vpn.3;uc001vpo.3	uc001vpo.3;uc001vpn.3	uc001vpn.3;uc001vpo.3	uc001vpo.3
C14orf119	uc021rqv.1;uc001wiu.3	uc021rqv.1;uc001wiu.3	uc001wiu.3;uc021rqv.1	uc021rqv.1;uc001wiu.3
C14orf43	uc001xot.3;uc001xou.3	uc001xot.3;uc001xou.3	uc001xot.3;uc001xou.3	uc001xot.3;uc001xou.3
C15orf58	uc002bpc.3	uc002bpc.3	uc002bpc.3;uc021suh.1	uc021suh.1
C16orf72	uc002czm.3	uc002czm.3	uc002czm.3	uc002czm.3
C17orf61	uc002ggs.3	uc002ggs.3	uc002ggs.3	uc002ggs.3
C19orf47	uc002oni.4;uc002onh.3	uc002oni.4;uc002onh.3	uc002oni.4;uc002onh.3	uc002oni.4;uc002onh.3
C1orf110	uc009wux.1;uc001gck.2	uc009wux.1;uc001gck.2	uc009wux.1;uc001gck.2	uc009wux.1;uc001gck.2
C1orf21	uc001gqv.1	uc001gqv.1	uc001gqv.1	uc001gqv.1
C1orf43	uc001fei.2;uc001feg.2;uc001feh.2;uc009wos.1;uc001fek.3	uc009wos.1;uc001feh.2;uc001feg.2;uc001fei.2;uc001fek.3	uc009wos.1;uc001feh.2;uc001feg.2;uc001fei.2;uc001fek.3	uc009wos.1;uc001feh.2;uc001feg.2;uc001fei.2;uc001fek.3
C1orf63	uc021ojj.1	uc021ojj.1	uc021oji.1;uc001bjw.3;uc021ojj.1	uc021oji.1;uc001bjw.3;uc021ojj.1
C1orf74	uc001hhp.1;uc021pio.1	uc001hhp.1;uc021pio.1	uc021pio.1;uc001hhp.1	uc001hhp.1;uc021pio.1
C20orf177	uc002ybc.3;uc010zzx.2	uc002yba.3	uc002yba.3;uc010zzx.2;uc002ybc.3	uc002yba.3
C20orf194	uc002wii.2;uc010gay.1	uc010gay.1;uc002wii.2	uc002wii.2;uc010gay.1	uc010gay.1;uc002wii.2
C20orf72	uc010gcp.3;uc010gco.3;uc002wqh.3	uc010gcp.3;uc010gco.3;uc002wqh.3	uc010gco.3;uc010gcp.3;uc002wqh.3	uc010gcp.3;uc010gco.3;uc002wqh.3
C2CD2	uc002yzu.3	uc002yzu.3	uc002yzu.3	uc002yzw.3
C2CD4C	uc021ulv.1;uc002loo.3	uc002loo.3;uc021ulv.1	uc002loo.3;uc021ulv.1	uc002loo.3;uc021ulv.1
C2orf27B	uc002ttg.1	uc002ttg.1	uc002ttg.1	uc002ttg.1
C2orf44	uc002rep.2;uc010eya.2	uc010eya.2;uc002rep.2	uc002rep.2;uc010eya.2	uc002rep.2;uc010eya.2
C2orf61	uc010fbd.3	uc010fbd.3	uc010fbd.3	uc010fbd.3
C2orf76	uc010yyg.1;uc002tlt.2;uc002tlu.2;uc010flf.1;uc002tls.2	uc010yyg.1;uc002tlt.2;uc002tlu.2;uc010flf.1;uc002tls.2	uc010yyg.1;uc002tlt.2;uc010flf.1;uc002tls.2;uc002tlu.2	uc010yyg.1;uc002tlt.2;uc002tlu.2;uc010flf.1;uc002tls.2
C4orf34	uc003guo.3	uc003guo.3	uc003guo.3	uc003guo.3
C6orf124	uc003qwa.2	uc003qwa.2	uc003qwa.2	uc003qwa.2
C6orf211	uc011ees.1;uc003qok.1	uc003qok.1;uc011ees.1	uc011ees.1;uc003qok.1	uc003qok.1;uc011ees.1
C7orf41	uc003tar.1;uc011kab.1	uc003tar.1;uc011kab.1	uc003tar.1;uc011kab.1	uc003tar.1;uc011kab.1
C7orf70	uc021zzf.1	uc003spu.3	uc003spu.3	uc021zzf.1
C8orf42	uc011kwg.1;uc003wpd.3	uc011kwg.1;uc003wpd.3	uc003wpd.3;uc011kwg.1	uc011kwg.1;uc003wpd.3
C8orf55	uc003yww.1;uc011ljy.1	uc011ljy.1;uc003yww.1	uc003yww.1;uc011ljy.1	uc011ljy.1;uc003yww.1
C8orf82	uc003zdq.1;uc003zdp.1	uc003zdp.1;uc003zdq.1	uc003zdp.1;uc003zdq.1	uc003zdq.1;uc003zdp.1
C9orf125	uc004bbm.3	uc004bbm.3	uc004bbm.3	uc004bbm.3
C9orf163	uc004chy.3	uc004chy.3	uc004chy.3	uc004chy.3
C9orf167	uc004cmn.3;uc022bqh.1	uc004cmn.3;uc022bqh.1	uc004cmn.3;uc022bqh.1	uc004cmn.3;uc022bqh.1
C9orf24	uc003zui.1;uc003zuf.1;uc022bgb.1;uc003zug.1	uc003zug.1;uc022bgb.1;uc003zui.1;uc003zuf.1	uc003zuf.1;uc003zug.1;uc022bgb.1;uc003zui.1	uc022bgb.1;uc003zug.1;uc003zuf.1;uc003zui.1
C9orf66	uc003zge.4	uc003zge.4	uc003zge.4	uc003zge.4
C9orf86	uc004cjl.1;uc010nbs.1	uc004cjl.1	uc004cjm.2;uc004cji.1;uc004cjj.1;uc004cjh.3;uc004cjk.1;uc004cjl.1;uc010nbs.1	uc004cjl.1
CABIN1	uc002zzm.1	uc002zzj.1;uc021wnc.1;uc002zzi.1;uc010guk.1;uc002zzl.2;uc002zzk.2;uc002zzm.1	uc002zzm.1	uc002zzk.2;uc002zzl.2;uc002zzj.1;uc021wnc.1;uc002zzi.1;uc010guk.1
CABLES1	uc002kuc.2;uc002kub.2	uc002kuc.2;uc002kub.2	uc002kub.2;uc002kuc.2	uc002kuc.2;uc002kub.2
CACHD1	uc001dbp.1	uc001dbp.1	uc001dbp.1	uc001dbp.1
CACNA1G	uc002irw.1;uc002iro.1;uc002irl.1;uc002irn.1;uc002irm.1;uc002irt.1;uc002irv.1;uc002iru.1;uc002irq.1;uc002irs.1;uc002irr.1;uc002irk.1;uc002irj.1;uc002iri.1;uc002irp.1	uc002iru.1;uc002irq.1;uc002irs.1;uc002irr.1;uc002irk.1;uc002irj.1;uc002irv.1;uc002irt.1;uc002irm.1;uc002irn.1;uc002irl.1;uc002iro.1;uc002irw.1;uc002iri.1;uc002irp.1;uc002isj.3	uc002irk.1;uc002irr.1;uc002irs.1;uc002irq.1;uc002iru.1;uc002irv.1;uc002irt.1;uc002irm.1;uc002irn.1;uc002irl.1;uc002iro.1;uc002irw.1;uc002irj.1;uc002iri.1;uc002irp.1	uc002irw.1;uc002iro.1;uc002irl.1;uc002irn.1;uc002irm.1;uc002irt.1;uc002irv.1;uc002iru.1;uc002irq.1;uc002irs.1;uc002irr.1;uc002irk.1;uc002irj.1;uc002iri.1;uc002irp.1
CACNG2	uc003aps.2	uc003aps.2	uc003aps.2	uc003aps.2
CADM1	uc001ppl.3;uc001ppj.4;uc001ppk.4;uc001ppi.4;uc001ppf.4	uc001ppl.3;uc001ppf.4;uc001ppi.4;uc001ppk.4;uc001ppj.4	uc001ppk.4;uc001ppj.4;uc001ppl.3;uc001ppi.4;uc001ppf.4	uc001ppf.4;uc001ppi.4;uc001ppk.4;uc001ppj.4;uc001ppl.3
CADM2	uc003dqj.3;uc003dqk.3;uc021xba.1;uc003dqm.2;uc021xay.1;uc021xaz.1	uc003dqk.3;uc003dqj.3;uc021xba.1;uc003dqm.2;uc021xay.1;uc021xaz.1	uc021xaz.1;uc021xay.1;uc003dqm.2;uc021xba.1	uc003dqj.3;uc003dqk.3;uc021xba.1;uc021xaz.1;uc021xay.1;uc003dqm.2
CAHM	uc021zib.1	uc021zib.1	uc021zib.1	uc021zib.1
CALM2	uc002rvt.2	uc002rvt.2	uc002rvt.2	uc002rvt.2
CAMK2N1	uc001bdh.3	uc001bdh.3	uc001bdh.3	uc001bdh.3
CAMKK1	uc002fwv.3;uc002fwu.3;uc002fwt.3	uc002fwt.3;uc002fwu.3;uc002fwv.3	uc002fwt.3	uc002fwv.3;uc002fwu.3
CAMKK2	uc001tzu.3;uc001tzt.3;uc001uad.2;uc001tzy.3;uc001tzx.3;uc001tzw.3;uc001tzv.3;uc001uac.3;uc001uab.3	uc001tzu.3;uc001tzt.3;uc001uad.2;uc001tzy.3;uc001tzx.3;uc001tzw.3;uc001tzv.3;uc001uac.3;uc001uab.3	uc001uaa.1	uc001uaa.1
CAMSAP2	uc001gvm.3;uc001gvk.3;uc001gvl.3	uc001gvm.3;uc001gvk.3;uc001gvl.3	uc001gvk.3;uc001gvl.3;uc001gvm.3	uc001gvm.3;uc001gvk.3;uc001gvl.3
CARM1	uc002mqa.3	uc010dxn.3;uc002mpz.3	uc002mqa.3	uc010dxn.3;uc002mpz.3
CARS	uc001lxg.3;uc010qxp.2;uc001lxh.3;uc001lxf.3;uc001lxe.3;uc010qxo.2	uc001lxg.3;uc010qxp.2;uc001lxh.3;uc001lxf.3;uc001lxe.3;uc010qxo.2	uc001lxg.3;uc010qxp.2;uc001lxh.3;uc001lxf.3;uc001lxe.3;uc010qxo.2	uc001lxg.3;uc010qxp.2;uc001lxh.3;uc001lxf.3;uc001lxe.3;uc010qxo.2
CASD1	uc003unh.2;uc003uni.4;uc003unj.4	uc003unh.2;uc003uni.4;uc003unj.4	uc003unj.4;uc003uni.4;uc003unh.2	uc003unh.2;uc003uni.4;uc003unj.4
CAST	uc011cuo.1;uc021ybr.1;uc003klx.3;uc003klt.3	uc011cuo.1;uc021ybr.1;uc003klx.3;uc003klt.3	uc003klt.3;uc021ybr.1;uc011cuo.1;uc003klx.3	uc011cuo.1;uc003klt.3;uc003klx.3;uc021ybr.1
CBFA2T3	uc002fml.2;uc010cif.1;uc002fmn.2;uc002fmm.2	uc002fmn.2;uc002fmm.2	uc002fmm.2;uc002fmn.2	uc002fmn.2;uc002fmm.2
CBLB	uc011bhj.1;uc003dwd.2;uc003dwe.2;uc011bhi.2;uc003dwc.3	uc003dwc.3;uc011bhi.2;uc003dwe.2;uc003dwd.2;uc011bhj.1	uc003dwc.3;uc003dwe.2;uc003dwd.2;uc011bhi.2;uc011bhj.1	uc003dwc.3;uc011bhi.2;uc003dwe.2;uc003dwd.2;uc011bhj.1
CBLN4	uc002xxa.3	uc002xxa.3	uc002xxa.3	uc002xxa.3
CBX3	uc003sxu.3;uc003sxv.3;uc003sxt.3	uc003sxu.3;uc003sxv.3;uc003sxt.3	uc003sxu.3;uc003sxv.3;uc003sxt.3	uc003sxu.3;uc003sxv.3;uc003sxt.3
CBX6	uc003awl.3;uc003awm.1	uc003awl.3;uc003awm.1	uc003awm.1;uc003awl.3	uc003awm.1;uc003awl.3
CCDC144B	uc002guc.2;uc010vyc.2;uc002gua.4	uc002guc.2;uc010vyc.2;uc002gua.4	uc010vyc.2;uc002guc.2;uc002gua.4	uc002gua.4;uc010vyc.2;uc002guc.2
CCDC144NL	uc002gyf.3	uc002gyf.3	uc002gyf.3	uc002gyf.3
CCDC165	uc002knq.2	uc010dkw.1	uc002knq.2;uc010dkw.1	uc002knq.2
CCDC3	uc009xjc.1;uc001ilr.2	uc001ilr.2;uc009xjc.1	uc001ilq.1;uc009xjc.1;uc001ilr.2	uc001ilq.1;uc009xjc.1;uc001ilr.2
CCDC40	uc002jxm.4	uc010wub.2;uc021uem.1;uc010dht.3	uc010dht.3;uc021uem.1;uc010wub.2;uc002jxn.4	uc010dht.3;uc021uem.1;uc010wub.2;uc002jxn.4
CCDC57	uc002kdy.3;uc010dik.1;uc002kdx.1;uc002kdz.1	uc002kdy.3	uc002kdy.3;uc010dik.1;uc002kdx.1;uc002kdz.1	uc002kdy.3;uc002kdx.1;uc002kdz.1
CCDC67	uc001pdq.3;uc001pdp.3;uc001pdo.1	uc001pdo.1;uc001pdp.3;uc001pdq.3	uc001pdq.3;uc001pdp.3;uc001pdo.1	uc001pdo.1;uc001pdp.3;uc001pdq.3
CCDC88A	uc002ryv.2;uc010ypa.1;uc010yoz.1;uc010fbz.3	uc010ypb.1;uc010ypa.1;uc010yoz.1;uc010fbz.3;uc002ryv.2	uc002ryv.2;uc010yoz.1;uc010ypa.1;uc010fbz.3	uc010yoz.1;uc010ypa.1;uc002ryv.2;uc010fbz.3
CCK	uc011azk.1;uc003cld.1	uc021wwk.1;uc011azk.1;uc003cld.1	uc011azk.1;uc003cld.1	uc021wwk.1;uc011azk.1;uc003cld.1
CCND2	uc001qmo.3	uc001qmo.3	uc001qmo.3	uc001qmo.3
CCND3	uc011dul.1;uc003oro.3;uc003orn.3;uc003orm.3;uc003orp.3;uc011duk.2;uc011dum.1	uc003oro.3;uc003orn.3;uc003orm.3;uc011dul.1	uc003orn.3;uc003oro.3;uc003orm.3;uc011dul.1	uc003oro.3;uc003orn.3;uc003orm.3;uc011dul.1
CCNE2	uc003yhc.3;uc003yhd.2	uc003yhc.3;uc003yhd.2	uc003yhc.3;uc003yhd.2	uc003yhd.2;uc003yhc.3
CCNL1	uc003fbi.1;uc003fbd.1;uc003fbf.3;uc003fbg.3;uc011bor.2	uc003fbi.1;uc011bor.2;uc003fbg.3;uc003fbf.3;uc003fbd.1	uc003fbi.1;uc003fbd.1;uc003fbf.3;uc003fbg.3;uc011bor.2	uc003fbi.1;uc011bor.2;uc003fbg.3;uc003fbf.3;uc003fbd.1
CD40	uc002xrk.1;uc002xrj.1;uc002xrh.1;uc002xrg.1;uc002xrf.1	uc002xrf.1;uc002xrg.1;uc002xrh.1;uc002xrj.1;uc002xrk.1	uc002xrf.1;uc002xrg.1;uc002xrh.1;uc002xrj.1;uc002xrk.1	uc002xrf.1;uc002xrg.1;uc002xrh.1;uc002xrj.1;uc002xrk.1
CD82	uc001myd.3;uc001myc.3	uc001myd.3;uc001myc.3	uc001myd.3;uc001myc.3	uc001myc.3;uc001myd.3
CDC123	uc009xja.2;uc001ill.3	uc009xja.2;uc001ill.3	uc009xja.2;uc001ill.3	uc009xja.2;uc001ill.3
CDC25B	uc010zql.2;uc010zqm.2;uc010zqk.2	uc010zqk.2;uc010zqm.2;uc010zql.2	uc010zqk.2;uc010zqm.2;uc010zql.2	uc010zqk.2;uc010zqm.2;uc010zql.2;uc002wjp.3;uc002wjn.3;uc002wjo.3;uc002wjm.3;uc002wjl.3;uc021waa.1
CDC42	uc010odr.2;uc009vqh.3;uc010ods.2;uc001bfp.3;uc009vqg.1;uc001bfr.3;uc001bfq.3	uc001bfr.3;uc001bfq.3;uc009vqg.1;uc001bfp.3;uc010ods.2;uc009vqh.3;uc010odr.2	uc001bfr.3;uc001bfq.3;uc009vqg.1;uc001bfp.3;uc010ods.2;uc009vqh.3;uc010odr.2	uc010odr.2;uc009vqh.3;uc010ods.2;uc001bfp.3;uc009vqg.1;uc001bfq.3;uc001bfr.3
CDC42BPB	uc001ymi.1	uc001ymi.1	uc001ymi.1	uc001ymi.1
CDC42SE1	uc001ewp.3;uc001ewo.3	uc001ewo.3;uc001ewp.3	uc001ewp.3;uc001ewo.3	uc001ewo.3;uc001ewp.3
CDC7	uc009wdc.3;uc010osw.2;uc001dof.3;uc001doe.3	uc009wdc.3;uc010osw.2;uc001dof.3;uc001doe.3	uc009wdc.3;uc010osw.2;uc001dof.3;uc001doe.3	uc009wdc.3;uc010osw.2;uc001dof.3;uc001doe.3
CDH11	uc010vin.2;uc002eoi.3;uc002eoj.3	uc002eoj.3;uc002eoi.3;uc010vin.2	uc002eoj.3;uc002eoi.3;uc010vin.2	uc002eoj.3;uc002eoi.3;uc010vin.2
CDH2	uc002kwg.2	uc002kwg.2	uc002kwg.2	uc002kwg.2
CDH22	uc002xrm.2	uc002xrm.2	uc002xrm.2	uc002xrm.2
CDK12	uc002hrw.4;uc010wef.1;uc010cvv.3	uc002hrw.4;uc010cvv.3;uc010wef.1	uc010wef.1;uc010cvv.3;uc002hrw.4	uc010wef.1;uc010cvv.3;uc002hrw.4
CDK2AP1	uc001ueq.3	uc001ueq.3	uc001ueq.3	uc001ueq.3
CDK6	uc010lez.3;uc011khw.2	uc011khw.2;uc010lez.3	uc011khw.2	uc011khw.2;uc010lez.3
CDKN2C	uc001csg.3;uc001csf.3	uc001csf.3;uc001csg.3	uc001csf.3;uc001csg.3	uc001csg.3;uc001csf.3
CDKN2D	uc002mpb.3;uc002mpa.3	uc002mpa.3;uc002mpb.3	uc002mpa.3;uc002mpb.3	uc002mpa.3;uc002mpb.3
CDYL	uc003mwj.3;uc003mwk.3;uc011dhy.2	uc003mwj.3;uc003mwk.3	uc003mwj.3;uc003mwk.3;uc011dhy.2	uc003mwk.3;uc003mwj.3;uc011dhx.2
CELF2	uc010qbj.1;uc010qbi.2;uc001iki.4;uc001ikl.4;uc001ikk.2;uc010qbo.1;uc009xiw.1;uc010qbp.1;uc010qbm.1;uc001iko.4;uc001ikp.4;uc010qbl.1;uc010qbk.1	uc001ikl.4;uc001ikk.2;uc010qbm.1;uc010qbp.1;uc009xiw.1;uc001iko.4;uc010qbo.1;uc001ikp.4;uc010qbl.1;uc010qbk.1	uc001ikl.4;uc001ikk.2;uc010qbm.1;uc001iko.4;uc001ikp.4;uc010qbl.1;uc010qbk.1;uc010qbp.1;uc009xiw.1;uc010qbo.1	uc010qbi.2;uc001iki.4;uc010qbj.1;uc001ikl.4;uc001ikk.2;uc001iko.4;uc001ikp.4;uc010qbl.1;uc010qbk.1;uc010qbp.1;uc009xiw.1;uc010qbo.1;uc010qbm.1
CENPB	uc002wjk.3	uc002wjk.3	uc002wjk.3	uc002wjk.3
CENPH	uc010ixc.3;uc003jvp.3	uc010ixc.3;uc003jvp.3	uc003jvp.3;uc010ixc.3	uc010ixc.3;uc003jvp.3
CEP72	uc011clz.1;uc003jbf.3	uc011clz.1;uc003jbf.3	uc011clz.1;uc003jbf.3	uc011clz.1;uc003jbf.3
CEP95	uc010wqb.2;uc002jem.3;uc002jen.3	uc010wqb.2;uc002jem.3;uc002jen.3	uc010wqb.2;uc002jem.3;uc002jen.3	uc002jen.3;uc002jem.3;uc010wqb.2
CERCAM	uc004buy.1;uc010mya.1	uc010mya.1	uc010mxz.3;uc004buz.4	uc004buz.4;uc010mxz.3
CERS1	uc010ebx.3;uc002nki.1;uc002nkj.3	uc010ebx.3;uc002nkj.3;uc002nki.1	uc002nki.1;uc002nkj.3	uc002nki.1;uc002nkj.3;uc010ebx.3
CES2	uc002eqq.3;uc002eqs.3;uc002eqr.3	uc002eqs.3;uc002eqr.3;uc002eqq.3	uc002eqq.3;uc002eqs.3;uc002eqr.3	uc002eqq.3;uc002eqs.3;uc002eqr.3
CES4A	uc002eqw.3	uc002eqy.3;uc002eqx.3;uc010viy.2	uc002eqy.3;uc002eqx.3;uc010viy.2	uc002eqy.3;uc002eqx.3;uc010viy.2
CHD5	uc001amb.2	uc001alz.2;uc001ama.2	uc001amb.2	uc001amb.2
CHD7	uc003xue.3	uc003xue.3	uc003xue.3	uc003xue.3
CHID1	uc001lsp.3;uc001lso.3;uc001lsn.3;uc001lsm.3;uc010qwv.2	uc001lso.3;uc001lsn.3;uc010qwv.2;uc001lsm.3;uc001lsp.3	uc001lsp.3;uc001lsm.3;uc010qwv.2;uc001lsn.3;uc001lso.3	uc001lso.3;uc001lsn.3;uc010qwv.2;uc001lsm.3;uc001lsp.3
CHN2	uc010kvd.3;uc011jzt.2;uc010kvc.3;uc010kvb.3;uc010kva.3;uc003szz.3	uc011jzs.2;uc003szz.3;uc010kva.3;uc010kvb.3;uc010kvc.3;uc011jzt.2;uc010kvd.3	uc011jzt.2;uc003szz.3;uc010kva.3;uc010kvb.3;uc010kvc.3;uc010kvd.3	uc010kvd.3;uc011jzt.2;uc010kvc.3;uc010kvb.3;uc010kva.3;uc003szz.3
CHRNA4	uc002yev.1;uc010gke.1;uc010gkf.1;uc002yes.2	uc002yes.2;uc002yev.1;uc010gke.1;uc010gkf.1	uc002yes.2;uc002yev.1;uc010gke.1;uc010gkf.1	uc002yet.1
CHST1	uc021qgn.1	uc021qgn.1	uc021qgn.1;uc001mys.2	uc021qgn.1
CHST14	uc001zlw.3	uc001zlw.3	uc001zlw.3	uc001zlw.3
CHST8	uc002nus.4;uc002nut.4;uc002nuu.3	uc002nus.4;uc002nut.4	uc002nuu.3	uc002nuu.3
CHSY1	uc021sxt.1	uc021sxt.1	uc021sxt.1	uc010usd.2;uc021sxt.1
CKAP4	uc001tlk.3	uc001tlk.3	uc001tlk.3	uc001tlk.3
CLCN7	uc002clu.2	uc002clu.2	uc002clu.2	uc002clu.2
CLIC4	uc001bjo.2;uc001bjp.1	uc001bjo.2;uc001bjp.1	uc001bjo.2;uc001bjp.1	uc001bjp.1;uc001bjo.2
CLSTN1	uc001aqf.3	uc001aqf.3	uc001aqf.3	uc010oag.2;uc001aqi.3;uc001aqh.3
CLTC	uc002ixq.1;uc002ixp.3;uc002ixr.1	uc002ixp.3;uc002ixr.1;uc002ixq.1	uc002ixr.1;uc002ixq.1;uc002ixp.3	uc002ixr.1;uc002ixq.1;uc002ixp.3
CMTM1	uc002epc.4;uc002epe.4;uc002epk.4;uc002epl.4;uc002epi.4;uc002epf.4;uc002epg.4;uc002epj.4;uc002eph.4;uc010cdt.2;uc002epr.4;uc002epq.4;uc002epm.4;uc002epo.4;uc002epp.4;uc002epb.4;uc002epa.4;uc002epd.4;uc002epn.4;uc010cds.3	uc002eps.3	uc002epf.4;uc002epl.4;uc002epg.4;uc002epi.4;uc010cdt.2;uc002eph.4;uc002epj.4;uc002epk.4;uc002epe.4;uc002epc.4;uc002epb.4;uc002epa.4;uc002epd.4;uc002epr.4;uc002epn.4;uc010cds.3;uc002epp.4;uc002epo.4;uc002epm.4;uc002epq.4	uc002epr.4;uc002epn.4;uc010cds.3;uc002epp.4;uc002epo.4;uc002epm.4;uc002epq.4;uc002epd.4;uc002epa.4;uc002epb.4;uc002epc.4;uc002epe.4;uc002epk.4;uc010cdt.2;uc002eph.4;uc002epj.4;uc002epg.4;uc002epf.4;uc002epi.4;uc002epl.4
CNNM3	uc002swy.3;uc002swz.3	uc002swy.3;uc002swz.3	uc002swy.3;uc002swz.3	uc002swy.3;uc002swz.3
CNOT3	uc010yel.2;uc002qdi.3;uc002qdj.2	uc002qdj.2;uc002qdi.3;uc010yel.2	uc010yel.2;uc002qdi.3;uc002qdj.2	uc010yel.2;uc002qdi.3;uc002qdj.2
CNTFR	uc003zup.2;uc003zuq.2;uc022bgg.1	uc022bgg.1;uc003zuq.2;uc003zup.2	uc003zup.2;uc003zuq.2;uc022bgg.1	uc022bgg.1;uc003zuq.2;uc003zup.2
CNTNAP3	uc004abi.3;uc004abj.3;uc011lqr.2;uc004abk.1;uc011lqs.1	uc004abi.3;uc004abj.3;uc011lqr.2;uc004abk.1;uc011lqs.1	uc004abk.1;uc011lqr.2;uc004abj.3;uc004abi.3;uc011lqs.1	uc011lqs.1;uc004abi.3;uc004abj.3;uc011lqr.2;uc004abk.1
CNTNAP3B	uc004abr.1	uc004acz.2;uc004ada.2	uc004abr.1;uc004acz.2;uc004ada.2;uc004adb.3	uc004acz.2;uc004ada.2
COL8A1	uc003dth.1;uc003dtg.1;uc010hpe.1	uc010hpe.1;uc003dtg.1;uc003dth.1	uc003dtg.1;uc010hpe.1;uc003dth.1	uc003dtg.1;uc010hpe.1;uc003dth.1
COL9A2	uc001cfh.1;uc001cfi.1	uc001cfh.1;uc001cfi.1	uc001cfh.1;uc001cfi.1	uc001cfi.1;uc001cfh.1
COLEC11	uc002qyb.3;uc010ewo.3;uc002qyc.3;uc002qxz.3;uc002qya.3;uc010ewp.3;uc010ewq.3;uc010ewr.3;uc010ews.3	uc002qya.3;uc002qxz.3;uc002qyc.3;uc010ewo.3;uc002qyb.3;uc010ews.3;uc010ewr.3;uc010ewq.3;uc010ewp.3	uc010ews.3;uc010ewr.3;uc010ewq.3;uc010ewp.3	uc002qyb.3;uc010ewo.3;uc002qyc.3;uc002qxz.3;uc002qya.3
CPEB2	uc003gnk.2;uc003gnl.2;uc003gnm.2;uc003gni.2;uc003gnn.2;uc003gnj.2	uc003gnj.2;uc003gnn.2;uc003gni.2;uc003gnm.2;uc003gnl.2;uc003gnk.2	uc003gnm.2;uc003gnj.2;uc003gnn.2;uc003gnl.2;uc003gnk.2;uc003gni.2	uc003gnn.2;uc003gnl.2;uc003gnk.2;uc003gni.2;uc003gnm.2;uc003gnj.2
CPEB3	uc001khu.2;uc001khw.2;uc010qnn.2	uc001khu.2;uc010qnn.2;uc001khw.2	uc001khu.2;uc010qnn.2;uc001khw.2	uc001khw.2;uc010qnn.2
CPT1C	uc002ppi.3;uc010enh.3;uc002ppj.3;uc010eng.3;uc010ybc.1;uc002ppl.4;uc002ppk.3	uc002ppi.3;uc010eng.3;uc002ppl.4;uc010ybc.1;uc010enh.3;uc002ppj.3;uc002ppk.3	uc010ybc.1;uc002ppl.4;uc002ppk.3;uc010eng.3;uc002ppj.3;uc010enh.3;uc002ppi.3	uc010enh.3;uc002ppi.3;uc002ppj.3;uc010eng.3;uc002ppk.3;uc002ppl.4;uc010ybc.1
CPVL	uc003szx.3	uc003szv.3;uc003szw.3;uc003szx.3	uc003szx.3	uc003szx.3
CR936677	uc001dgv.3	uc001dgv.3	uc001dgv.3	uc001dgv.3
CREBBP	uc002cvv.3;uc002cvw.3	uc002cvw.3;uc002cvv.3	uc002cvv.3;uc002cvw.3	uc002cvw.3;uc002cvv.3
CRHR1	uc010wjx.2;uc002ijp.3;uc010dar.3;uc002ijn.3;uc010dap.3;uc002ijm.3;uc010daq.3;uc010dao.3;uc021tyu.1	uc010wjx.2;uc002ijp.3;uc010dao.3;uc010daq.3;uc002ijm.3;uc010dap.3;uc002ijn.3;uc010dar.3	uc002ijp.3;uc010wjx.2;uc010dar.3;uc002ijn.3;uc010dap.3;uc002ijm.3;uc010daq.3;uc010dao.3	uc010wjx.2;uc002ijp.3
CRIM1	uc002rpd.3	uc002rpd.3	uc002rpd.3	uc002rpd.3
CRKL	uc002ztf.2	uc002ztf.2	uc002ztf.2	uc002ztf.2
CSGALNACT1	uc011kyp.2	uc011kyp.2	uc011kyp.2	uc011kyp.2
CSMD2	uc001bxn.1;uc001bxm.1	uc001bxn.1;uc001bxm.1	uc001bxn.1;uc001bxm.1	uc001bxn.1;uc001bxm.1
CSNK1E	uc003avj.3;uc003avk.3;uc003avm.2	uc003avj.3;uc003avk.3	uc003avm.2	uc003avj.3;uc003avk.3;uc003avm.2
CSPG5	uc003crn.3;uc003cro.4;uc003crp.4;uc021wxh.1	uc021wxh.1;uc003crp.4;uc003cro.4;uc003crn.3	uc003crn.3;uc003cro.4;uc003crp.4;uc021wxh.1;uc021wxi.1;uc011bbb.2	uc003crp.4;uc003cro.4;uc011bbb.2;uc021wxi.1;uc021wxh.1;uc003crn.3
CSPP1	uc003xxi.3;uc003xxj.3;uc003xxg.1;uc003xxh.1	uc003xxh.1;uc003xxg.1;uc003xxj.3;uc003xxi.3;uc010lyw.3	uc003xxi.3;uc003xxj.3;uc003xxg.1;uc003xxh.1	uc003xxh.1;uc003xxg.1;uc003xxj.3;uc003xxi.3
CT62	uc002ata.2	uc002ata.2	uc002ata.2	uc002ata.2
CTBS	uc001dkb.2;uc001dka.2;uc001dkc.3	uc001dkb.2;uc001dka.2;uc001dkc.3	uc001dka.2;uc001dkb.2;uc001dkc.3	uc001dkc.3;uc001dka.2;uc001dkb.2
CTC1	uc002gkq.4;uc010cnv.3	uc010cnv.3;uc002gkq.4	uc002gkq.4;uc010cnv.3	uc002gkq.4;uc010cnv.3
CTIF	uc002ldd.3;uc002ldc.3	uc002ldc.3;uc002ldd.3	uc002ldc.3;uc002ldd.3;uc002lde.4	uc002ldc.3;uc002ldd.3
CTTNBP2	uc003vjf.3	uc003vjf.3	uc003vjf.3	uc003vjf.3
CXXC4	uc003hxg.3	uc003hxg.3	uc003hxg.3	uc003hxg.3
CYB561	uc002jap.3;uc002jaq.3	uc002jaq.3;uc002jap.3	uc002jap.3;uc002jaq.3	uc002jaq.3;uc002jap.3;uc002jat.3;uc002jas.3;uc010ddt.3;uc010wpg.2;uc010wpf.2
CYFIP1	uc001yut.3;uc001yus.3;uc010aya.1;uc001yuu.3	uc001yus.3;uc001yut.3;uc010aya.1	uc001yus.3;uc001yut.3;uc010aya.1	uc001yus.3;uc001yut.3;uc010aya.1
CYHR1	uc003zcx.2;uc003zcw.2;uc003zcy.2;uc003zcv.2	uc003zcv.2;uc003zcy.2;uc003zcw.2;uc003zcx.2	uc003zcv.2;uc003zcx.2;uc003zcw.2;uc003zcy.2	uc003zcw.2;uc003zcv.2;uc003zcx.2;uc003zcy.2
CYP1A1	uc010bjz.1;uc010bjy.3;uc002ayq.4;uc010bjx.3;uc010bjw.3;uc010bjv.3;uc010bju.3;uc002ayp.4	uc010bjy.3;uc010bjz.1;uc002ayq.4;uc010bjx.3;uc010bjw.3;uc010bjv.3;uc010bju.3;uc002ayp.4	uc010bjz.1;uc010bjy.3;uc002ayq.4;uc010bjx.3;uc010bjw.3;uc010bjv.3;uc010bju.3;uc002ayp.4	uc010bjw.3;uc010bjx.3;uc002ayq.4;uc010bjy.3;uc010bjz.1;uc010bjv.3;uc010bju.3;uc002ayp.4
CYP26B1	uc010yrb.1;uc002sih.1	uc010yrb.1;uc002sih.1	uc010yrb.1;uc002sih.1	uc010yrb.1;uc002sih.1
CYP2U1	uc003hyp.3;uc011cfi.2	uc011cfi.2;uc003hyp.3	uc011cfi.2;uc003hyp.3	uc003hyp.3;uc011cfi.2
CYP51A1	uc003ulm.4;uc011khn.2	uc003ulm.4;uc011khn.2	uc003ulm.4;uc011khn.2	uc003ulm.4;uc011khn.2
CYS1	uc002rag.2	uc002rag.2	uc002rag.2	uc002rag.2
DAAM1	uc001xeb.1;uc001xdy.3;uc001xea.1;uc001xdz.1	uc001xeb.1;uc001xdy.3;uc001xea.1;uc001xdz.1	uc001xeb.1;uc001xdz.1;uc001xea.1;uc001xdy.3	uc001xeb.1;uc001xdy.3;uc001xea.1;uc001xdz.1
DAGLB	uc003spz.3	uc003sqd.4	uc003spz.3;uc011jwt.2;uc003sqd.4	uc003spy.3;uc003spz.3;uc011jwt.2;uc003sqd.4
DBI	uc010yyn.2;uc010yym.2;uc010yyl.2;uc002tlw.3;uc010yyo.2;uc021vnj.1;uc002tlx.3;uc010yyj.2;uc010yyi.2;uc010yyk.2;uc002tlv.3;uc010yyh.2	uc002tlx.3;uc021vnj.1;uc010yyo.2;uc002tlw.3;uc010yyn.2;uc010yym.2;uc010yyj.2;uc010yyi.2;uc010yyk.2;uc002tlv.3;uc010yyh.2;uc010yyl.2	uc010yyl.2;uc010yyn.2;uc010yyj.2;uc010yyi.2;uc002tlv.3;uc010yyh.2;uc010yym.2;uc002tlw.3;uc010yyo.2;uc021vnj.1;uc010yyk.2;uc002tlx.3	uc021vnj.1;uc002tlx.3;uc010yyo.2;uc002tlw.3;uc010yyn.2;uc010yym.2;uc010yyl.2;uc010yyh.2;uc002tlv.3;uc010yyk.2;uc010yyi.2;uc010yyj.2
DBX2	uc001rok.1	uc001rok.1	uc001rok.1	uc001rok.1
DCAKD	uc010daa.1;uc002ihy.3	uc002ihx.2;uc010dab.1	uc010daa.1;uc002ihy.3	uc002ihy.3;uc010daa.1;uc010dab.1
DCHS2	uc003inx.2;uc011cik.1	uc003inx.2;uc011cik.1	uc003inx.2;uc011cik.1	uc003inx.2;uc011cik.1
DDHD1	uc001xai.3;uc001xaj.3;uc001xah.3	uc001xak.1	uc001xak.1;uc001xah.3;uc001xaj.3;uc001xai.3	uc001xah.3;uc001xaj.3;uc001xai.3
DDI2	uc001aww.3;uc001awx.2	uc001awx.2;uc001aww.3	uc001aww.3;uc001awx.2	uc001aww.3;uc001awx.2
DDX11L10	uc010bqm.2	uc010bqm.2	uc010bqm.2	uc010bqm.2
DDX41	uc003mhp.3;uc003mho.3;uc003mhn.3;uc003mhq.1	uc003mhq.1;uc003mhp.3;uc003mho.3;uc003mhn.3	uc003mhq.1;uc003mhn.3;uc003mho.3;uc003mhp.3	uc003mhq.1;uc003mhn.3;uc003mho.3;uc003mhp.3
DDX5	uc010wqa.1;uc002jek.2;uc010deh.2;uc002jej.2	uc002jej.2;uc010deh.2;uc002jek.2;uc010wqa.1	uc002jej.2;uc010deh.2;uc002jek.2;uc010wqa.1	uc010wqa.1;uc002jej.2;uc002jek.2;uc010deh.2
DENND1A	uc011lzm.1;uc004bnz.1;uc004bob.1;uc004boa.1;uc004boc.3	uc004boc.3;uc004boa.1;uc004bob.1;uc004bnz.1;uc011lzm.1	uc004boa.1;uc004bob.1;uc004boc.3;uc004bnz.1;uc011lzm.1	uc004boc.3;uc004boa.1;uc004bob.1;uc004bnz.1;uc011lzm.1
DENND4B	uc001fdd.1	uc001fdd.1	uc001fdd.1	uc001fdd.1
DENND5B	uc001rki.1;uc001rkh.1;uc001rkj.3	uc001rkj.3;uc001rkh.1;uc001rki.1	uc001rki.1;uc001rkh.1;uc001rkj.3	uc001rkj.3;uc001rkh.1;uc001rki.1
DGKD	uc002vui.1;uc010fyh.1	uc002vui.1	uc002vui.1;uc010fyh.1;uc010fyi.1	uc002vui.1;uc010fyh.1
DGKZ	uc001ncm.2;uc001ncl.2;uc010rgs.1;uc009yky.1	uc001nch.2;uc009yky.1;uc010rgs.1;uc001ncl.2;uc001ncm.2	uc001nch.2;uc001ncm.2;uc001ncl.2;uc010rgs.1;uc009yky.1;uc010rgq.2;uc001ncj.2;uc001nci.2;uc010rgr.2;uc001nck.2	uc001ncj.2;uc010rgr.2;uc010rgq.2;uc009yky.1;uc001nck.2;uc001ncl.2;uc001nci.2;uc001ncm.2;uc010rgs.1
DHRS4L2	uc001wle.4;uc001wld.4;uc001wli.4;uc021rrf.1;uc010tnt.2	uc001wld.4;uc001wle.4;uc021rrf.1;uc010tnt.2;uc001wli.4	uc021rre.1;uc021rrc.1;uc021rrb.1;uc021rra.1;uc001wlf.3	uc001wle.4;uc001wld.4;uc021rre.1;uc001wlf.3;uc021rra.1;uc021rrb.1;uc021rrc.1
DIP2C	uc001ifp.3	uc001ifp.3	uc009xhi.1;uc001ifp.3	uc009xhk.1;uc001ifp.3
DIRAS1	uc021umt.1;uc002lwf.3	uc021umt.1;uc002lwf.3	uc021umt.1	uc002lwf.3
DIXDC1	uc001pmm.3	uc001pmm.3	uc001pmj.3	uc001pmn.3
DKFZP434I0714	uc003imv.3	uc003imv.3	uc003imv.3	uc003imv.3
DKFZP564C196	uc001gqe.3	uc001gqe.3	uc001gqe.3	uc001gqe.3
DKFZp686E10196	uc002tjp.2	uc002tjp.2	uc002tjp.2	uc002tjp.2
DL490450	uc021vnp.1	uc021vnp.1	uc021vnp.1	uc021vnp.1
DL492217	uc010yyp.1	uc010yyp.1	uc010yyp.1	uc010yyp.1
DLGAP2	uc003wpm.3	uc003wpm.3	uc003wpm.3	uc003wpm.3
DLL1	uc003qxm.3;uc011ehc.1;uc003qxn.3	uc003qxm.3;uc011ehc.1;uc003qxn.3	uc003qxn.3;uc011ehc.1;uc003qxm.3	uc003qxm.3;uc011ehc.1;uc003qxn.3
DMC1	uc003avz.1;uc011anv.1;uc003awa.1	uc003avz.1;uc011anv.1;uc003awa.1	uc003awa.1;uc011anv.1;uc003avz.1	uc003avz.1;uc011anv.1;uc003awa.1
DMRT2	uc003zha.3;uc011llv.2	uc003zha.3;uc011llv.2	uc003zha.3;uc011llv.2;uc003zgy.4;uc003zhb.4;uc011llt.2;uc022bcw.1	uc003zha.3;uc011llv.2
DNAJB9	uc003vfn.3	uc003vfn.3	uc003vfn.3	uc003vfn.3
DNAJC1	uc001irc.3;uc021pnz.1	uc001irc.3;uc021pnz.1	uc021pnz.1;uc001irc.3	uc021pnz.1;uc001irc.3
DNAJC3	uc001vmp.3;uc001vmq.3	uc001vmp.3;uc001vmq.3	uc001vmp.3;uc001vmq.3	uc001vmq.3;uc001vmp.3
DNAJC5	uc002yhf.3	uc002yhf.3	uc002yhf.3	uc002yhh.3
DNAJC6	uc010opc.1;uc001dcd.1;uc001dce.1	uc001dcc.1	uc001dcd.1;uc010opc.1;uc001dce.1	uc001dcc.1;uc010opc.1;uc001dcd.1;uc001dce.1
DNM1P35	uc002bay.1	uc002bay.1	uc002bay.1	uc002bay.1
DNMT3A	uc002rgb.3	uc002rgf.3;uc002rgc.3;uc002rgd.3;uc010eyi.3	uc010eyi.3;uc002rgd.3;uc002rgc.3;uc002rgf.3	uc002rgb.3;uc002rgf.3;uc002rgc.3;uc002rgd.3;uc010eyi.3
DOCK10	uc002voc.2;uc010fwz.1;uc002vod.1	uc010fwz.1;uc002vod.1	uc002vod.1;uc010fwz.1	uc010fwz.1;uc002vod.1
DOCK5	uc003xef.3;uc010luf.1;uc003xeg.3	uc003xef.3;uc010luf.1;uc003xeg.3	uc003xeg.3;uc010luf.1;uc003xef.3	uc003xef.3;uc010luf.1;uc003xeg.3
DOCK8	uc011lls.1;uc003zgf.2	uc003zgf.2;uc011lls.1;uc003zgg.3;uc022bct.1;uc010mgv.3;uc010mgt.3;uc022bcu.1;uc010mgu.3	uc003zgf.2;uc011lls.1	uc011lls.1;uc003zgf.2
DOK6	uc002lkl.3	uc002lkl.3	uc002lkl.3	uc002lkl.3
DPP10	uc002tle.3;uc002tlf.2	uc002tle.3;uc002tlf.2	uc002tlf.2;uc002tle.3	uc002tlf.2;uc002tle.3
DPP7	uc004clh.3;uc011meq.1	uc011meq.1;uc004clh.3	uc004clh.3;uc011meq.1	uc004clh.3;uc011meq.1
DPY19L1	uc003tem.4	uc003tem.4	uc003tem.4	uc003tem.4
DPY19L2P1	uc003teq.1	uc003teq.1	uc003teq.1	uc003teq.1
DPY19L3	uc002ntg.3;uc002ntf.3;uc002nth.2	uc002ntg.3;uc002ntf.3;uc002nth.2	uc002ntf.3;uc002ntg.3;uc002nth.2	uc002ntf.3;uc002ntg.3;uc002nth.2
DPYSL4	uc009ybb.3	uc009ybb.3	uc009ybb.3	uc009ybb.3
DQ571461	uc011ahv.2;uc002zun.3;uc021xxf.1;uc011coi.1	uc002zzt.2;uc021yae.1;uc021yaf.1	uc011ahv.2;uc002zzt.2;uc011coi.1;uc021xxf.1;uc021yae.1;uc021yaf.1	uc021xxf.1;uc003jxg.1;uc003jxh.1;uc021xzv.1;uc021yae.1;uc021yaf.1
DQ574682	uc011cux.2	uc021yad.1	uc021yad.1	uc021yad.1
DQ576952	uc010vbh.1;uc002dir.1;uc002dsk.1;uc021tga.1	uc002dsk.1;uc021tga.1	uc010vbh.1;uc002dir.1;uc002dsk.1;uc021tga.1	uc010vbh.1;uc002dir.1
DQ576994	uc003jvo.3	uc003jvo.3	uc003jvo.3	uc003jvo.3
DQ582265	uc001mir.1	uc001mir.1	uc001mir.1	uc001mir.1
DQ585569	uc021ufb.1	uc021ufb.1	uc021ufb.1	uc021ufb.1
DQ586142	uc021tvo.1	uc021tvk.1	uc010vzs.2	uc010vzs.2
DQ588677	uc021sqq.1	uc021sqq.1	uc021sqq.1	uc021sqq.1
DQ594582	uc021zzj.1	uc021zzj.1	uc021zzj.1	uc021zzj.1
DQ596042	uc011cuy.1;uc003pea.1	uc003mqi.3	uc003mqi.3;uc003pea.1	uc003mqi.3;uc003nip.1;uc021yot.1;uc003pea.1
DQ599803	uc021qus.1	uc021qus.1	uc021qus.1	uc021qus.1
DSE	uc003pws.3;uc003pwr.3;uc003pwq.1	uc011ebg.2;uc003pwt.3	uc011ebg.2;uc003pwt.3	uc003pws.3;uc003pwr.3;uc003pwq.1
DTX2	uc011kgk.1;uc003uff.4;uc003ufg.4;uc003ufh.4;uc003ufn.4	uc003ufj.4	uc011kgk.1;uc003uff.4;uc003ufg.4;uc003ufh.4;uc003ufj.4;uc003ufm.4;uc003ufn.4	uc003ufn.4
DUSP15	uc002wwv.1;uc002www.1;uc002wwx.1;uc002wwu.1	uc002wwv.1;uc002www.1;uc002wwx.1;uc002wwu.1	uc002www.1;uc002wwv.1;uc002wwx.1;uc002wwu.1	uc002wwv.1;uc002www.1;uc002wwx.1;uc002wwu.1
DUSP16	uc001rao.2	uc001rao.2	uc001rao.2	uc001rao.2
DUSP5P	uc001htd.2	uc001htd.2	uc001htd.2	uc001htd.2
DUSP6	uc001tay.3;uc001taz.3	uc001taz.3;uc001tay.3	uc001taz.3;uc001tay.3	uc001tay.3;uc001taz.3
DUSP8	uc001lts.2	uc001lts.2	uc001lts.2	uc001lts.2
DUX2	uc009ybp.1;uc001lns.2;uc021xvp.1;uc011cli.1;uc011clj.1;uc011clk.1	uc009ybp.1;uc021xvp.1;uc011clk.1	uc021xvp.1;uc011cli.1;uc011clj.1;uc011clk.1	uc009ybp.1;uc001lns.2;uc021xvp.1;uc011cli.1;uc011clk.1
DUX4	uc021ugi.1	uc021ugi.1	uc021ugi.1	uc021ugi.1
DUX4L4	uc021xvq.1;uc021xvr.1;uc010ist.1	uc021xvq.1;uc021xvr.1;uc010ist.1;uc021xvs.1	uc021xvq.1;uc021xvr.1;uc010ist.1;uc021xvs.1	uc021xvq.1;uc010ist.1;uc021xvr.1;uc021xvs.1
DYNC1I1	uc003uoc.4;uc003uod.4;uc003uoe.4;uc003uob.3	uc003uob.3;uc003uoe.4;uc003uod.4;uc003uoc.4	uc003uob.3;uc003uoe.4;uc003uod.4;uc003uoc.4	uc003uoc.4;uc003uod.4;uc003uoe.4;uc003uob.3
DYRK1A	uc002ywi.3;uc002ywh.1;uc002ywg.1;uc010gno.1	uc002ywh.1;uc002ywg.1;uc010gno.1;uc002ywi.3	uc002ywh.1;uc002ywi.3;uc010gno.1;uc002ywg.1	uc002ywi.3;uc002ywh.1;uc002ywg.1;uc010gno.1
ECEL1P2	uc021vyg.1	uc021vyg.1	uc021vyg.1	uc021vyg.1
ECI1	uc002cpr.3;uc002cps.3	uc002cpr.3;uc002cps.3	uc002cpr.3;uc002cps.3	uc002cps.3;uc002cpr.3
ECT2	uc003fij.1;uc003fik.1;uc003fil.1	uc003fii.2;uc003fih.2;uc010hwv.1	uc003fil.1;uc003fik.1;uc003fij.1;uc010hwv.1;uc003fih.2;uc003fii.2	uc003fij.1;uc003fik.1;uc003fil.1;uc003fii.2;uc003fih.2;uc010hwv.1
EDF1	uc004cjt.1;uc022bpv.1;uc004cju.1	uc004cju.1;uc022bpv.1;uc004cjt.1	uc004cjt.1;uc022bpv.1;uc004cju.1	uc022bpv.1;uc004cju.1;uc004cjt.1
EFCAB4A	uc010qwt.1;uc001lrw.2;uc001lrv.2;uc009ycm.1	uc001lrw.2	uc010qwt.1	uc010qwt.1
EFHA2	uc003wxd.2	uc003wxd.2	uc003wxd.2	uc003wxd.2
EFNA1	uc001fhi.3;uc001fhh.3	uc001fhh.3;uc001fhi.3	uc001fhh.3;uc001fhi.3	uc001fhh.3;uc001fhi.3
EFR3A	uc003yte.3	uc003yte.3	uc003yte.3	uc003yte.3
EFS	uc010tnm.2;uc001wjp.3;uc001wjo.3	uc010tnm.2;uc001wjp.3;uc001wjo.3	uc010tnm.2;uc001wjp.3;uc001wjo.3	uc001wjo.3;uc001wjp.3;uc010tnm.2
EGLN2	uc002opg.4;uc002oph.3;uc002opi.3	uc010ehd.3	uc010ehd.3;uc002opg.4;uc002oph.3;uc002opi.3	uc010ehd.3;uc002opi.3;uc002oph.3;uc002opg.4
EGR3	uc011kzn.1;uc003xcm.1;uc011kzo.2	uc011kzn.1;uc003xcm.1;uc011kzo.2	uc011kzn.1;uc011kzo.2;uc003xcm.1	uc011kzo.2;uc003xcm.1;uc011kzn.1
EIF2B3	uc001cmw.3;uc001cmt.2;uc001cmu.2	uc001cmu.2;uc001cmt.2;uc001cmw.3	uc001cmu.2;uc001cmt.2;uc001cmw.3	uc001cmw.3;uc001cmt.2;uc001cmu.2
EIF3C	uc002dqu.4;uc002dqt.4;uc010vcy.2;uc002dqs.4	uc002dqt.4;uc010vcy.2;uc002dqu.4;uc002dqs.4	uc002dqu.4;uc010vcy.2;uc002dqt.4;uc002dqs.4	uc002dqs.4;uc010vcy.2;uc002dqt.4;uc002dqu.4
EIF3CL	uc010byj.3	uc010byj.3	uc010byj.3	uc010byj.3
EIF4E2	uc010zmi.1;uc002vta.3;uc002vtb.1	uc010zmi.1;uc002vta.3;uc002vtb.1	uc010zmi.1;uc002vta.3;uc002vtb.1	uc002vtb.1;uc010zmi.1;uc002vta.3
EIF4E3	uc003dov.4;uc003dox.3;uc011bgd.2;uc010hoc.3	uc003dov.4;uc010hoc.3;uc011bgd.2;uc003dox.3	uc003dov.4;uc010hoc.3;uc011bgd.2;uc003dox.3	uc003dov.4;uc011bgd.2;uc003dox.3;uc010hoc.3
EIF4EBP1	uc003xks.3	uc003xks.3	uc003xks.3	uc003xks.3
ELAVL2	uc003zpt.3;uc003zps.3	uc003zps.3;uc003zpt.3;uc003zpw.3;uc003zpv.3;uc003zpu.3	uc003zps.3;uc003zpt.3	uc003zps.3;uc003zpt.3;uc003zpw.3;uc003zpv.3;uc003zpu.3
ELAVL3	uc002mrx.1;uc002mry.1	uc002mry.1;uc002mrx.1	uc002mry.1;uc002mrx.1	uc002mry.1;uc002mrx.1
ELF2	uc003iho.1;uc003ihm.1;uc010ioh.3;uc003ihn.1	uc003iho.1;uc003ihm.1;uc003ihn.1;uc010ioh.3	uc010ioh.3;uc003iho.1;uc003ihm.1;uc003ihn.1	uc010ioh.3;uc003iho.1;uc003ihm.1;uc003ihn.1
ELK4	uc021pid.1;uc001hcy.2;uc001hcz.3	uc021pid.1;uc001hcy.2;uc001hcz.3;uc010prq.1	uc021pid.1;uc001hcz.3;uc001hcy.2	uc021pid.1;uc001hcy.2;uc001hcz.3
EMID2	uc003uyo.1;uc010lhy.1	uc003uyo.1;uc010lhy.1	uc010lhy.1;uc003uyo.1	uc010lhy.1;uc003uyo.1
EML6	uc002ryb.4	uc002ryb.4	uc002ryb.4	uc002ryb.4
EMX1	uc002sin.1	uc002sin.1	uc002sin.1	uc002sin.1
EMX2	uc001ldh.4;uc001ldi.4	uc001ldh.4;uc001ldi.4	uc001ldi.4;uc001ldh.4	uc001ldh.4;uc001ldi.4
EMX2OS	uc001ldf.3;uc001ldg.3	uc001ldf.3;uc001ldg.3	uc001ldf.3;uc001ldg.3	uc001ldf.3;uc001ldg.3
ENAH	uc001hpc.1;uc001hpd.1	uc021pju.1;uc001hpd.1;uc001hpc.1	uc001hpc.1;uc001hpd.1	uc001hpd.1;uc001hpc.1
ENKUR	uc001isg.1	uc001isg.1	uc001ish.1	uc001isg.1
ENPP4	uc003oxy.3	uc003oxy.3	uc003oxy.3	uc003oxy.3
EP400	uc001ujp.3	uc001ujp.3	uc001ujn.3;uc001ujk.3;uc001ujj.2	uc001ujp.3
EPAS1	uc002ruv.3	uc002ruv.3	uc002ruv.3	uc002ruv.3
EPB41L1	uc002xex.3;uc002xeu.3;uc002xew.3;uc002xev.3;uc010zvo.1;uc002xfb.3	uc002xeu.3;uc002xex.3;uc002xew.3;uc002xev.3;uc010zvo.1;uc002xfb.3	uc002xeu.3;uc002xex.3;uc002xew.3;uc002xev.3;uc010zvo.1	uc002xeu.3;uc010zvo.1;uc002xev.3;uc002xew.3;uc002xex.3;uc002xfb.3
EPB41L4A	uc003kpw.1;uc003kpv.1	uc003kpw.1;uc003kpv.1	uc003kpw.1;uc003kpv.1	uc003kpw.1;uc003kpv.1
EPS8	uc009zig.3;uc001rdb.3	uc009zig.3;uc001rdb.3	uc001rdb.3;uc009zig.3	uc001rdb.3;uc009zig.3
ERF	uc002ote.4	uc002ote.4	uc002ote.4	uc002ote.4
ERP44	uc004bam.3;uc010msy.3	uc004bam.3;uc010msy.3	uc010msy.3;uc004bam.3	uc010msy.3;uc004bam.3
ERVK13-1	uc010bsr.2;uc010bss.2;uc002crb.3	uc002crb.3;uc010bss.2;uc010bsr.2	uc010bsr.2;uc010bss.2;uc002crb.3	uc002crb.3;uc010bss.2;uc010bsr.2
ESRP2	uc010cfa.1;uc002evq.1	uc010cfa.1;uc002evq.1	uc002evq.1;uc010cfa.1	uc002evq.1;uc010cfa.1
ESRRG	uc021pja.1;uc010pud.2;uc001hlb.2;uc001hla.2;uc001hld.1;uc001hlc.1	uc001hlc.1;uc001hld.1	uc001hld.1;uc001hlc.1	uc021piz.1;uc001hla.2;uc001hlb.2;uc010pud.2;uc021pja.1;uc001hlc.1;uc001hld.1
ESYT2	uc003wod.1;uc003wob.1	uc003wnz.1;uc003wny.1	uc003wny.1;uc003wnz.1;uc003woa.1;uc003wod.1;uc003wob.1	uc003wob.1;uc003wod.1
EWSR1	uc003aex.3;uc003aes.4;uc003aew.3;uc003aev.3;uc003aet.3	uc003aex.3;uc003aet.3;uc003aev.3;uc003aew.3;uc003aes.4	uc003aex.3;uc003aet.3;uc003aev.3;uc003aew.3;uc003aes.4;uc003aey.3	uc003aex.3;uc003aev.3;uc003aet.3;uc003aew.3;uc003aes.4
EXOC2	uc003mte.3;uc003mtd.3;uc011dho.2	uc003mte.3;uc003mtd.3;uc011dho.2	uc003mte.3;uc003mtd.3;uc011dho.2	uc003mte.3;uc003mtd.3;uc011dho.2
EXOC3L2	uc002pay.1	uc002pay.1	uc002pay.1	uc002pay.1
EXOSC4	uc003zau.3	uc003zau.3	uc003zau.3	uc003zau.3
EXTL2	uc001dtk.1;uc001dtl.1;uc010ouk.1;uc001dtm.1	uc001dtm.1;uc010ouk.1;uc001dtl.1;uc001dtk.1	uc001dtl.1;uc001dtm.1;uc010ouk.1;uc001dtk.1	uc001dtk.1;uc001dtl.1;uc010ouk.1;uc001dtm.1
FAH	uc002bfm.2;uc021srz.1;uc010unl.2	uc010unl.2;uc021srz.1;uc002bfm.2	uc010unl.2;uc021srz.1;uc002bfm.2	uc010unl.2;uc021srz.1;uc002bfm.2
FAM102A	uc004bsx.2	uc004bsx.2	uc004bsx.2	uc004bsx.2
FAM105B	uc003jfk.3	uc003jfk.3	uc003jfk.3	uc003jfk.3
FAM110B	uc003xtj.1;uc022auu.1	uc003xtj.1;uc022auu.1	uc003xtj.1;uc022auu.1	uc003xtj.1;uc022auu.1
FAM115A	uc011ktu.2	uc011ktu.2;uc003wdo.2;uc003wdp.2	uc003wdp.2;uc003wdo.2	uc011ktu.2
FAM117B	uc010zhw.2;uc010zhx.2	uc010zhw.2;uc010zhx.2	uc010zhw.2;uc010zhx.2	uc010zhw.2;uc010zhx.2
FAM13C	uc001jkp.3	uc001jkp.3	uc001jkp.3	uc001jkp.3;uc010qie.2;uc010qid.2;uc001jkn.3;uc001jko.3;uc010qif.1
FAM153A	uc021yix.1;uc010jkp.1	uc010jkp.1;uc021yix.1	uc003mic.3;uc003mib.1;uc010jkp.1;uc021yix.1	uc003mic.3;uc021yix.1;uc010jkp.1;uc003mib.1
FAM153B	uc010jjy.1;uc021yic.1	uc010jjy.1;uc021yic.1	uc021yic.1;uc010jjy.1	uc021yic.1;uc010jjy.1
FAM167A	uc010lry.1;uc003wtw.2	uc010lry.1;uc003wtw.2	uc010lry.1;uc003wtw.2	uc010lry.1;uc003wtw.2
FAM168A	uc009ytp.1;uc001otz.1;uc001oty.1	uc001oty.1;uc001otz.1;uc009ytp.1	uc001oty.1;uc001otz.1;uc009ytp.1	uc001oty.1;uc001otz.1;uc009ytp.1
FAM196A	uc009yap.1;uc010quo.1;uc001lju.1	uc001lju.1;uc010quo.1;uc009yap.1	uc009yap.1;uc010quo.1;uc001lju.1	uc001ljv.1
FAM19A5	uc003bim.4;uc003bio.4	uc003bim.4	uc003bim.4;uc003bio.4	uc003bim.4
FAM212B	uc001ebo.2	uc001ebo.2	uc001ebo.2;uc001ebp.2	uc001ebo.2;uc001ebp.2
FAM47E	uc003hjv.3;uc003hjx.3;uc010ijf.2;uc011cbv.2;uc003hjw.2	uc003hjv.3;uc010ijf.2;uc003hjx.3;uc003hjw.2;uc011cbv.2	uc003hjv.3	uc003hjv.3
FAM49B	uc003yst.3;uc003yss.3;uc003ysu.3;uc003ysx.3;uc003ysw.3;uc003ysy.1	uc003ysy.1;uc003ysw.3;uc003ysx.3	uc003yst.3;uc003ysu.3;uc003yss.3;uc003ysy.1;uc003ysw.3;uc003ysx.3	uc003yss.3;uc003ysu.3;uc003yst.3;uc003ysx.3;uc003ysw.3;uc003ysy.1
FAM53B	uc001lhv.1;uc001lhw.3	uc001lhv.1;uc001lhw.3;uc001lhu.1	uc001lhv.1;uc001lhw.3;uc001lhu.1	uc001lhv.1;uc001lhw.3
FAM55C	uc003dvn.3	uc010hpn.3;uc003dvn.3	uc003dvn.3	uc003dvn.3
FAM59A	uc002kxk.2;uc002kxl.3	uc002kxk.2;uc002kxl.3	uc002kxk.2;uc002kxl.3	uc002kxl.3;uc002kxk.2
FAM69A	uc001dpc.3;uc021opw.1;uc021opv.1;uc001dpg.3	uc001dpg.3;uc021opv.1;uc021opw.1;uc001dpc.3	uc001dpg.3;uc021opv.1;uc021opw.1;uc001dpc.3	uc001dpc.3;uc021opw.1;uc021opv.1;uc001dpg.3
FAM78B	uc010plc.2;uc021pee.1;uc021pef.1	uc021pee.1;uc010plc.2;uc021pef.1	uc021pef.1;uc021pee.1;uc010plc.2	uc010plc.2;uc021pee.1;uc021pef.1
FAM83H	uc003yzk.3	uc003yzk.3	uc003yzk.3	uc003yzk.3
FAM84B	uc022bbc.1;uc003yrz.2	uc022bbc.1;uc003yrz.2	uc022bbc.1;uc003yrz.2	uc003yrz.2;uc022bbc.1
FAM86B1	uc003wvr.4	uc003wvr.4	uc003wvr.4	uc003wvr.4
FAM86B2	uc011kxu.2;uc010lsl.3;uc011kxt.2;uc010lso.3;uc003wvu.4;uc010lsn.3;uc003wvt.4	uc011kxu.2;uc010lsl.3;uc011kxt.2;uc010lso.3;uc003wvu.4;uc010lsn.3;uc003wvt.4	uc003wvt.4;uc010lsn.3;uc003wvu.4;uc010lso.3;uc011kxt.2;uc010lsl.3;uc011kxu.2	uc011kxu.2;uc010lsl.3;uc011kxt.2;uc010lso.3;uc003wvu.4;uc010lsn.3;uc003wvt.4
FAM96B	uc021tjy.1	uc021tjy.1	uc021tjy.1	uc021tjy.1
FARP2	uc010zor.2;uc002wbi.2;uc010zoq.2	uc010zoq.2;uc002wbi.2;uc010zor.2	uc010zor.2;uc002wbi.2;uc010zoq.2	uc010zoq.2;uc002wbi.2;uc010zor.2
FAT4	uc003ifj.4	uc003ifj.4	uc003ifj.4	uc003ifj.4
FBLN1	uc003bgj.1;uc003bgi.1;uc010gzz.3;uc003bgg.1;uc003bgh.3	uc003bgh.3;uc003bgg.1;uc010gzz.3;uc003bgi.1;uc003bgj.1	uc003bgj.1;uc003bgi.1;uc010gzz.3;uc003bgg.1;uc003bgh.3	uc003bgj.1;uc003bgi.1;uc010gzz.3;uc003bgg.1;uc003bgh.3
FBXL4	uc003ppf.1;uc003ppg.1;uc003pph.1	uc003pph.1;uc003ppg.1;uc003ppf.1	uc003pph.1;uc003ppg.1;uc003ppf.1	uc003ppf.1;uc003ppg.1;uc003pph.1
FBXL7	uc003jfn.1	uc003jfn.1	uc003jfn.1	uc003jfn.1
FBXO11	uc002rwe.3;uc002rwg.2	uc002rwe.3;uc002rwg.2	uc002rwe.3;uc002rwg.2	uc002rwe.3;uc002rwg.2
FBXO31	uc002fjw.3;uc010vot.2	uc002fjw.3	uc002fjw.3;uc010vot.2	uc002fjw.3;uc010vot.2
FBXO33	uc001wvk.3	uc001wvk.3	uc001wvk.3	uc001wvk.3
FBXW7	uc021xsy.1;uc021xsz.1;uc021xta.1;uc021xtb.1;uc021xtc.1;uc003imu.3;uc011cii.2;uc003imt.3;uc003ims.3;uc021xsx.1	uc003ims.3;uc003imt.3;uc011cii.2;uc003imu.3;uc021xtc.1;uc021xtb.1;uc021xta.1;uc021xsz.1;uc021xsy.1;uc021xsx.1	uc021xsx.1;uc021xsy.1;uc021xsz.1;uc021xta.1;uc021xtb.1;uc021xtc.1;uc003imu.3;uc011cii.2;uc003imt.3;uc003ims.3	uc003ims.3;uc003imt.3;uc011cii.2;uc003imu.3;uc021xtc.1;uc021xtb.1;uc021xta.1;uc021xsz.1;uc021xsy.1;uc021xsx.1
FCGRT	uc002poe.2;uc002poh.2;uc002pog.2;uc010yax.2;uc002pof.2	uc010yax.2;uc002pof.2;uc002pog.2;uc002poe.2;uc002poh.2	uc002poh.2;uc010yax.2;uc002poe.2;uc002pog.2;uc002pof.2	uc010yax.2;uc002poh.2;uc002pof.2;uc002pog.2;uc002poe.2
FDFT1	uc003wuh.3;uc011kxj.2;uc022ary.1;uc011kxk.2	uc003wuh.3;uc011kxi.2;uc011kxh.2;uc010lsb.3;uc011kxg.2;uc010lsa.1;uc003wui.3;uc011kxe.2;uc011kxf.2;uc011kxj.2;uc022ary.1;uc011kxk.2	uc003wuh.3;uc011kxj.2;uc022ary.1;uc011kxk.2	uc003wuh.3;uc011kxh.2;uc010lsb.3;uc011kxg.2;uc010lsa.1;uc003wui.3;uc011kxe.2;uc011kxf.2;uc011kxi.2;uc011kxj.2;uc022ary.1;uc011kxk.2
FERMT2	uc001xaf.3;uc001xac.3;uc001xad.3;uc001xae.3	uc001xaf.3;uc001xae.3;uc001xad.3;uc001xac.3	uc001xaf.3;uc001xae.3;uc001xad.3;uc001xac.3	uc001xaf.3;uc001xae.3;uc001xad.3;uc001xac.3
FERMT3	uc001nym.2;uc001nyl.2	uc001nym.2;uc001nyl.2	uc001nym.2;uc001nyl.2	uc001nyl.2;uc001nym.2
FGD6	uc001tdp.4;uc009zsx.3	uc001tdp.4;uc009zsx.3	uc001tdp.4;uc009zsx.3	uc001tdp.4;uc009zsx.3
FGF8	uc009xwr.2;uc001kts.2;uc001ktr.2;uc001ktq.2;uc001ktp.2;uc021pxg.1	uc001ktp.2;uc001ktq.2;uc001ktr.2;uc001kts.2;uc009xwr.2;uc021pxg.1	uc001ktp.2;uc001ktq.2;uc001ktr.2;uc001kts.2;uc009xwr.2	uc001ktp.2;uc001ktq.2;uc009xwr.2;uc001kts.2;uc001ktr.2
FGFR1	uc011lbr.2;uc003xlu.3;uc003xlv.3;uc011lbw.2;uc022aua.1;uc010lwk.3;uc011lbu.2;uc003xlp.3;uc022aub.1;uc022auc.1;uc022aud.1;uc011lbv.2	uc010lwf.3	uc010lwf.3;uc003xlv.3;uc003xlu.3;uc011lbw.2;uc022aua.1;uc010lwk.3;uc011lbu.2;uc003xlp.3;uc022aub.1;uc022auc.1;uc022aud.1;uc011lbv.2	uc003xlw.1;uc011lbx.1;uc011lbt.1;uc011lbs.2
FHOD3	uc021uiv.1;uc002kzt.1;uc002kzs.1;uc002kzr.1	uc002kzr.1;uc002kzs.1;uc002kzt.1;uc021uiv.1	uc010dna.1	uc021uiv.1;uc002kzt.1;uc002kzs.1;uc002kzr.1
FIGN	uc002uck.1	uc002uck.1	uc002uck.1	uc002uck.1
FIZ1	uc002qli.4;uc002qlj.4	uc002qlj.4;uc002qli.4	uc002qli.4;uc002qlj.4	uc002qlj.4;uc002qli.4
FKBP15	uc010muu.1	uc011lxc.1	uc004bgs.2;uc011lxd.1;uc010mut.1;uc004bgt.2;uc010muu.1	uc011lxc.1;uc004bgs.2;uc011lxd.1;uc010mut.1;uc004bgt.2
FKBP1B	uc002ret.3;uc002rer.3;uc002res.3	uc002res.3;uc002ret.3;uc002rer.3	uc002ret.3;uc002res.3;uc002rer.3	uc002ret.3;uc002res.3;uc002rer.3
FKBP4	uc001qkz.3	uc001qkz.3	uc001qkz.3	uc001qkz.3
FKBP9	uc011kak.1;uc003tdh.3;uc011kal.2	uc011kal.2;uc003tdh.3;uc011kak.1	uc011kal.2;uc003tdh.3;uc011kak.1	uc011kak.1;uc003tdh.3;uc011kal.2
FKRP	uc002pfn.2;uc002pfp.2;uc021uwj.1	uc002pfn.2;uc002pfp.2;uc021uwj.1	uc002pfn.2;uc002pfp.2;uc021uwj.1	uc002pfp.2;uc002pfn.2;uc021uwj.1
FLI1	uc010sbt.2;uc010sbv.2;uc010sbu.2;uc009zci.3	uc010sbt.2	uc010sbt.2;uc009zci.3;uc010sbu.2;uc010sbv.2	uc010sbt.2
FLJ00285	uc002ddj.1	uc002ddj.1	uc002ddj.1	uc002ddj.1
FLJ11235	uc003kpx.2	uc003kpx.2	uc003kpx.2	uc003kpx.2
FLJ35390	uc011kbl.2;uc003tjl.4;uc003tjk.2	uc011kbl.2;uc003tjl.4;uc003tjk.2	uc003tjk.2;uc003tjl.4;uc011kbl.2	uc011kbl.2;uc003tjl.4;uc003tjk.2
FLJ39739	uc009wjz.1;uc009wjy.1;uc009wjx.1;uc001eqn.3;uc001eql.2	uc001eql.2;uc001eqn.3;uc009wjx.1;uc009wjy.1;uc009wjz.1	uc001eqn.3;uc001eql.2;uc009wjz.1;uc009wjy.1;uc009wjx.1;uc001eqo.1	uc009wjy.1;uc009wjz.1;uc001eql.2;uc001eqn.3;uc009wjx.1;uc001eqo.1
FLJ42709	uc003kkd.2;uc011cud.1;uc003kke.2;uc010jbc.2;uc003kkh.2;uc003kki.2;uc003kkg.2;uc003kkf.2;uc010jbb.1;uc011cue.1	uc003kkd.2;uc011cud.1;uc003kke.2;uc011cue.1;uc010jbb.1;uc003kkf.2;uc003kkg.2;uc010jbc.2;uc003kkh.2;uc003kki.2	uc003kki.2;uc010jbc.2;uc003kkg.2;uc011cue.1;uc010jbb.1;uc003kkh.2;uc003kkf.2	uc003kkd.2;uc011cud.1;uc003kke.2;uc003kki.2;uc003kkh.2;uc010jbc.2;uc003kkg.2;uc003kkf.2;uc010jbb.1;uc011cue.1
FLJ42875	uc001aka.3;uc010nzg.1	uc001aka.3	uc001aka.3	uc010nzg.1
FLJ44511	uc021zyh.1	uc021zyh.1	uc021zyh.1	uc021zyh.1
FLJ46257	uc011are.2;uc011ard.2;uc003bii.3	uc011are.2;uc011ard.2;uc003bii.3	uc003bii.3;uc011ard.2;uc011are.2	uc003bii.3;uc011ard.2;uc011are.2
FNDC1	uc010kjv.3	uc010kjv.3	uc010kjv.3	uc010kjv.3
FOXC1	uc003mtp.3	uc003mtp.3	uc003mtp.3	uc003mtp.3
FOXF2	uc003mtm.3	uc003mtm.3	uc003mtm.3	uc003mtm.3
FOXK1	uc003snb.1;uc003snc.1	uc003snb.1;uc003snc.1	uc003snb.1;uc003snc.1	uc003snb.1;uc003snc.1
FOXN2	uc002rwh.1	uc002rwh.1	uc002rwh.1	uc002rwh.1
FOXN3	uc001xxn.4	uc001xxn.4	uc001xxn.4	uc001xxn.4
FOXO3	uc003psk.2;uc003psm.2	uc003psk.2;uc003psm.2	uc003psk.2;uc003psm.2	uc003psk.2;uc003psm.2
FOXP1	uc003doi.3;uc003doq.1	uc003dol.3;uc003dos.3;uc021xao.1;uc003dop.3;uc003doo.3	uc003doi.3;uc003dol.3;uc003doq.1	uc003doi.3;uc021xan.1;uc003doo.3;uc003dop.3;uc021xao.1;uc003dos.3
FST	uc003jpc.3;uc003jpd.3	uc003jpd.3;uc003jpc.3	uc003jpd.3;uc003jpc.3	uc003jpc.3;uc003jpd.3
FTSJ2	uc003slo.3;uc003sln.3;uc003slm.3	uc003slo.3;uc003slm.3;uc003sln.3	uc003slo.3;uc003sln.3;uc003slm.3	uc003slo.3;uc003sln.3;uc003slm.3
FUT5	uc010duo.3	uc010duo.3	uc010duo.3	uc010duo.3
FXR2	uc002gia.2	uc002gia.2	uc002gia.2	uc002gia.2
FXYD5	uc021usl.1;uc021usk.1;uc002nyh.2;uc010xsq.2;uc002nyg.2	uc002nyg.2;uc010xsq.2;uc002nyh.2;uc021usk.1;uc021usl.1	uc002nyg.2;uc010xsq.2;uc002nyh.2;uc021usk.1;uc021usl.1	uc002nyg.2;uc010xsq.2;uc021usl.1;uc021usk.1;uc002nyh.2
FXYD7	uc010xsp.1;uc002nye.1	uc002nye.1;uc010xsp.1	uc010xsp.1;uc002nye.1	uc002nye.1;uc010xsp.1
FZD5	uc021vvr.1;uc002vcj.3	uc002vcj.3;uc021vvr.1	uc021vvr.1;uc002vcj.3	uc002vcj.3;uc021vvr.1
GAB2	uc001ozh.3	uc001ozh.3	uc001ozh.3	uc001ozg.3;uc001ozh.3
GABPB2	uc010pcp.1;uc001ewr.2	uc001ewr.2;uc010pcp.1	uc010pcp.1;uc001ewr.2	uc010pcp.1;uc001ewr.2
GABRB3	uc021sgg.1;uc001zbc.3;uc001zba.3;uc001zaz.3	uc001zbc.3;uc021sgg.1	uc021sgg.1;uc001zbc.3;uc001zaz.3;uc001zba.3	uc021sgg.1;uc001zbc.3
GADD45A	uc009wbb.2;uc009wbc.2;uc001ddz.2;uc009wbd.2	uc009wbd.2;uc001ddz.2;uc009wbc.2;uc009wbb.2	uc009wbb.2;uc009wbc.2;uc001ddz.2;uc009wbd.2	uc009wbb.2;uc009wbc.2;uc001ddz.2;uc009wbd.2
GALNT1	uc002kyz.4;uc010dmu.3	uc010dmu.3;uc002kyz.4	uc002kyz.4;uc010dmu.3	uc002kyz.4;uc010dmu.3
GALNT9	uc001ukb.3	uc009zys.3;uc001ukc.4	uc001ukb.3;uc009zys.3;uc001ukc.4	uc001ukc.4;uc009zys.3
GAPDH	uc001qop.1	uc001qop.1	uc001qop.1	uc001qop.1
GAS7	uc010vvd.1;uc002gmg.1	uc002gmi.2	uc002gmg.1	uc002gmg.1
GATAD2A	uc010xqt.2;uc010xqu.2	uc010xqu.2;uc010xqt.2	uc010xqt.2;uc010xqu.2;uc010xqw.2	uc010xqt.2;uc010xqu.2
GBAP1	uc001fjf.4;uc001fje.4	uc001fje.4;uc001fjf.4	uc001fjf.4;uc001fje.4	uc001fje.4;uc001fjf.4
GCFC2	uc002snn.3;uc002sno.3;uc010fft.3;uc002snp.4	uc002snp.4;uc010fft.3;uc002sno.3;uc002snn.3	uc002snp.4;uc002snn.3;uc002sno.3;uc010fft.3	uc002snn.3;uc002snp.4;uc002sno.3;uc010fft.3
GCGR	uc010wuw.2;uc010wux.2;uc010wuv.2	uc010wuw.2;uc010wux.2;uc010wuv.2	uc010wuw.2;uc010wux.2;uc010wuv.2	uc010wuw.2;uc010wux.2;uc010wuv.2
GCNT2	uc010jop.3;uc010joo.3;uc003mza.3;uc003mzc.4	uc003mzc.4	uc003mzc.4	uc003mzc.4
GFRA1	uc001lci.3;uc001lcj.3;uc009xyr.3	uc001lci.3;uc001lcj.3;uc009xyr.3	uc001lci.3;uc009xyr.3;uc001lcj.3	uc009xyr.3;uc001lcj.3;uc001lci.3
GFRA2	uc003wzv.1;uc003wzw.1;uc003wzu.1	uc003wzv.1;uc003wzw.1;uc003wzu.1	uc003wzu.1;uc003wzw.1;uc003wzv.1	uc003wzu.1;uc003wzv.1;uc003wzw.1
GGNBP2	uc002hna.3;uc002hnb.3;uc002hnc.1	uc002hna.3;uc002hnb.3	uc002hnb.3;uc002hna.3	uc002hna.3;uc002hnb.3
GLDC	uc003zkc.3	uc003zkc.3	uc003zkc.3	uc003zkc.3
GLIS3	uc003zhy.1;uc003zhz.1;uc003zii.1;uc003zig.1;uc003zih.1;uc003zif.1;uc010mhi.1;uc003zid.1;uc010mhh.1;uc003zie.1;uc003zhx.1	uc003zhv.1;uc003zhy.1;uc003zhz.1;uc003zif.1;uc003zih.1;uc003zig.1;uc003zhx.1;uc003zie.1;uc010mhh.1;uc003zid.1;uc010mhi.1;uc003zii.1	uc010mhf.1;uc003zhz.1;uc003zhy.1;uc003zie.1;uc010mhh.1;uc003zid.1;uc010mhi.1;uc003zif.1;uc003zih.1;uc003zhx.1;uc003zii.1;uc003zig.1	uc003zhy.1;uc003zhz.1;uc003zhx.1;uc003zii.1;uc003zig.1;uc003zih.1;uc003zif.1;uc010mhi.1;uc003zid.1;uc010mhh.1;uc003zie.1
GLT25D2	uc001gqs.3;uc001gqr.3;uc010poj.1	uc010poj.1;uc001gqr.3;uc001gqs.3	uc001gqs.3;uc001gqr.3;uc010poj.1	uc010poj.1;uc001gqr.3;uc001gqs.3
GLTSCR1	uc002phh.4;uc002phi.4	uc002phh.4	uc002phh.4;uc002phi.4	uc002phh.4;uc002phi.4
GMEB2	uc002yfo.1;uc002yfq.1	uc002yfq.1	uc002yfo.1;uc002yfq.1	uc002yfq.1
GNAO1	uc002eiu.4;uc002eit.4	uc002eiu.4;uc002eit.4	uc002eit.4;uc002eiu.4	uc002eiu.4;uc002eit.4
GNAS	uc002xzt.3;uc021wfl.1;uc021wfm.1;uc010gjq.3;uc002xzv.3;uc002xzw.3;uc002xzx.3	uc010gjq.3;uc002xzt.3;uc021wfl.1;uc021wfm.1;uc002xzx.3;uc021wfn.1;uc021wfp.1;uc002yaa.3;uc021wfo.1	uc010gjq.3;uc021wfm.1;uc021wfl.1;uc002xzt.3;uc002xzw.3;uc002xzv.3;uc002xzx.3;uc021wfo.1;uc002yaa.3;uc021wfp.1;uc021wfn.1	uc010gjq.3;uc021wfm.1;uc021wfl.1;uc002xzt.3;uc002xzx.3;uc021wfn.1;uc021wfp.1;uc002yaa.3;uc021wfo.1
GNB1	uc001aif.3;uc009vky.3	uc009vky.3;uc001aif.3	uc001aif.3;uc009vky.3	uc009vky.3;uc001aif.3
GNB2	uc003uwb.3;uc003uwf.3	uc003uwf.3;uc003uwb.3	uc003uwf.3	uc003uwb.3;uc003uwf.3
GNG5	uc001djw.4	uc001djw.4	uc001djw.4	uc001djw.4
GNPNAT1	uc001xab.3	uc001xab.3	uc001xab.3	uc001xab.3
GP1BB	uc002zpz.2	uc002zpz.2	uc002zpz.2	uc002zpz.2
GPBP1	uc003jrh.4;uc003jri.4;uc003jrj.4	uc003jrh.4;uc003jri.4;uc003jrj.4;uc021xyv.1	uc003jrh.4;uc003jri.4;uc003jrj.4;uc003jrk.4;uc021xyv.1	uc003jrj.4;uc003jri.4;uc003jrh.4;uc021xyv.1
GPER	uc003skb.2;uc021zyo.1	uc003skb.2;uc003sjz.1;uc003ska.1	uc021zyo.1	uc003skb.2;uc003sjz.1;uc003ska.1;uc021zyo.1
GPIHBP1	uc003yxu.2	uc003yxu.2	uc003yxu.2	uc003yxu.2
GPR27	uc011bge.2	uc011bge.2	uc011bge.2	uc011bge.2
GPR37	uc003vli.3	uc003vli.3	uc003vli.3	uc003vli.3
GPR68	uc021ryk.1	uc021ryk.1	uc021ryk.1	uc021ryk.1
GPR75	uc002rxo.3	uc002rxo.3	uc021vhn.1;uc002rxo.3	uc002rxo.3
GPR75-ASB3	uc002rxi.4	uc002rxi.4	uc002rxi.4	uc002rxi.4
GPT	uc011llj.1;uc003zdh.4	uc003zdh.4;uc011llj.1	uc011llj.1;uc003zdh.4	uc003zdh.4;uc011llj.1
GRAMD4	uc003bhy.3	uc003bhy.3	uc003bhx.3	uc003bhy.3
GRB10	uc010kzb.2;uc003tpk.2;uc003tpm.2;uc003tpl.2	uc010kzb.2;uc003tpk.2;uc003tpl.2;uc003tpm.2	uc003tpk.2;uc010kzb.2;uc003tpl.2;uc003tpm.2	uc003tpk.2;uc010kzb.2
GREM2	uc021plf.1	uc021plf.1	uc021plf.1	uc021plf.1
GRIN2C	uc002jlu.1;uc002jlv.1	uc002jlv.1;uc002jlu.1;uc010wrh.1;uc002jlt.1	uc002jlt.1;uc010wrh.1;uc002jlu.1;uc002jlv.1	uc002jlv.1;uc002jlu.1;uc010wrh.1;uc002jlt.1
GRM7	uc010hcf.2;uc011atb.1;uc011ata.1;uc011atc.1;uc010hcg.2;uc003bqm.2;uc003bql.2	uc003bql.2;uc003bqm.2;uc010hcg.2;uc011atc.1;uc011ata.1;uc011atb.1;uc010hcf.2	uc003bql.2;uc003bqm.2;uc010hcg.2;uc011atc.1;uc011ata.1;uc011atb.1;uc010hcf.2	uc003bql.2;uc003bqm.2;uc010hcg.2;uc011atc.1;uc011ata.1;uc011atb.1;uc010hcf.2
GSDMD	uc010mfe.3;uc003yyi.3;uc003yyg.3;uc003yyh.3;uc003yyf.3	uc003yyi.3;uc003yyg.3;uc003yyh.3;uc003yyf.3	uc010mfe.3	uc003yyi.3;uc003yyg.3;uc003yyh.3;uc003yyf.3
GSK3B	uc003edm.3;uc003edn.3;uc003edo.3	uc003edm.3;uc003edn.3;uc003edo.3	uc003edo.3;uc003edn.3	uc003edo.3;uc003edn.3
GSN	uc004bld.1	uc010mvu.1;uc010mvq.1;uc010mvr.1;uc010mvt.1;uc010mvs.1;uc004ble.1;uc010mvv.1	uc004bld.1	uc010mvt.1;uc010mvs.1;uc004ble.1;uc010mvv.1;uc010mvr.1;uc010mvq.1;uc010mvu.1
GSR	uc022ato.1;uc022atp.1;uc003xih.2;uc022atq.1	uc003xih.2;uc022atp.1;uc022ato.1;uc022atq.1	uc022ato.1;uc022atq.1;uc003xih.2;uc022atp.1	uc022atq.1;uc003xih.2;uc022atp.1;uc022ato.1
GTF2A1	uc001xvf.1;uc010atb.1;uc001xvg.1	uc001xvf.1;uc010atb.1;uc001xvg.1	uc010atb.1;uc001xvg.1;uc001xvf.1	uc001xvf.1;uc010atb.1;uc001xvg.1
GTF2I	uc003uau.3;uc003uav.3;uc003uaw.3;uc003uay.3;uc003uax.3;uc003uat.3;uc003uba.2	uc003uat.3;uc003uax.3;uc003uay.3;uc003uaw.3;uc003uav.3;uc003uau.3;uc003uba.2	uc003uau.3;uc003uat.3;uc003uaw.3;uc003uax.3;uc003uay.3;uc003uav.3;uc003uba.2	uc003uba.2
GULP1	uc002uqf.3;uc002uqg.3;uc002uqd.3;uc010fru.3;uc010zfw.2;uc002uqc.4	uc002uqc.4;uc002uqg.3;uc002uqf.3;uc002uqd.3;uc010zfw.2;uc010fru.3	uc002uqc.4;uc010zfw.2;uc010fru.3;uc002uqd.3;uc002uqg.3;uc002uqf.3	uc002uqc.4;uc010zfw.2;uc002uqg.3;uc002uqf.3;uc010fru.3;uc002uqd.3
GUSBP1	uc011cnn.1;uc003jgf.3;uc003jgg.4;uc010iub.3;uc003jgh.4	uc011cnn.1	uc011cnn.1;uc003jgh.4;uc010iub.3;uc003jgg.4;uc003jgf.3	uc011cnn.1
GUSBP2	uc003nim.2	uc003nim.2	uc003nim.2	uc003nim.2
H1F0	uc003aty.3	uc003aty.3	uc003aty.3	uc003aty.3
HABP4	uc010msg.3;uc010msh.3	uc010msg.3;uc010msh.3	uc010msg.3;uc010msh.3	uc010msg.3;uc010msh.3
HAUS6	uc003znk.3	uc003znk.3	uc003znk.3	uc003znk.3
hCG_1980662	uc021tmj.1	uc021tmj.1	uc021tmj.1	uc021tmj.1
HDAC4	uc010fyy.3;uc010fza.2;uc002vyk.4	uc010znz.1;uc010fyy.3;uc010fza.2;uc002vyk.4	uc010fyy.3;uc010fza.2;uc002vyk.4	uc002vyk.4;uc010fza.2
HDGF	uc009wse.3;uc010phr.2;uc001fpz.4;uc009wsd.3;uc001fpy.4;uc009wsf.3	uc009wse.3;uc001fpy.4;uc009wsd.3;uc001fpz.4;uc010phr.2	uc001fpy.4;uc009wsd.3;uc001fpz.4;uc010phr.2;uc009wse.3;uc009wsf.3	uc001fpz.4;uc010phr.2;uc009wse.3;uc001fpy.4;uc009wsd.3;uc009wsf.3
HDLBP	uc002wba.3	uc002wba.3	uc002waz.3;uc021vzg.1;uc010fzn.1	uc002wba.3
HEATR2	uc003siz.2;uc010krz.1	uc003siz.2;uc010krz.1	uc010krz.1;uc003siz.2	uc010krz.1;uc003siz.2
HEATR5A	uc001wrf.4;uc001wrh.3	uc010tpk.1	uc001wrh.3;uc001wrf.4	uc010tpk.1
HES1	uc003ftq.2;uc011bst.2	uc003ftq.2;uc011bst.2	uc011bst.2;uc003ftq.2	uc011bst.2;uc003ftq.2
HES6	uc002vya.3;uc002vxz.3;uc002vyb.2	uc002vya.3;uc002vxz.3;uc002vyb.2	uc002vyb.2;uc002vxz.3;uc002vya.3	uc002vyb.2;uc002vxz.3;uc002vya.3
HEXB	uc003kdd.3	uc003kdd.3	uc003kdd.3;uc003kdf.4	uc003kdf.4
HEY2	uc011ebr.2;uc003qad.3	uc011ebr.2;uc003qad.3	uc011ebr.2;uc003qad.3	uc011ebr.2;uc003qad.3
HIATL2	uc004aws.3	uc004aws.3	uc004aws.3	uc004aws.3
HIP1R	uc001udk.1	uc001udk.1	uc001udj.1;uc001udi.1;uc001udh.3;uc001udg.1	uc001udj.1;uc001udi.1;uc001udh.3;uc001udg.1;uc001udk.1
HIST1H1C	uc003nfw.3	uc003nfw.3	uc003nfw.3	uc003nfw.3
HIST2H2BF	uc010pbi.1;uc010pbj.2;uc010pbk.2;uc001esr.3	uc010pbi.1;uc001esr.3;uc010pbk.2;uc010pbj.2	uc010pbj.2;uc001esr.3;uc010pbk.2	uc010pbi.1
Histone3	uc021oxp.1	uc021osz.1;uc021oxp.1	uc021osz.1	uc021oxp.1
HLA-A	uc011dmd.2;uc021ytz.1;uc003nol.3;uc003nok.3;uc010jrq.3;uc010klp.2;uc011dmc.2	uc021ytz.1;uc003nol.3;uc003nok.3;uc010jrq.3;uc010klp.2;uc011dmc.2;uc011dmd.2	uc011dmd.2;uc011dmc.2;uc010klp.2;uc021ytz.1;uc010jrq.3;uc003nol.3;uc003nok.3	uc003nol.3;uc003nok.3;uc010jrq.3;uc021ytz.1;uc010klp.2;uc011dmc.2;uc011dmd.2;uc021yub.1
HMGA1	uc003oit.3;uc011dso.2;uc003oiv.3;uc003oiu.3;uc003oiw.3;uc003oix.3;uc003oja.3;uc003oiz.3;uc003oiy.3;uc003ojd.3;uc011dsp.2;uc003ojc.3	uc003oit.3;uc011dso.2;uc003oiv.3;uc003oiu.3;uc003oiw.3;uc003oix.3;uc003oja.3;uc003oiz.3;uc003oiy.3	uc003oit.3;uc011dso.2;uc003oiv.3;uc003oiu.3;uc003oiw.3;uc003oja.3;uc003oiz.3;uc003oix.3;uc003oiy.3	uc003ojc.3;uc003oit.3;uc011dso.2;uc003oiv.3;uc003oiu.3;uc003oiw.3;uc011dsp.2;uc003oix.3;uc003oja.3;uc003oiz.3;uc003oiy.3
HMGB1	uc001uta.1;uc001usv.3;uc001usx.3;uc001usy.3	uc001uta.1;uc001usv.3;uc001usx.3;uc001usy.3;uc001usz.3	uc001usy.3;uc001usx.3;uc001usv.3;uc001uta.1	uc001usy.3;uc001usx.3;uc001usv.3;uc001uta.1
HMGN2	uc001bmp.4	uc001bmp.4	uc001bmp.4	uc001bmp.4
HMHA1	uc002lrb.1	uc010xgd.1;uc002lrb.1	uc010xgd.1;uc002lrb.1	uc010xgd.1;uc002lrb.1;uc002lrc.1
HMOX2	uc010bts.3;uc002cwq.4;uc002cwr.4	uc010bts.3;uc002cwq.4;uc002cwr.4	uc002cwr.4;uc010bts.3;uc002cwq.4	uc002cwq.4;uc002cwr.4;uc010bts.3
HN1L	uc010uvi.2;uc010brt.3;uc010bru.3;uc010uvj.2;uc002cmg.3	uc010brt.3;uc010bru.3;uc010uvj.2;uc002cmg.3;uc010uvi.2;uc010uvk.2	uc010uvk.2	uc010uvk.2;uc010uvi.2;uc010brt.3;uc010bru.3;uc010uvj.2;uc002cmg.3
HNRNPA2B1	uc003sxs.4;uc003sxr.4	uc003sxr.4;uc003sxs.4	uc003sxr.4;uc003sxs.4	uc003sxr.4;uc003sxs.4
HNRNPK	uc004anm.4;uc004anf.4;uc004ang.4;uc004anh.4;uc011lsx.2;uc004anl.4	uc004anm.4;uc004anf.4;uc004ang.4;uc004anh.4;uc011lsx.2;uc004anl.4	uc004anm.4;uc004anf.4;uc004ang.4;uc004anh.4;uc011lsx.2;uc004anl.4	uc004anl.4;uc011lsx.2;uc004anh.4;uc004ang.4;uc004anf.4;uc004anm.4
HNRNPL	uc021uui.1	uc021uui.1	uc021uuh.1;uc021uui.1	uc021uuh.1;uc021uui.1
HNRNPUL1	uc010xvy.2;uc010ehn.3;uc002oqd.4;uc002oqe.4;uc002oqc.4;uc010ehm.3;uc002oqb.4	uc002oqd.4;uc010ehn.3;uc010xvy.2;uc002oqe.4;uc002oqc.4;uc010ehm.3;uc002oqb.4	uc002opz.4;uc002oqa.4;uc010ehl.1;uc002oqb.4;uc010ehm.3;uc002oqc.4;uc002oqe.4;uc002oqd.4;uc010ehn.3;uc010xvy.2	uc002oqe.4;uc002oqd.4;uc010ehn.3;uc010xvy.2;uc002oqc.4;uc010ehm.3;uc002oqb.4
HOPX	uc003hcc.2;uc003hce.2;uc003hcd.2;uc003hcb.2;uc003hca.2	uc011cad.1;uc003hbz.2	uc011cad.1;uc003hbz.2	uc011cad.1;uc003hbz.2
HOXD1	uc002ukv.4;uc010fqy.3;uc021vsr.1	uc002ukv.4;uc010fqy.3;uc021vsr.1	uc002ukv.4;uc010fqy.3;uc021vsr.1	uc002ukv.4;uc010fqy.3;uc021vsr.1
HP08777	uc021orw.1	uc021orw.1	uc021orw.1	uc021orw.1
HRK	uc001twe.3;uc021rek.1	uc021rek.1;uc001twe.3	uc001twe.3;uc021rek.1	uc001twe.3;uc021rek.1
HSDL2	uc004bgb.2;uc011lww.2;uc011lwv.2;uc004bga.2;uc004bgc.2	uc011lww.2;uc004bgb.2;uc011lwv.2;uc004bga.2;uc004bgc.2	uc004bga.2;uc011lwv.2;uc011lww.2;uc004bgb.2;uc004bgc.2	uc004bgb.2;uc011lww.2;uc011lwv.2;uc004bga.2;uc004bgc.2
HSF1	uc003zbu.4;uc003zbt.4	uc003zbu.4;uc003zbt.4	uc003zbu.4;uc003zbt.4	uc003zbt.4;uc003zbu.4
HSPA4L	uc010iny.1;uc003ifm.3;uc011cgr.2	uc010iny.1;uc003ifm.3;uc011cgr.2	uc010iny.1;uc003ifm.3;uc011cgr.2	uc011cgr.2;uc003ifm.3;uc010iny.1
HSPB8	uc001txb.3	uc001txb.3	uc001txb.3	uc001txb.3
HTR6	uc001bcl.3	uc001bcl.3	uc001bcl.3	uc001bcl.3
HTRA1	uc001lgj.2	uc001lgj.2	uc001lgj.2	uc001lgj.2
HTRA2	uc002sml.1;uc002smj.1;uc002smk.1;uc002smi.1;uc010ffl.3	uc002sml.1;uc002smj.1;uc002smk.1;uc002smi.1;uc010ffl.3	uc002smj.1;uc002smi.1;uc010ffl.3;uc002sml.1;uc002smk.1	uc010ffl.3;uc002smi.1;uc002smk.1;uc002smj.1;uc002sml.1
HYMAI	uc003qkq.2	uc003qkq.2	uc003qkq.2	uc003qkq.2
ICAM5	uc002mnu.4;uc002mnv.4	uc002mnv.4	uc002mnv.4	uc002mnv.4;uc002mnu.4
ID4	uc003ncw.3	uc003ncw.3	uc003ncw.3	uc003ncw.3
IFFO1	uc001qpe.2;uc010sfe.2;uc001qpc.2;uc001qpf.2	uc001qpa.2;uc001qpb.1;uc001qoz.2;uc001qpg.3;uc001qpe.2;uc010sfe.2;uc001qpc.2;uc001qpf.2	uc001qpg.3;uc001qoz.2;uc001qpb.1;uc001qpa.2	uc001qpf.2;uc001qpc.2;uc010sfe.2;uc001qpe.2
IFITM3	uc001lpa.2	uc001lpa.2	uc001lpa.2	uc001lpa.2
IFNAR1	uc011adv.2;uc002yrn.3	uc011adv.2;uc002yrn.3	uc002yrn.3;uc011adv.2	uc002yrn.3;uc011adv.2
IFNGR2	uc002yrp.4	uc002yrp.4	uc002yrp.4	uc002yrp.4
IL11	uc002qks.1;uc010yfx.1	uc010yfx.1;uc002qks.1	uc010yfx.1;uc002qks.1	uc010yfx.1;uc002qks.1
IL6ST	uc010iwb.3;uc003jqr.3;uc003jqq.3	uc010iwb.3;uc003jqr.3;uc003jqq.3	uc010iwb.3;uc003jqq.3;uc003jqr.3	uc003jqq.3;uc003jqr.3;uc010iwb.3
IMP3	uc002bat.2	uc002bat.2	uc002bat.2	uc010bkl.2;uc002bat.2
IMPA2	uc002kqp.2;uc010dlb.2;uc021uhq.1	uc021uhq.1;uc010dlb.2;uc002kqp.2	uc021uhq.1;uc002kqp.2;uc010dlb.2	uc021uhq.1;uc002kqp.2;uc010dlb.2
ING1	uc021rmo.1	uc001vrg.3;uc001vrh.3;uc001vri.3	uc001vrh.3;uc001vrg.3;uc001vrf.3;uc001vri.3;uc021rmo.1	uc001vri.3;uc001vrh.3;uc001vrf.3;uc001vrg.3
ING2	uc003ivs.1;uc011ckk.1	uc011ckk.1;uc003ivs.1	uc003ivs.1;uc011ckk.1	uc011ckk.1;uc003ivs.1
INO80D	uc002vaz.4	uc002vaz.4	uc002vaz.4	uc002vaz.4
INSR	uc002mgf.3;uc002mgd.1;uc002mge.1	uc002mge.1;uc002mgd.1;uc002mgf.3	uc002mgf.3;uc002mgd.1;uc002mge.1	uc002mgf.3;uc002mgd.1;uc002mge.1
INTS10	uc022asn.1;uc003wzj.3	uc003wzj.3;uc022asn.1	uc003wzj.3;uc022asn.1	uc022asn.1;uc003wzj.3
INVS	uc004bao.1;uc011lve.1;uc010mta.2;uc010mtb.1;uc004bap.1;uc004baq.1;uc004bar.1	uc010mtb.1;uc010mta.2;uc011lve.1;uc004bao.1;uc004bap.1;uc004baq.1;uc004bar.1	uc004bap.1;uc004bao.1;uc011lve.1;uc010mtb.1;uc010mta.2;uc004bar.1;uc004baq.1	uc004bar.1;uc004baq.1;uc004bap.1;uc004bao.1;uc011lve.1;uc010mta.2;uc010mtb.1
IPPK	uc004asl.1	uc004ask.1;uc004asl.1	uc004ask.1	uc004ask.1
IQSEC1	uc011auw.1	uc011auw.1	uc003bxt.2	uc003bxt.2;uc011auw.1
IQUB	uc003vkn.3;uc010lkt.3;uc003vko.3;uc003vkp.1;uc003vkq.2	uc003vkn.3;uc010lkt.3;uc003vko.3;uc003vkp.1;uc003vkq.2	uc003vkp.1;uc003vkq.2;uc003vko.3;uc010lkt.3;uc003vkn.3	uc010lkt.3;uc003vko.3;uc003vkq.2
IRAK4	uc001rnx.3;uc001rnv.3;uc001rny.3;uc001rnt.3;uc001rnw.3;uc001rnu.3;uc010sky.1	uc001rnu.3;uc001rnt.3;uc001rnw.3;uc001rnv.3;uc010sky.1;uc001rny.3;uc001rnx.3	uc001rnw.3;uc010sky.1;uc001rnt.3;uc001rnv.3;uc001rnu.3;uc001rny.3;uc001rnx.3	uc001rnu.3;uc001rnt.3;uc001rnw.3;uc001rnv.3;uc010sky.1;uc001rny.3;uc001rnx.3
IRF2	uc003iwf.4	uc003iwf.4	uc003iwf.4	uc003iwf.4
IRF2BP2	uc001hwf.3;uc001hwg.3;uc009xfw.3	uc009xfw.3;uc001hwg.3;uc001hwf.3	uc009xfw.3;uc001hwf.3;uc001hwg.3	uc001hwf.3;uc001hwg.3;uc009xfw.3
IRF7	uc001lqf.3;uc001lqh.3;uc010qwg.2;uc001lqi.3;uc010qwh.2;uc001lqg.3;uc010qwf.2;uc009ycb.3	uc001lqf.3;uc001lqh.3;uc010qwg.2;uc001lqi.3;uc010qwh.2;uc001lqg.3;uc010qwf.2;uc009ycb.3	uc009ycb.3;uc010qwf.2;uc001lqg.3;uc010qwh.2;uc001lqi.3;uc010qwg.2;uc001lqh.3;uc001lqf.3	uc009ycb.3;uc010qwf.2;uc001lqg.3;uc010qwh.2;uc001lqi.3;uc010qwg.2;uc001lqh.3;uc001lqf.3
IRX6	uc002ehx.3;uc002ehy.3;uc010ccb.1	uc010ccb.1;uc002ehy.3;uc002ehx.3	uc010ccb.1;uc002ehy.3;uc002ehx.3	uc002ehx.3;uc002ehy.3
ISYNA1	uc002nja.2;uc002njb.2;uc010xqh.2;uc002njd.2;uc002njc.2;uc002nje.2	uc002nja.2;uc002njb.2;uc010xqh.2;uc002njd.2;uc002njc.2;uc002nje.2	uc002nja.2;uc002njb.2	uc002nja.2;uc002njb.2;uc010xqh.2;uc002njd.2;uc002njc.2;uc002nje.2
ITGB8	uc011jyh.2;uc003suu.3;uc003sut.3	uc003sut.3;uc003suu.3;uc011jyh.2	uc003sut.3;uc003suu.3;uc011jyh.2	uc003sut.3;uc003suu.3;uc011jyh.2
ITPRIPL2	uc002dfu.4;uc002dft.3	uc002dfu.4;uc002dft.3	uc002dft.3;uc002dfu.4	uc002dfu.4;uc002dft.3
JA429504	uc021qdr.1	uc021qdr.1	uc021qdr.1	uc021qdr.1
JA429505	uc021oel.1	uc021oel.1	uc021oel.1	uc021oel.1
JA429830	uc021oej.1	uc021oej.1	uc021oej.1	uc021oej.1
JA429831	uc021oek.1	uc021oek.1	uc021oek.1	uc021oek.1
JA660803	uc021wgu.1	uc021wgu.1	uc021wgu.1	uc021wgu.1
JAG2	uc001yqf.3;uc001yqh.3;uc001yqg.3	uc001yqh.3;uc001yqg.3	uc001yqf.3	uc001yqg.3;uc001yqh.3
JARID2	uc011diu.1;uc003nbj.3	uc011div.2;uc003nbj.3	uc011div.2	uc003nbj.3;uc011diu.1;uc011div.2
JPH4	uc001wks.2;uc001wkr.2;uc001wkq.2	uc010tnr.1;uc001wks.2;uc001wkq.2;uc001wkr.2	uc001wkr.2;uc001wkq.2;uc001wks.2	uc010tnr.1
JUNB	uc002mvc.3	uc002mvc.3	uc002mvc.3	uc002mvc.3
JUND	uc002nip.2	uc002nip.2	uc002nip.2	uc002nip.2
KALRN	uc003ehk.3;uc003ehj.2	uc003ehj.2;uc003ehk.3	uc003ehd.3	uc003ehd.3
KANK3	uc002mjp.1	uc002mjp.1	uc002mjp.1	uc002mjp.1
KBTBD11	uc003wpw.4	uc003wpw.4	uc003wpw.4;uc022aqq.1	uc022aqq.1
KBTBD13	uc010uis.2	uc010uis.2	uc010uis.2	uc010uis.2
KCNAB3	uc010vul.1;uc002gjm.1	uc010vul.1;uc002gjm.1	uc002gjm.1;uc010vul.1	uc002gjm.1;uc010vul.1
KCNB1	uc002xur.1;uc002xus.1	uc002xus.1;uc002xur.1	uc002xur.1;uc002xus.1	uc002xur.1;uc002xus.1
KCNC1	uc001mnk.4;uc009yhc.1	uc009yhc.1;uc001mnk.4	uc001mnk.4;uc009yhc.1;uc001mnl.1	uc009yhc.1;uc001mnk.4
KCNJ14	uc002pjf.1	uc002pje.1	uc002pjf.1	uc002pjf.1
KCNJ4	uc003avt.1	uc003avt.1	uc021wpp.1	uc003avt.1
KCNMB3	uc003fjo.3;uc003fjl.3;uc011bqc.1;uc003fjp.1	uc003fjp.1;uc011bqc.1	uc011bqc.1;uc003fjp.1	uc003fjo.3;uc003fjl.3
KCNQ1OT1	uc001lwp.2	uc001lwp.2	uc001lwp.2	uc001lwp.2
KCNQ2	uc002yex.3	uc002yfb.1;uc002yfa.1;uc002yez.1;uc002yey.1;uc011aax.1;uc002yfc.1	uc002yex.3	uc002yfb.1;uc002yfc.1;uc002yey.1;uc002yez.1;uc002yfa.1;uc011aax.1
KCTD15	uc002nuw.4;uc010xrt.2;uc002nuv.3;uc002nuy.4;uc002nux.4	uc002nux.4;uc002nuy.4;uc002nuv.3;uc010xrt.2;uc002nuw.4	uc002nuw.4;uc002nuy.4;uc010xrt.2;uc002nuv.3;uc002nux.4	uc002nuw.4;uc010xrt.2;uc002nuv.3;uc002nuy.4;uc002nux.4
KCTD2	uc010dfy.1;uc010dfz.3;uc002jmq.3;uc002jmp.3	uc010dfy.1;uc010dfz.3	uc002jmp.3;uc002jmq.3	uc002jmq.3;uc002jmp.3
KDM2A	uc001ojw.3;uc001ojx.3	uc001ojw.3;uc001ojx.3;uc001ojy.3	uc001ojx.3;uc001ojw.3;uc010rpn.2	uc001ojw.3;uc001ojx.3
KDM2B	uc010szy.2;uc001uaq.3	uc010szy.2;uc001uaq.3	uc001uaq.3;uc010szy.2;uc001uas.3;uc021rfd.1	uc010szy.2;uc001uaq.3;uc021rfe.1;uc001uav.4;uc001uas.3;uc021rfd.1;uc001uau.3;uc001uat.3
KDM3A	uc010ytj.2;uc002sri.4;uc010ytk.2	uc002sri.4;uc010ytj.2;uc010ytk.2	uc010ytj.2;uc002sri.4;uc010ytk.2	uc010ytk.2;uc010ytj.2;uc002sri.4
KDM3B	uc003lcy.1	uc003lcy.1	uc003lcy.1	uc003lcy.1
KDM4B	uc010xil.1;uc002mbq.4	uc010xil.1;uc002mbq.4;uc010xim.2;uc002mbr.4	uc010xil.1;uc002mbq.4;uc010xim.2;uc002mbr.4	uc002mbr.4
KDM4C	uc003zke.3;uc003zkd.3;uc011lmj.1;uc003zkg.3;uc003zkh.3;uc011lmk.2;uc010mhv.3;uc010mhw.3;uc011lmi.1	uc010mhv.3;uc010mhw.3;uc011lmi.1;uc011lmk.2;uc003zkh.3;uc003zkg.3;uc011lmj.1	uc011lmj.1;uc003zkg.3;uc003zkh.3;uc011lmk.2;uc010mhv.3;uc010mhw.3;uc011lmi.1	uc003zke.3;uc003zkd.3
KIAA0182	uc002fiw.3;uc002fix.3;uc002fiy.3	uc002fix.3;uc002fiy.3;uc002fiw.3	uc002fiy.3;uc002fiw.3;uc002fix.3	uc002fiw.3;uc002fix.3;uc002fiy.3
KIAA0226	uc003fyg.3;uc003fyc.2	uc003fyc.2;uc003fyg.3;uc003fyf.3;uc003fyd.3	uc003fyg.3;uc003fyc.2	uc003fye.1
KIAA0226L	uc001vbe.4;uc010acm.3;uc010acn.3;uc001vbf.4;uc010acl.3;uc010tfz.2	uc010aco.1;uc010tfz.2;uc010acl.3;uc001vbf.4;uc010acn.3;uc010acm.3;uc001vbe.4	uc001vbe.4;uc010acm.3;uc010acn.3;uc001vbf.4;uc010acl.3;uc010tfz.2	uc010tfz.2;uc010acl.3;uc001vbf.4;uc010acn.3;uc010acm.3;uc001vbe.4;uc001vbh.4
KIAA0240	uc003osm.1;uc003osn.1;uc011duw.1	uc003osn.1;uc011duw.1;uc003osm.1	uc011duw.1;uc003osn.1;uc003osm.1	uc003osm.1;uc003osn.1;uc011duw.1
KIAA0391	uc001wsy.1;uc001wta.3;uc001wsz.1;uc010tps.1;uc001wtc.1	uc001wsy.1;uc001wta.3;uc001wsz.1;uc010tps.1;uc001wtc.1	uc001wsy.1;uc001wta.3;uc001wsz.1;uc010tps.1;uc001wtc.1	uc001wtc.1;uc010tps.1;uc001wsz.1;uc001wta.3;uc001wsy.1
KIAA0528	uc010sit.2;uc001rfq.3;uc010sis.2;uc010siu.2;uc001rfr.3;uc009ziy.1	uc009ziy.1;uc001rfr.3;uc010siu.2;uc010sis.2;uc001rfq.3;uc010sit.2	uc009ziy.1;uc010sit.2;uc001rfq.3;uc010sis.2;uc010siu.2;uc001rfr.3	uc009ziy.1;uc001rfq.3;uc010sit.2;uc010sis.2;uc001rfr.3;uc010siu.2
KIAA1267	uc010dav.3	uc002ikd.3;uc002ikc.3	uc002ikd.3;uc002ikc.3;uc010dav.3	uc002ikd.3;uc002ikc.3
KIAA1586	uc011dxm.2;uc003pdj.3	uc003pdj.3;uc011dxm.2	uc003pdj.3;uc011dxm.2	uc011dxm.2;uc003pdj.3
KIAA1875	uc011lky.1;uc003zbd.3;uc011lkz.1	uc011lky.1;uc003zbd.3	uc003zbd.3;uc011lky.1	uc011lky.1;uc003zbd.3
KIF13A	uc003ncf.3;uc003nci.4;uc003nch.4;uc003ncg.4;uc003nck.3	uc003ncf.3;uc003nck.3;uc003ncg.4;uc003nch.4;uc003nci.4	uc003nci.4;uc003ncf.3;uc003nch.4;uc003nck.3;uc003ncg.4	uc003nck.3;uc003ncf.3;uc003nci.4;uc003ncg.4;uc003nch.4
KIF20A	uc011cyo.2;uc003lcj.3	uc011cyo.2;uc003lcj.3	uc003lcj.3;uc011cyo.2	uc011cyo.2;uc003lcj.3
KIF27	uc010mpw.3;uc010mpx.3;uc004ana.3	uc004ana.3;uc010mpx.3;uc010mpw.3	uc004ana.3;uc010mpw.3;uc010mpx.3	uc010mpx.3;uc004ana.3;uc010mpw.3
KIF7	uc010upw.1	uc010upw.1	uc010upw.1	uc010upw.1
KIFC2	uc003zcz.3;uc003zda.3	uc003zcz.3;uc003zda.3	uc003zcz.3;uc003zda.3	uc003zcz.3;uc003zda.3
KIRREL	uc010pib.2;uc001frn.4	uc001frn.4;uc010pib.2	uc001frn.4;uc010pib.2	uc001frn.4;uc010pib.2
KLF10	uc011lhj.1;uc011lhk.1	uc011lhj.1;uc011lhk.1	uc011lhk.1;uc011lhj.1	uc011lhk.1;uc011lhj.1
KLF13	uc001zfo.3	uc001zfo.3	uc001zfo.3	uc001zfo.3
KLF2	uc002ndw.3	uc002ndw.3	uc002ndw.3	uc002ndw.3
KLF7	uc002vbz.1;uc002vca.1	uc002vca.1;uc002vbz.1	uc002vbz.1;uc002vca.1	uc002vca.1;uc002vbz.1
KLHDC7B	uc003bmi.3	uc003bmi.3	uc003bmi.3	uc003bmi.3
KLHL29	uc010ykh.2	uc010ykg.2	uc010ykg.2;uc002ref.3	uc010ykg.2;uc002ref.3
KLHL33	uc010tli.2	uc010tli.2	uc010tli.2	uc010tli.2
KLHL8	uc011cdb.1;uc003hql.1;uc010ikj.1;uc003hqm.1;uc003hqn.1	uc003hqn.1;uc003hqm.1;uc010ikj.1;uc003hql.1;uc011cdb.1	uc011cdb.1;uc003hql.1;uc010ikj.1;uc003hqm.1;uc003hqn.1	uc011cdb.1;uc003hql.1;uc010ikj.1;uc003hqm.1;uc003hqn.1
KNTC1	uc001ucv.3;uc010taf.2	uc001ucv.3;uc010taf.2	uc001ucv.3;uc010taf.2	uc010taf.2;uc001ucv.3
KPNA5	uc003pxh.3	uc003pxh.3	uc003pxh.3	uc003pxh.3
KRTAP10-4	uc002zfk.1	uc002zfk.1	uc002zfk.1	uc002zfk.1
LANCL2	uc003tqp.3	uc003tqp.3	uc003tqp.3	uc003tqp.3
LARGE	uc003ane.4;uc010gwp.3;uc011ame.2;uc011amf.2;uc003and.4	uc003ane.4;uc010gwp.3;uc003and.4;uc011amf.2;uc011ame.2	uc003ane.4;uc010gwp.3;uc011ame.2;uc011amf.2;uc003and.4	uc003and.4;uc010gwp.3;uc003ane.4;uc011amf.2;uc011ame.2
LARP1	uc010jie.1;uc021ygi.1;uc021ygh.1	uc010jie.1;uc021ygi.1;uc021ygh.1	uc021ygh.1;uc021ygi.1;uc010jie.1	uc021ygh.1;uc021ygi.1;uc010jie.1
LBX2	uc002slw.3	uc002slv.4;uc002slw.3	uc002slw.3	uc002slw.3
LDB1	uc001kul.3;uc001kuk.4;uc009xwz.3	uc001kul.3;uc001kuk.4;uc009xwz.3	uc001kul.3;uc001kuk.4;uc009xwz.3	uc001kul.3;uc001kuk.4
LDOC1L	uc003beu.1;uc021wrd.1	uc021wrd.1;uc003beu.1	uc003beu.1;uc021wrd.1	uc003beu.1;uc021wrd.1
LEPR	uc001dch.3;uc001dci.3;uc001dcg.3;uc009waq.3	uc009waq.3;uc001dcg.3;uc001dci.3;uc001dch.3	uc001dch.3;uc001dci.3;uc001dcg.3;uc009waq.3	uc001dcg.3;uc001dci.3;uc001dch.3;uc009waq.3
LEPROT	uc001dcf.3;uc009wap.3;uc009wao.3	uc009wao.3;uc009wap.3;uc001dcf.3	uc009wao.3;uc001dcf.3;uc009wap.3	uc009wao.3;uc009wap.3;uc001dcf.3
LGI4	uc002nxy.1	uc002nxy.1	uc002nxy.1	uc002nxy.1
LGMN	uc001yav.3;uc001yaw.3	uc001yaw.3;uc001yav.3	uc001yav.3;uc001yaw.3	uc001yau.3;uc001yat.3
LHX5	uc001tvj.1	uc001tvj.1	uc001tvj.1	uc001tvj.1
LIG1	uc010xzh.1;uc010xzf.1;uc010xzg.1;uc002pib.1;uc002pia.1	uc002phz.1;uc010xzh.1;uc010xzf.1;uc010xzg.1;uc002pib.1;uc002pia.1	uc002phz.1;uc002pia.1;uc002pib.1;uc010xzg.1;uc010xzf.1;uc010xzh.1	uc002phz.1
LIMCH1	uc003gvt.1;uc003gvw.4;uc003gwe.4;uc003gvx.4;uc003gvv.4;uc003gvu.4	uc003gvt.1;uc003gvv.4;uc003gvx.4;uc003gvu.4;uc003gwe.4;uc003gvw.4;uc003gwd.4;uc011byv.2;uc003gwc.4;uc011byu.2;uc003gwb.1	uc003gvw.4;uc003gvx.4;uc003gvu.4;uc003gvt.1;uc003gvv.4;uc003gwe.4	uc003gvv.4;uc003gvx.4;uc003gvt.1;uc003gwe.4;uc003gvu.4;uc003gvw.4
LIMD2	uc002jbj.4;uc002jbl.4	uc002jbj.4;uc002jbl.4	uc002jbj.4;uc002jbl.4	uc002jbj.4;uc002jbl.4
LINC00092	uc004avx.3	uc004avx.3	uc004avx.3	uc004avx.3
LINC00167	uc009zcu.2	uc009zcu.2	uc009zcu.2	uc009zcu.2
LINC00240	uc003nit.4	uc003nit.4	uc003nit.4	uc003nit.4
LINC00472	uc003pfz.1	uc003pfz.1	uc003pfz.1	uc003pfz.1
LINC00477	uc001rgb.1	uc001rgb.1	uc001rgb.1	uc001rgb.1
LINC00478	uc010glc.2	uc010glc.2;uc002ykb.2	uc010glc.2	uc002ykb.2;uc010glc.2
LINC00494	uc010zye.1	uc010zye.1	uc002xtt.2;uc010zye.1	uc010zye.1
LINGO1	uc002bct.1	uc002bcu.1	uc002bct.1	uc002bct.1
LINGO3	uc021ums.1;uc010dsx.1	uc010dsx.1	uc021ums.1;uc010dsx.1	uc021ums.1
LLGL2	uc002joj.3	uc010dgg.2	uc002jog.1;uc010dgf.1;uc002joh.3;uc002joi.3	uc002jog.1;uc010dgf.1;uc002joh.3;uc002joi.3
LMBR1	uc003wmv.4	uc003wmx.4;uc011kvx.2;uc010lqn.3;uc003wmw.4	uc003wmw.4;uc010lqn.3;uc011kvx.2;uc003wmx.4	uc003wmw.4;uc010lqn.3;uc011kvx.2;uc003wmx.4
LMF1	uc002ckk.2;uc002ckm.1	uc002ckk.2;uc002ckm.1	uc010bri.2;uc010uuu.2;uc021tad.1;uc021tae.1;uc010uuv.1;uc002ckm.1;uc002ckk.2	uc010bri.2;uc010uuu.2;uc021tad.1;uc021tae.1;uc010uuv.1;uc002ckm.1;uc002ckk.2
LMO4	uc001dmi.3;uc001dmj.3	uc001dmi.3;uc001dmj.3	uc001dmj.3	uc001dmj.3
LOC100128338	uc003yzl.1	uc003yzl.1	uc003yzl.1	uc003yzl.1
LOC100128788	uc010uwg.1;uc002cri.1	uc002cri.1;uc010uwg.1	uc002crh.1;uc010uwg.1;uc002cri.1	uc002cri.1;uc010uwg.1
LOC100128822	uc011kvo.2	uc011kvo.2	uc011kvo.2	uc011kvo.2
LOC100129518	uc003qsp.3	uc003qsp.3	uc003qsp.3	uc003qsp.3
LOC100129716	uc003kka.4	uc003kka.4	uc003kka.4	uc003kka.4
LOC100130581	uc010wie.2;uc010wid.2;uc010czf.3;uc010wib.1	uc010wib.1;uc010czf.3;uc010wid.2;uc010wie.2	uc010wib.1;uc010czf.3;uc010wid.2;uc010wie.2	uc010wib.1;uc010czf.3;uc010wie.2;uc010wid.2
LOC100130776	uc001sps.4	uc001sps.4	uc001sps.4	uc001sps.4
LOC100132167	uc010mnd.2	uc010mnd.2	uc010mnd.2	uc010mnd.2
LOC100133669	uc011ljz.1;uc003yxl.4	uc003yxl.4;uc011ljz.1	uc011ljz.1;uc003yxl.4	uc011ljz.1;uc003yxl.4
LOC100134317	uc021utf.1	uc021utf.1	uc021utf.1	uc021utf.1
LOC100240735	uc010sor.2	uc010sor.2	uc010sor.2	uc010sor.2
LOC100271836	uc002dja.3	uc002dja.3	uc002dja.3	uc002dja.3
LOC100288181	uc022bcf.1	uc022bcf.1	uc022bcf.1	uc022bcf.1
LOC100288637	uc001zev.3	uc001zev.3	uc001zev.3	uc001zev.3
LOC100288911	uc021vfw.1	uc021vfw.1	uc021vfw.1	uc021vfw.1
LOC100302401	uc001glo.1;uc001gln.1	uc001gln.1;uc001glo.1	uc001glo.1;uc001gln.1	uc001gln.1;uc001glo.1
LOC100499466	uc002jgq.3	uc002jgq.3	uc002jgq.3	uc002jgq.3
LOC100505483	uc003wko.2	uc003wko.2	uc003wko.2	uc003wko.2
LOC100505549	uc002lgv.1	uc002lgu.2	uc002lgv.1	uc002lgv.1
LOC100505738	uc003jei.3	uc003jei.3	uc003jei.3	uc003jei.3
LOC100505933	uc001kyr.2;uc021pya.1	uc001kyr.2;uc021pya.1	uc001kyr.2;uc021pya.1	uc021pya.1
LOC100506190	uc004bxv.3	uc004bxv.3;uc004bxy.2;uc004bxx.3;uc004bxw.3	uc004bxv.3	uc004bxv.3;uc004bxy.2;uc004bxx.3;uc004bxw.3
LOC100506343	uc001ebq.1;uc021ort.1	uc001ebq.1;uc021ort.1	uc001ebq.1;uc021ort.1	uc021ort.1;uc001ebq.1
LOC100506421	uc002tck.2	uc002tck.2	uc002tck.2	uc002tck.2
LOC100506451	uc001rgu.1;uc021qwf.1;uc001rgv.4	uc001rgv.4;uc021qwf.1;uc001rgu.1	uc001rgu.1;uc001rgv.4;uc021qwf.1	uc001rgv.4;uc021qwf.1;uc001rgu.1
LOC100506990	uc011kxp.1;uc003wvw.2;uc003wvx.2;uc003wvv.3	uc003wvv.3;uc003wvx.2;uc003wvw.2	uc011kxp.1;uc003wvv.3;uc003wvx.2;uc003wvw.2	uc011kxp.1;uc003wvv.3;uc003wvx.2;uc003wvw.2
LOC100507421	uc003vwg.2	uc003vwg.2	uc003vwg.2	uc003vwg.2
LOC143666	uc010qwb.2	uc010qwb.2	uc010qwb.2	uc010qwb.2
LOC144481	uc021rbw.1;uc001tcv.1;uc001tcu.3	uc001tcu.3;uc001tcv.1;uc021rbw.1	uc001tcu.3;uc001tcv.1;uc021rbw.1	uc001tcu.3;uc001tcv.1;uc021rbw.1
LOC144571	uc009zgj.1	uc009zgj.1	uc009zgj.1	uc009zgj.1
LOC145216	uc001yoh.1	uc001yoh.1	uc001yoh.1	uc001yoh.1
LOC145783	uc002adz.1	uc002adz.1	uc002adz.1	uc002adz.1
LOC151534	uc002slx.2	uc002slx.2	uc002slx.2	uc002slx.2
LOC157627	uc003wsu.2;uc003wst.1	uc003wst.1;uc003wsu.2	uc003wst.1;uc003wsu.2	uc003wst.1
LOC220906	uc021pon.1;uc001iuc.3	uc021pon.1;uc001iuc.3	uc021pon.1;uc001iuc.3	uc001iuc.3;uc021pon.1
LOC23117	uc021tej.1;uc021tek.1;uc021tel.1;uc010bwt.2;uc010vbm.2;uc002dtd.4	uc010vbm.2;uc002dtd.4	uc021tej.1;uc021tel.1;uc010bwt.2;uc021tek.1;uc010vbm.2;uc002dtd.4;uc002dxm.3	uc021tej.1;uc021tek.1;uc021tel.1;uc010bwt.2;uc010vbm.2
LOC254559	uc002bnv.2;uc002bnw.2	uc002bnw.2	uc002bnw.2	uc002bnw.2
LOC283856	uc002eis.1	uc002eis.1	uc002eis.1	uc002eis.1
LOC284412	uc002ofw.3	uc002ofw.3	uc002ofw.3	uc002ofw.3
LOC284801	uc002wvk.3	uc002wvk.3	uc002wvk.3	uc002wvk.3
LOC286190	uc022avq.1	uc022avq.1	uc022avq.1	uc022avq.1
LOC338651	uc009ycx.1;uc001ltt.1	uc001ltt.1;uc009ycx.1	uc001ltt.1;uc009ycx.1	uc009ycx.1;uc001ltt.1
LOC338758	uc001tbi.4	uc001tbi.4	uc001tbi.4	uc001tbi.4
LOC339822	uc002qwn.2;uc002qwo.2	uc002qwo.2;uc002qwn.2	uc002qwo.2;uc002qwn.2	uc002qwo.2;uc002qwn.2
LOC389023	uc002tld.3	uc002tld.3	uc002tld.3	uc002tld.3
LOC389247	uc003ivr.3	uc003ivr.3	uc003ivr.3	uc003ivr.3
LOC400236	uc001xxq.3	uc001xxq.3	uc001xxq.3	uc001xxq.3
LOC400657	uc010dqt.3	uc010dqt.3	uc010dqt.3	uc010dqt.3
LOC401022	uc021vsq.1	uc021vsq.1	uc021vsq.1	uc002uku.3;uc021vsq.1
LOC440925	uc002ugd.2	uc002ugd.2	uc002ugd.2	uc002ugd.2
LOC441426	uc011lrg.1	uc011lrg.1	uc011lrg.1	uc011lrg.1
LOC441666	uc010qey.2	uc010qey.2	uc010qey.2	uc010qey.2
LOC493754	uc010lac.2;uc010lad.3;uc011kdx.2;uc011kea.2;uc003tvc.4;uc011keb.2	uc011keb.2;uc003tvc.4;uc011kea.2;uc011kdx.2;uc010lad.3;uc010lac.2	uc010lac.2;uc010lad.3;uc011kdx.2;uc011kea.2;uc003tvc.4;uc011keb.2	uc010lac.2;uc010lad.3;uc011kdx.2;uc011kea.2;uc003tvc.4;uc011keb.2
LOC641298	uc010bxf.3	uc010bxf.3	uc010bxf.3	uc010bxf.3;uc002dkt.1
LOC642361	uc001kbe.2	uc001kbe.2	uc001kbe.2	uc001kbe.2
LOC645895	uc003xwm.3	uc003xwm.3	uc003xwm.3	uc003xwm.3
LOC646903	uc021xfo.1	uc021xfo.1	uc021xfo.1	uc021xfo.1
LOC654433	uc002tjr.4;uc002tjq.4;uc010fkt.3;uc010fks.3	uc002tjr.4;uc010fks.3;uc010fkt.3;uc002tjq.4	uc002tjr.4;uc010fkt.3;uc010fks.3;uc002tjq.4	uc002tjr.4;uc010fks.3;uc010fkt.3;uc002tjq.4
LOC727849	uc010blx.2;uc002bhi.4;uc010blw.2;uc010blu.2	uc010blw.2;uc010blu.2;uc002bhi.4;uc010blx.2;uc010bmn.3;uc002bii.4;uc010bmm.3;uc010bmk.2;uc010bmi.2	uc010blu.2;uc010blx.2;uc002bhi.4;uc010blw.2	uc010blx.2;uc002bhi.4;uc010blw.2;uc010blu.2
LOC728405	uc011bwp.2	uc021xlp.1	uc011bwp.2;uc021xln.1;uc021xlp.1	uc021xln.1;uc021xlp.1
LOC728730	uc002rrq.3;uc002rrr.1	uc002rrq.3;uc002rrr.1	uc002rrr.1;uc002rrq.3	uc002rrr.1;uc002rrq.3
LOC729506	uc003jeh.2	uc003jeh.2	uc003jeh.2	uc003jeh.2
LOC729852	uc011jxf.2	uc011jxf.2	uc011jxf.2	uc011jxf.2
LOC729862	uc003jgz.1	uc003jgz.1	uc003jgz.1	uc003jgz.1
LPCAT1	uc003jcm.3	uc003jcm.3	uc003jcm.3	uc003jcm.3
LPCAT4	uc001zig.3;uc010bav.1	uc001zig.3;uc010bav.1	uc010bav.1;uc001zig.3	uc010bav.1;uc001zig.3
LPPR3	uc021ulz.1	uc021ulz.1	uc021ulz.1	uc021ulz.1
LPXN	uc010rkk.2;uc010rkj.2	uc010rkj.2;uc010rkk.2	uc010rkj.2;uc010rkk.2;uc009ymp.3;uc001nmw.3	uc010rkk.2;uc010rkj.2
LRIG3	uc009zqh.3;uc001sqr.3;uc010ssh.2	uc010ssh.2;uc001sqr.3;uc009zqh.3	uc009zqh.3;uc001sqr.3;uc010ssh.2	uc009zqh.3;uc001sqr.3;uc010ssh.2
LRP12	uc003ymc.4;uc003yma.3;uc003ymb.3	uc003ymc.4;uc003yma.3;uc003ymb.3	uc003ymb.3;uc003yma.3;uc003ymc.4	uc003yma.3;uc003ymb.3;uc003ymc.4
LRP1B	uc010fnl.1;uc002tvj.1	uc002tvj.1;uc010fnl.1	uc010fnl.1;uc002tvj.1	uc002tvj.1;uc010fnl.1
LRRC3B	uc003cdp.3;uc003cdq.3	uc003cdp.3	uc003cdq.3;uc003cdp.3	uc003cdp.3
LRRFIP1	uc002vxf.3;uc002vxd.3;uc002vxe.3;uc010znm.2	uc002vxc.3;uc002vxe.3;uc002vxd.3;uc002vxf.3;uc010znm.2	uc002vxf.3;uc002vxd.3;uc002vxe.3;uc010znm.2	uc002vxc.3;uc010znm.2;uc002vxf.3;uc002vxd.3;uc002vxe.3
LRRTM1	uc021vjt.1	uc002sok.1;uc021vjt.1;uc002soj.3	uc002soj.3;uc002sok.1;uc021vjt.1	uc002soj.3;uc021vjt.1;uc002sok.1
LSM14A	uc010xru.2;uc002nvb.4;uc002nva.4	uc002nva.4;uc002nvb.4;uc010xru.2	uc002nva.4;uc002nvb.4;uc010xru.2	uc002nva.4;uc002nvb.4;uc010xru.2
LTB4R	uc001wos.3;uc010alp.3	uc021rrq.1;uc001wou.3	uc001wos.3;uc010alp.3	uc001wos.3;uc010alp.3;uc001wou.3;uc021rrq.1
LTBP1	uc021vft.1	uc021vft.1	uc021vft.1	uc021vft.1
LTBP3	uc001oeg.3;uc001oef.3;uc010roj.2;uc001oei.3;uc010roi.2;uc001oej.3;uc010rok.1	uc001oeg.3;uc001oef.3;uc010rok.1;uc001oej.3;uc010roi.2;uc001oei.3;uc010roj.2	uc001oeh.3	uc001oef.3;uc001oeg.3
LTBP4	uc002ooh.1;uc002ooi.1;uc010xvo.1;uc002ook.1;uc002ooj.1	uc002ooh.1;uc002ooi.1;uc010xvp.1;uc002oom.1;uc002ook.1;uc002ool.1	uc002ooh.1;uc002ooi.1;uc002ook.1;uc010xvo.1;uc002ooj.1	uc002ooh.1;uc002ooi.1;uc002ook.1;uc010xvo.1;uc002ooj.1;uc010xvp.1;uc002oom.1;uc002ool.1
LUC7L2	uc003vuy.3;uc003vux.3	uc003vux.3;uc003vuy.3	uc003vux.3;uc003vuy.3	uc003vuy.3;uc003vux.3
LUZP1	uc010odv.1;uc001bgk.2;uc001bgl.3	uc010odv.1;uc001bgk.2;uc001bgl.3	uc010odv.1;uc001bgl.3;uc001bgk.2	uc010odv.1;uc001bgk.2;uc001bgl.3
LY6E	uc003yxn.2;uc003yxo.2;uc003yxm.2	uc003yxn.2;uc003yxm.2;uc003yxo.2	uc003yxo.2;uc003yxm.2;uc003yxn.2	uc003yxo.2;uc003yxm.2;uc003yxn.2
LYNX1	uc003yxa.3	uc003yxb.3;uc003yxe.1;uc003yxc.1;uc003yxd.1	uc003yxd.1;uc003yxc.1;uc003yxe.1;uc003yxb.3	uc003yxb.3;uc003yxe.1;uc003yxd.1;uc003yxc.1
LYSMD2	uc002abi.3;uc002abj.3	uc002abi.3;uc002abj.3	uc002abi.3	uc002abj.3
LZTS2	uc001ksl.3;uc001ksk.3;uc010qpw.2	uc010qpw.2;uc001ksk.3;uc001ksl.3	uc001ksl.3;uc001ksk.3;uc010qpw.2	uc010qpw.2;uc001ksk.3;uc001ksl.3;uc001ksj.3;uc001ksm.3
MAD1L1	uc003sld.1;uc003sle.1	uc003sle.1	uc003sld.1;uc003sle.1	uc003sld.1;uc003sle.1
MAEA	uc011bvc.2;uc011bvd.2	uc010ibt.3	uc010ibs.1;uc003gdd.3;uc003gdc.3;uc011bvb.2;uc003gdb.3;uc003gda.3	uc011bvc.2;uc011bvd.2
MAFK	uc003sks.1	uc003sks.1	uc003skr.3	uc003skr.3;uc003sks.1
MAGI2	uc003ugy.3;uc003ugx.3	uc003ugy.3;uc003ugx.3	uc003ugx.3;uc003ugy.3	uc003ugx.3;uc003ugy.3
MAGI2-AS3	uc010lea.2;uc022ags.1;uc022agq.1;uc022agr.1	uc010lea.2;uc022ags.1;uc022agq.1;uc022agr.1	uc022agr.1;uc022agq.1;uc022ags.1;uc010lea.2	uc022agr.1;uc022agq.1;uc010lea.2;uc022ags.1
MAN1C1	uc009vry.1;uc001bkm.2	uc009vry.1;uc001bkm.2	uc001bkm.2;uc009vry.1	uc001bkm.2;uc009vry.1
MAP3K12	uc001sdn.2;uc001sdm.2	uc001sdn.2;uc001sdm.2	uc001sdm.2;uc001sdn.2	uc001sdm.2;uc001sdn.2
MAP3K5	uc010kgw.1;uc003qhc.3	uc003qhc.3;uc011edk.1;uc010kgw.1	uc003qhc.3;uc011edk.1;uc010kgw.1	uc010kgw.1;uc003qhc.3
MAP4K3	uc002rro.3;uc002rrp.3	uc002rro.3;uc002rrp.3	uc002rrp.3;uc002rro.3	uc002rro.3;uc002rrp.3
MAP7	uc003qha.2;uc003qgz.3;uc010kgq.2	uc003qha.2;uc010kgq.2;uc003qgz.3	uc003qha.2;uc003qgz.3;uc010kgq.2	uc010kgq.2;uc003qgz.3;uc003qha.2
MAP7D1	uc001cad.3	uc001cad.3	uc001cad.3	uc001caa.3;uc001bzz.3;uc001cab.3;uc001cad.3
MAPK8	uc001jgn.3	uc001jgn.3	uc001jgn.3	uc001jgn.3
MAPKAPK2	uc001hem.2;uc001hel.2	uc001hem.2;uc001hel.2	uc001hem.2;uc001hel.2	uc001hel.2;uc001hem.2
MARCH5	uc001khx.1;uc010qno.1	uc010qno.1;uc001khx.1	uc010qno.1;uc001khx.1	uc001khx.1;uc010qno.1
MAST2	uc001cov.3;uc001cow.3	uc001cov.3;uc001cow.3	uc001cow.3;uc001cov.3	uc001cow.3;uc001cov.3
MATN4	uc010zwr.1	uc010zwr.1	uc010zwr.1	uc010zwr.1
MCL1	uc010pch.2;uc021oyf.1;uc001euz.3;uc001eva.3	uc010pch.2;uc021oyf.1;uc001euz.3;uc001eva.3	uc001euz.3;uc001eva.3;uc021oyf.1;uc010pch.2	uc001eva.3;uc001euz.3;uc021oyf.1;uc010pch.2
MDGA1	uc003onu.1	uc003onv.1;uc003onu.1	uc003onv.1	uc003onu.1
MDGA2	uc001wwj.4	uc001wwj.4	uc010ani.3	uc001wwj.4
MDK	uc009yla.3;uc009ylb.3;uc001ncp.3;uc001ncq.3;uc001nco.3;uc009ykz.1	uc001ncp.3;uc009ylb.3;uc009yla.3;uc001ncq.3;uc001nco.3;uc009ykz.1	uc009yla.3;uc001nco.3;uc001ncq.3;uc009ykz.1;uc001ncp.3;uc009ylb.3	uc009ykz.1;uc001nco.3;uc009yla.3;uc009ylb.3;uc001ncp.3;uc001ncq.3
MED13	uc002izo.3	uc002izo.3	uc002izo.3	uc002izo.3
MED16	uc021umc.1	uc021umc.1;uc010drw.2	uc010xfz.2;uc010drw.2	uc010xfz.2;uc010drw.2
MED17	uc001pem.4;uc001pel.2	uc001pel.2;uc001pem.4	uc001pem.4;uc001pel.2	uc001pem.4;uc001pel.2
MEF2C	uc003kjk.3;uc003kjj.3	uc003kjk.3;uc003kjj.3	uc003kjk.3;uc003kjj.3	uc021ybh.1;uc003kji.2;uc021ybg.1;uc003kjj.3;uc003kjk.3
MEG3	uc010avz.2;uc001yib.3;uc001yie.3;uc010txd.2;uc010txe.2;uc010txb.2;uc001yhy.3;uc010txh.2;uc010txg.2;uc001yic.3;uc001yhz.3;uc001yhw.3;uc010txc.2;uc010txf.2;uc021sbw.1	uc010txd.2;uc010txe.2;uc010txb.2;uc010avz.2;uc001yib.3;uc001yie.3;uc010txf.2;uc001yhy.3;uc010txh.2;uc010txg.2;uc001yic.3;uc001yhz.3;uc001yhw.3;uc010txc.2;uc021sbw.1	uc010txc.2;uc001yhw.3;uc001yhz.3;uc001yic.3;uc010txg.2;uc010txh.2;uc001yhy.3;uc010txb.2;uc010txe.2;uc010txd.2;uc010avz.2;uc001yib.3;uc001yie.3;uc010txf.2;uc021sbw.1	uc010txd.2;uc010txe.2;uc010avz.2;uc001yib.3;uc001yie.3;uc010txf.2;uc010txc.2;uc001yhw.3;uc001yhz.3;uc001yic.3;uc010txg.2;uc010txh.2;uc001yhy.3;uc010txb.2
MEG3_1	uc021sbv.1	uc021sbv.1	uc021sbv.1	uc021sbv.1
MEGF10	uc003kuh.4;uc003kui.4;uc010jdc.1;uc010jdd.1	uc010jdd.1;uc010jdc.1;uc003kui.4;uc003kuh.4	uc003kuh.4;uc003kui.4;uc010jdc.1;uc010jdd.1	uc003kuh.4;uc010jdd.1;uc010jdc.1;uc003kui.4
MEIS1	uc002sdu.3;uc002sdt.3;uc002sdw.1;uc010yqi.2;uc010yqh.2	uc002sdt.3;uc002sdu.3;uc010yqh.2;uc010yqi.2;uc002sdw.1	uc002sdt.3;uc002sdu.3;uc002sdw.1;uc010yqh.2;uc010yqi.2	uc002sdu.3;uc002sdt.3;uc010yqi.2;uc010yqh.2;uc002sdw.1
MEST	uc003vqf.3;uc011kph.2;uc003vqg.3	uc011kph.2;uc003vqg.3;uc003vqf.3	uc003vqf.3;uc011kph.2;uc003vqg.3	uc003vqc.3;uc003vqd.3;uc022alp.1;uc003vqg.3;uc011kph.2;uc003vqf.3
MESTIT1	uc003vqe.3	uc003vqe.3	uc003vqe.3	uc003vqe.3
Metazoa_SRP	uc021rst.1;uc021tyd.1;uc021ukv.1;uc021wme.1;uc022bof.1	uc021rsp.1;uc021rst.1;uc021ugw.1;uc021wlx.1;uc021ydq.1;uc022bmt.1;uc022bof.1	uc021rdq.1;uc021sgv.1;uc021tjg.1;uc022aoe.1;uc022bgi.1	uc021rhe.1;uc021tyd.1;uc021vyj.1
METTL10	uc001lhz.1;uc001lia.1;uc001lhy.1	uc001lia.1;uc001lhz.1;uc001lhy.1	uc001lia.1;uc001lhz.1;uc001lhy.1	uc001lhy.1;uc001lhz.1;uc001lia.1
MFNG	uc003ass.2;uc011ani.2;uc011anj.2	uc003ass.2;uc011ani.2;uc011anj.2	uc011anj.2;uc011ani.2;uc003ass.2	uc003ass.2;uc011ani.2;uc011anj.2
MGC2752	uc010euw.3;uc010eux.3	uc010eux.3;uc010euw.3	uc010eux.3;uc010euw.3	uc010eux.3;uc010euw.3
MGC57346	uc010dan.3;uc002ijj.4	uc002ijj.4;uc010dan.3	uc002ijj.4;uc010dan.3	uc010dan.3;uc002ijj.4
MGEA5	uc001ktv.2;uc010qqe.1;uc009xws.2;uc001ktw.2;uc009xwt.2;uc010qqf.1	uc001ktv.2;uc010qqe.1;uc009xws.2;uc001ktw.2;uc009xwt.2;uc010qqf.1	uc001ktv.2;uc010qqe.1;uc009xws.2;uc001ktw.2;uc009xwt.2;uc010qqf.1	uc001ktw.2;uc009xwt.2;uc010qqf.1;uc009xws.2;uc010qqe.1;uc001ktv.2
MIA3	uc001hnl.3	uc001hnl.3	uc001hnl.3;uc001hnm.3	uc001hnl.3;uc001hnm.3
MIB1	uc002ktp.3	uc002ktq.3	uc002ktp.3;uc002ktq.3	uc002ktp.3;uc002ktq.3
MIB2	uc001agn.3;uc009vkh.3	uc001agk.3;uc021oet.1;uc001agh.3;uc001agi.3;uc001agg.3;uc001agj.3;uc010nyq.2;uc001agl.2;uc001agm.3;uc001ago.3	uc001ago.3	uc001ago.3
MICA	uc021yun.1;uc003rxz.1;uc021yuo.1	uc021yuo.1;uc003rxz.1;uc021yun.1	uc021yuo.1;uc003rxz.1;uc021yun.1	uc021yun.1;uc003rxz.1;uc021yuo.1
MICAL3	uc002znj.1;uc002znl.1;uc002zng.4;uc002znh.2;uc010grf.3;uc011agm.1	uc011agm.1;uc010grf.3;uc002znh.2;uc002zng.4	uc002znl.1;uc002zng.4;uc002znh.2;uc010grf.3;uc011agm.1	uc002znl.1;uc011agm.1;uc010grf.3;uc002znh.2;uc002zng.4
MICALL2	uc003skj.4	uc003ski.4;uc003skj.4	uc003ski.4	uc003skj.4
MIER1	uc001ddh.2;uc001ddf.2;uc009way.2;uc010opf.1;uc010opg.1;uc001dda.4;uc001ddc.2;uc001ddg.2;uc001dde.2	uc001dda.4;uc001ddc.2;uc001ddg.2;uc001dde.2;uc001ddh.2;uc010opg.1;uc001ddf.2;uc009way.2;uc010opf.1	uc001dda.4;uc001ddc.2;uc001ddg.2;uc001dde.2;uc001ddh.2;uc010opg.1;uc010opf.1;uc009way.2;uc001ddf.2	uc010opg.1;uc010opf.1;uc009way.2;uc001ddf.2;uc001dda.4;uc001ddc.2;uc001ddg.2;uc001dde.2;uc001ddh.2
MIR124-3	uc002yeg.1	uc002yeg.1	uc002yeg.1	uc002yeg.1
MIR148A	uc011jzf.2	uc011jzf.2	uc011jzf.2	uc011jzf.2
MIR17HG	uc001vlq.1;uc010tie.1	uc001vlq.1;uc010tie.1	uc010tie.1;uc001vlq.1	uc001vlq.1;uc010tie.1
MIR19B1	uc021rlf.1	uc021rlf.1	uc021rlf.1	uc021rlf.1
MIR202	uc009ybh.2	uc009ybh.2	uc009ybh.2	uc009ybh.2
mir-29b-2	uc001hgr.2;uc009xcm.1	uc001hgr.2;uc009xcm.1	uc001hgr.2;uc009xcm.1	uc009xcm.1;uc001hgr.2
MIR3187	uc021uma.1	uc021uma.1	uc021uma.1	uc021uma.1
MIR3188	uc021uqm.1	uc021uqm.1	uc021uqm.1	uc021uqm.1
MIR3197	uc021wjm.1	uc021wjm.1	uc021wjm.1	uc021wjm.1
Mir_324	uc021uwt.1;uc021uww.1;uc021uxi.1;uc021vbu.1;uc021vbt.1;uc021wyp.1;uc022ajb.1	uc021rit.1;uc021uxb.1;uc021wyp.1;uc022ajb.1	uc021uwt.1;uc021uwz.1	uc021pal.1;uc021uwt.1;uc021uww.1;uc021wyp.1;uc022ajb.1
MIR3648	uc021wgv.1	uc021wgv.1	uc021wgv.1	uc021wgv.1
MIR3687	uc021wgw.1	uc021wgw.1	uc021wgw.1	uc021wgw.1
MIR378D2	uc022ayf.1	uc022ayf.1	uc022ayf.1	uc022ayf.1
MIR4321	uc021umr.1	uc021umr.1	uc021umr.1	uc021umr.1
MIR4505	uc021rwi.1	uc021rwi.1	uc021rwi.1	uc021rwi.1
MIR4664	uc022bci.1	uc022bci.1	uc022bci.1	uc022bci.1
MIR663A	uc021wbn.1	uc021wbn.1	uc021wbn.1	uc021wbn.1
MIR663B	uc021vpu.1	uc021vpu.1	uc021vpu.1	uc021vpu.1
MIR939	uc022bcn.1	uc022bcn.1	uc022bcn.1	uc022bcn.1
MIS18BP1	uc001wwf.3;uc010anh.2	uc010anh.2;uc001wwf.3	uc001wwf.3;uc010anh.2	uc001wwf.3;uc010anh.2
MKI67IP	uc002tnk.3;uc010fls.3	uc002tnk.3;uc010fls.3	uc002tnk.3;uc010fls.3	uc002tnk.3;uc010fls.3
MLH3	uc001xrd.1;uc001xre.1	uc001xre.1;uc001xrd.1	uc001xre.1;uc001xrd.1	uc001xrd.1;uc001xre.1
MLL	uc001ptb.3;uc001pta.3;uc001psz.1	uc001ptb.3;uc001pta.3;uc001psz.1	uc001psz.1;uc001pta.3;uc001ptb.3	uc001ptb.3;uc001pta.3;uc001psz.1
MLL3	uc003wla.3	uc003wla.3	uc003wla.3	uc003wla.3
MLLT11	uc001ewq.3;uc021oyj.1	uc001ewq.3	uc001ewq.3;uc021oyj.1	uc001ewq.3
MLLT4	uc021zik.1;uc021zij.1;uc003qwc.2;uc003qwb.1	uc021zik.1;uc003qwb.1;uc003qwc.2;uc021zij.1	uc021zik.1;uc021zij.1;uc003qwc.2;uc003qwb.1	uc021zij.1;uc003qwc.2;uc003qwb.1;uc021zik.1
MMP21	uc001liu.3	uc001liu.3	uc001liu.3	uc001liu.3
MN1	uc003adj.3	uc003adj.3	uc003adj.3	uc003adj.3
MND1	uc021xtk.1;uc021xtj.1;uc003ink.2	uc021xtj.1;uc021xtk.1;uc003ink.2	uc003ink.2;uc021xtk.1;uc021xtj.1	uc021xtj.1;uc021xtk.1;uc003ink.2
MOB1A	uc002ski.2;uc002skh.4	uc002ski.2;uc002skh.4	uc002ski.2;uc002skh.4	uc002ski.2;uc002skh.4
MORN1	uc010nyy.2;uc001ajd.1;uc009vld.3;uc001ajb.1	uc010nyy.2;uc001ajd.1;uc009vld.3;uc001ajb.1	uc001ajb.1;uc009vld.3;uc001ajd.1;uc010nyy.2	uc010nyy.2;uc001ajd.1;uc009vld.3;uc001ajb.1
MOV10	uc009wgj.1;uc001ecm.3;uc001ecl.2;uc001eck.3;uc001ecn.3	uc001ecm.3;uc001ecl.2;uc001eck.3;uc001ecn.3;uc009wgj.1	uc001ecm.3;uc001ecl.2;uc001eck.3;uc001ecn.3;uc009wgj.1	uc009wgj.1;uc001ecn.3;uc001eck.3;uc001ecl.2;uc001ecm.3
MOV10L1	uc003bjk.4;uc003bjj.3;uc010han.3;uc011arp.2	uc011arp.2;uc003bjk.4;uc003bjj.3;uc010han.3;uc003bjl.3	uc011arq.1;uc010hao.1;uc003bjl.3	uc003bjk.4;uc003bjj.3;uc011arp.2;uc010han.3;uc003bjl.3
MPDZ	uc003zkx.4;uc003zlb.4	uc010mhx.3;uc003zlb.4	uc003zlb.4	uc003zlb.4
MPHOSPH9	uc001uem.3	uc001uem.3	uc001uem.3	uc001uem.3
MRI1	uc002mxe.3;uc002mxf.3	uc002mxe.3;uc002mxf.3	uc002mxe.3;uc002mxf.3	uc002mxe.3;uc002mxf.3
MRPL28	uc002cgs.2	uc002cgs.2	uc002cgs.2	uc002cgs.2
MRPL30	uc002szl.1	uc002szu.3;uc002szv.3	uc002szl.1	uc002szl.1;uc002szv.3;uc002szu.3
MRPS9	uc002tcn.4	uc002tcn.4	uc002tcn.4	uc002tcn.4
MSL1	uc002hub.3;uc002hua.4	uc002hua.4	uc002hua.4;uc002hub.3	uc002hua.4
MSRA	uc011kwx.2;uc003wsx.3	uc011kwx.2;uc003wsx.3	uc003wsx.3;uc011kwx.2	uc011kwx.2;uc003wsx.3
MTERFD1	uc003yhr.1	uc010mbd.1;uc003yhs.1	uc003yhs.1;uc010mbd.1	uc003yhs.1;uc010mbd.1
MTMR7	uc003wxm.3	uc003wxm.3	uc003wxm.3	uc003wxm.3
MTRNR2L8	uc001miq.3	uc001miq.3	uc001miq.3	uc001miq.3
MTSS1L	uc002ezj.3	uc002ezj.3	uc002ezk.1	uc002ezj.3
MYADM	uc002qcn.3;uc002qco.3;uc002qcp.3;uc002qcm.3;uc002qcl.3	uc002qcl.3;uc002qcm.3;uc002qcn.3;uc002qcp.3;uc002qco.3	uc002qcm.3;uc002qcn.3;uc002qco.3;uc002qcp.3	uc002qcn.3;uc002qcm.3;uc002qcl.3;uc002qco.3;uc002qcp.3
MYBL1	uc003xwk.3;uc003xwj.3;uc003xwl.3	uc003xwl.3;uc003xwj.3;uc003xwk.3	uc003xwl.3;uc003xwj.3;uc003xwk.3	uc003xwl.3;uc003xwj.3;uc003xwk.3
MYC	uc022bbe.1;uc003ysi.3;uc003ysh.1	uc022bbe.1;uc003ysi.3;uc003ysh.1	uc003ysh.1;uc003ysi.3;uc022bbe.1	uc022bbe.1;uc003ysi.3;uc003ysh.1
MYH7B	uc002xbi.2	uc002xbi.2	uc010gfa.1	uc010gfa.1
MYO15A	uc021trm.1	uc021trm.1	uc021trm.1	uc021trm.1
NACC2	uc010nbh.3;uc004cgv.4	uc004cgv.4;uc010nbh.3	uc010nbh.3;uc004cgv.4	uc010nbh.3;uc004cgv.4
NAGK	uc002shp.4;uc002shq.4;uc002shr.3	uc002shr.3;uc002shq.4;uc002shp.4	uc002shq.4;uc002shp.4;uc002shr.3	uc002shr.3;uc002shq.4;uc002shp.4
NAGS	uc002iet.3	uc010czn.3;uc002ies.3;uc002iet.3	uc010czn.3;uc002ies.3;uc002iet.3	uc010czn.3;uc002ies.3;uc002iet.3
NAV1	uc001gwv.1;uc001gwx.3;uc001gww.2	uc021phi.1;uc001gwu.3;uc001gwv.1;uc001gwx.3;uc001gww.2	uc001gwv.1;uc001gwx.3;uc001gww.2	uc021phi.1;uc001gwu.3;uc001gww.2;uc001gwx.3;uc001gwv.1
NBEA	uc010tee.1;uc010tef.2;uc010teg.1	uc010teg.1;uc010tef.2	uc010tee.1;uc010tef.2;uc010teg.1	uc010tef.2;uc010teg.1
NCEH1	uc011bpx.2;uc003fig.3;uc011bpy.2;uc011bpw.2	uc011bpy.2;uc003fig.3;uc011bpx.2;uc011bpw.2	uc011bpy.2;uc003fig.3;uc011bpx.2;uc011bpw.2	uc011bpw.2;uc011bpx.2;uc003fig.3;uc011bpy.2
NCK2	uc002tdh.3;uc002tdg.3	uc002tdh.3;uc002tdg.3	uc002tdi.3	uc002tdh.3;uc002tdg.3;uc002tdi.3
NCLN	uc002lxj.1	uc002lxh.1;uc002lxi.3;uc002lxj.1	uc002lxh.1;uc002lxi.3	uc002lxh.1;uc002lxi.3
NCOA2	uc003xyn.1	uc003xyn.1	uc003xyn.1	uc003xyn.1
NCOA3	uc002xtm.3;uc010ght.2;uc002xtn.3;uc002xtl.3;uc002xtk.3	uc002xtk.3;uc002xtl.3;uc002xtn.3;uc010ght.2;uc002xtm.3	uc002xtk.3;uc002xtm.3;uc010ght.2;uc002xtn.3;uc002xtl.3;uc010zyc.2	uc002xtl.3;uc002xtn.3;uc010ght.2;uc002xtm.3;uc002xtk.3
NCOA6	uc002xaw.3;uc021wcd.1	uc021wcd.1;uc002xaw.3	uc021wcd.1;uc002xaw.3	uc010gew.1
NCOA7	uc010kes.3;uc003qae.4;uc003qaf.3;uc003qai.3;uc010ket.3;uc003qah.3;uc003qag.3	uc010kes.3;uc003qae.4;uc003qaf.3;uc003qai.3;uc010ket.3;uc003qah.3;uc003qag.3	uc003qaf.3;uc003qai.3;uc010ket.3;uc003qah.3;uc003qag.3	uc003qae.4;uc010kes.3;uc003qaf.3;uc003qai.3;uc010ket.3;uc003qah.3;uc003qag.3
NCOR2	uc001ugk.1;uc001ugj.1;uc010tbc.2;uc021rgc.1;uc010tbb.2	uc001ugk.1	uc001ugk.1;uc010tbb.2;uc021rgc.1;uc010tbc.2;uc001ugj.1	uc001ugk.1;uc010tbc.2;uc021rgc.1;uc010tbb.2;uc001ugj.1
NDRG2	uc001vzf.3;uc010aig.3;uc001vzg.3;uc001vzd.3;uc001vze.3;uc001vza.3;uc001vyv.3;uc001vyw.3;uc001vzb.3;uc001vyy.3;uc001vyx.3;uc001vyz.3;uc001vzc.3;uc010tll.2	uc001vyv.3;uc001vza.3;uc001vzf.3;uc001vyw.3;uc001vzb.3;uc001vyy.3;uc001vyx.3;uc001vyz.3;uc001vzc.3;uc010aig.3;uc001vzg.3;uc001vzd.3;uc001vze.3	uc001vzc.3;uc001vyz.3;uc001vzf.3;uc010aig.3;uc001vzg.3;uc001vzd.3;uc001vze.3;uc001vyt.3;uc001vza.3;uc001vyu.3;uc001vyv.3;uc001vyw.3;uc001vzb.3;uc001vyy.3;uc001vyx.3;uc010tll.2	uc001vyw.3;uc001vyv.3;uc001vyu.3;uc001vyt.3;uc010tll.2
NDRG4	uc002enp.3;uc010vig.2;uc010cdk.3;uc002eno.3;uc010vii.2;uc010vih.2	uc002enp.3;uc010vig.2;uc010cdk.3;uc002eno.3;uc010vii.2;uc010vih.2	uc002enk.3;uc010vif.2;uc002enm.3;uc010vih.2;uc010vii.2;uc002eno.3;uc010cdk.3;uc010vig.2;uc002enp.3;uc002enq.1	uc002enp.3;uc010vig.2;uc010cdk.3;uc002eno.3;uc010vii.2;uc010vih.2
NDUFA11	uc002mdq.2;uc002mdr.2;uc002mdp.2	uc002mdq.2;uc002mdr.2;uc002mdp.2	uc002mdp.2;uc002mdr.2;uc002mdq.2	uc002mdr.2;uc002mdq.2;uc002mdp.2
NDUFA4L2	uc001sno.3;uc010srk.2	uc010srk.2;uc001sno.3	uc001sno.3	uc001sno.3
NDUFA7	uc002mjm.2	uc002mjm.2	uc002mjm.2	uc002mjm.2
NDUFS3	uc001nft.3	uc010rhn.1;uc001nga.2	uc001nga.2;uc010rhn.1	uc001nft.3
NDUFV2	uc002knu.3	uc002knu.3	uc002knu.3	uc002knu.3
NEAT1	uc010rog.2	uc010rog.2	uc010rog.2	uc010rog.2
NECAB3	uc002wzo.4;uc002wzm.4;uc002wzn.4	uc002wzo.4;uc002wzm.4;uc002wzn.4	uc002wzn.4;uc002wzm.4;uc002wzo.4	uc002wzn.4;uc002wzm.4;uc002wzo.4
NEO1	uc002avn.4;uc010uky.2;uc010ukz.2;uc010ukx.2;uc002avm.4	uc002avm.4;uc010ukx.2;uc010ukz.2;uc002avn.4;uc010uky.2	uc010uky.2;uc002avn.4;uc010ukz.2;uc010ukx.2;uc002avm.4	uc002avm.4;uc010ukx.2;uc010uky.2;uc002avn.4;uc010ukz.2
NEXN	uc001dia.3;uc009wcb.1;uc001dic.4;uc001dib.4	uc001dib.4;uc001dic.4;uc009wcb.1;uc001dia.3	uc001dia.3;uc009wcb.1;uc001dic.4;uc001dib.4	uc001dig.4
NFASC	uc009xbg.1	uc009xbh.2	uc009xbh.2	uc001hbh.3;uc010pqz.2;uc001hbj.3;uc010pra.2;uc001hbi.3;uc009xbg.1
NFAT5	uc002exl.2;uc002exn.2;uc002exm.2;uc002exk.2;uc002exh.2;uc002exi.3;uc002exj.2	uc002exl.2;uc002exj.2;uc002exi.3;uc002exh.2;uc002exk.2;uc002exm.2;uc002exn.2	uc002exj.2;uc002exi.3;uc002exh.2;uc002exk.2;uc002exm.2;uc002exn.2;uc002exl.2	uc002exi.3;uc002exj.2;uc002exh.2;uc002exk.2;uc002exm.2;uc002exn.2;uc002exl.2
NFATC1	uc002lne.3;uc010xfg.2;uc010xff.1;uc010xfh.2;uc002lnd.3;uc002lnc.1;uc002lng.3;uc010xfk.2;uc010xfi.1;uc010xfj.2;uc002lnf.3;uc010drc.3	uc002lne.3;uc010xfg.2;uc010xff.1;uc010xfh.2;uc002lnd.3;uc002lnc.1;uc002lnf.3;uc010xfj.2;uc002lng.3;uc010xfk.2;uc010xfi.1;uc010drc.3	uc002lng.3;uc010xfk.2;uc010xfi.1;uc010xfj.2;uc002lnf.3	uc002lng.3;uc010xfk.2;uc010xfi.1;uc010xfj.2;uc002lnf.3;uc010drc.3
NFATC4	uc010tos.2;uc001wpc.3;uc010tox.2;uc010alv.3;uc010tow.2;uc010tov.2;uc010tou.2;uc010tot.2;uc010tol.2;uc010tok.2;uc010alr.3;uc010tom.2;uc010ton.2;uc010too.2;uc010als.2;uc010tor.2;uc010alu.3;uc010top.2;uc010alt.3;uc010toq.2	uc010tos.2;uc010tox.2;uc010alv.3;uc010tow.2;uc010tov.2;uc010tou.2;uc010tot.2;uc010tol.2;uc010tok.2;uc010alr.3;uc010tom.2;uc010ton.2;uc010too.2;uc010als.2;uc001wpc.3;uc010tor.2;uc010alu.3;uc010top.2;uc010alt.3;uc010toq.2	uc010tow.2;uc010alr.3;uc010alv.3;uc010tot.2;uc010alt.3;uc010tox.2;uc010tol.2;uc010tos.2;uc010tom.2;uc010too.2;uc010alu.3;uc001wpc.3;uc010tou.2;uc010tor.2;uc010tok.2;uc010tov.2;uc010toq.2;uc010top.2;uc010ton.2;uc010als.2	uc010tow.2;uc010tov.2;uc010tou.2;uc010tot.2;uc010alv.3;uc010tox.2;uc010tos.2;uc001wpc.3;uc010tor.2;uc010alu.3;uc010top.2;uc010alt.3;uc010toq.2;uc010als.2;uc010too.2;uc010ton.2;uc010tom.2
NFIC	uc010xhh.2;uc002lxo.3;uc010xhi.2;uc010xhj.2;uc002lxp.3	uc002lxo.3;uc010xhh.2	uc010xhh.2;uc002lxo.3;uc010xhi.2;uc010xhj.2;uc002lxp.3	uc010xhh.2;uc002lxo.3;uc010xhi.2;uc002lxp.3;uc010xhj.2
NFIX	uc002mwd.3;uc002mwg.2;uc002mwe.3;uc002mwf.3;uc010xmx.2	uc002mwd.3;uc002mwe.3;uc002mwf.3;uc010xmx.2;uc002mwg.2	uc002mwd.3;uc010xmx.2;uc002mwf.3;uc002mwe.3;uc002mwg.2	uc002mwd.3;uc010xmx.2;uc002mwf.3;uc002mwe.3;uc002mwg.2
NFKB1	uc011cep.2;uc011ceq.2	uc011ceq.2;uc011cep.2	uc011cep.2;uc011ceq.2	uc011cep.2;uc011ceq.2;uc011cer.2
NGEF	uc002vtt.2;uc010fyg.1	uc002vtt.2;uc010fyg.1	uc002vtt.2;uc010fyg.1	uc002vtt.2;uc010fyg.1
NHP2L1	uc003bat.3	uc003bav.3	uc003bat.3	uc003bat.3
NIN	uc001wyp.1;uc001wyo.3;uc001wyk.3;uc001wym.2;uc001wyj.3;uc001wyi.3	uc001wyp.1;uc001wyj.3;uc001wyi.3;uc001wym.2;uc001wyk.3;uc001wyo.3	uc001wyj.3;uc001wyi.3;uc001wyk.3;uc001wym.2;uc001wyo.3;uc001wyp.1	uc001wyk.3;uc001wym.2;uc001wyi.3;uc001wyj.3;uc001wyo.3;uc001wyp.1
NIPSNAP3A	uc011lvt.2;uc004bch.1;uc011lvu.1	uc011lvu.1;uc004bch.1;uc011lvt.2	uc011lvu.1;uc004bch.1;uc011lvt.2	uc011lvu.1;uc004bch.1;uc011lvt.2
NKPD1	uc021uvt.1	uc021uvt.1	uc021uvt.1	uc021uvt.1
NMRAL1	uc002cwn.3;uc002cwm.3;uc002cwo.3	uc002cwn.3;uc002cwm.3;uc002cwo.3	uc002cwn.3;uc002cwo.3;uc002cwm.3	uc002cwo.3;uc002cwm.3;uc002cwn.3
NOS1	uc021reo.1	uc021reo.1;uc001twm.2;uc001twn.2	uc001twm.2;uc001twn.2	uc001twm.2;uc001twn.2
NOVA2	uc002pdv.2	uc002pdv.2	uc002pdv.2	uc002pdv.2
NOX5	uc010bif.2	uc010bif.2	uc010bif.2	uc010bif.2
NPAS1	uc010xyj.2	uc010xyj.2	uc002pfw.3;uc002pfy.3;uc010xyj.2	uc002pfw.3;uc002pfy.3
NPIPL1	uc002dpe.2;uc010vcq.2	uc010vcz.2;uc010byk.3	uc010vcq.2;uc002dpe.2	uc010byk.3;uc010vcz.2
NR2F6	uc002nfq.3	uc002nfq.3	uc002nfq.3	uc002nfq.3
NR3C1	uc003lmy.3;uc003lnb.3;uc011dbk.2;uc003lna.3;uc003lmz.3;uc021yfa.1;uc021yfb.1;uc003lni.2;uc003lng.2	uc003lmy.3;uc003lng.2;uc003lni.2;uc021yfb.1;uc003lnb.3;uc011dbk.2;uc003lna.3;uc003lmz.3;uc021yfa.1	uc003lmz.3;uc003lna.3;uc003lng.2;uc003lni.2;uc021yfb.1;uc011dbk.2;uc003lnb.3;uc003lmy.3	uc003lmz.3;uc003lna.3;uc011dbk.2;uc003lnb.3;uc003lmy.3;uc003lng.2;uc003lni.2;uc021yfb.1
NRBP2	uc003yzz.1	uc003yzz.1	uc003yzz.1;uc003yzv.3;uc010mfm.3;uc011lkt.2;uc011lks.2;uc003yzy.3	uc003yzz.1;uc003yzw.3;uc010mfl.3;uc003yzy.3;uc011lks.2;uc011lkt.2;uc010mfm.3;uc003yzv.3
NRG1	uc022ats.1;uc003xip.3	uc003xis.3;uc003xir.3;uc011lbf.1;uc010lvo.2;uc003xiw.2;uc003xiv.2;uc003xit.2;uc010lvn.3;uc010lvm.3;uc010lvl.3;uc003xiu.2	uc003xit.2;uc003xiv.2;uc003xiw.2;uc010lvo.2;uc011lbf.1;uc003xir.3;uc003xis.3;uc010lvn.3;uc010lvm.3;uc010lvl.3;uc003xiu.2;uc003xiy.3	uc003xip.3;uc022ats.1
NRP1	uc001ixc.1;uc001ixb.2;uc001iwz.2;uc001ixa.2;uc001iwy.4;uc001iww.4;uc001iwx.4;uc009xlz.3;uc001iwv.4	uc001ixc.1;uc001ixb.2;uc001iwz.2;uc001ixa.2;uc001iwv.4;uc009xlz.3;uc001iwx.4;uc001iww.4;uc001iwy.4	uc001iwy.4;uc001ixc.1;uc001ixb.2;uc001iww.4;uc001iwx.4;uc009xlz.3;uc001iwv.4;uc001ixa.2;uc001iwz.2	uc001iwy.4;uc001iww.4;uc001iwx.4;uc009xlz.3;uc001iwv.4;uc001ixa.2;uc001iwz.2;uc001ixb.2;uc001ixc.1
NRXN1	uc010fbp.3;uc021vhh.1;uc021vhg.1	uc010fbp.3;uc021vhg.1;uc021vhh.1	uc010fbp.3	uc010fbp.3;uc021vhh.1;uc021vhg.1
NSD1	uc003mfr.4;uc003mfq.3;uc003mfp.2;uc003mft.4	uc003mft.4;uc003mfp.2;uc003mfq.3;uc003mfr.4	uc003mfs.1;uc011dfx.2;uc003mfr.4;uc003mfq.3;uc003mfp.2;uc003mft.4	uc003mfp.2;uc003mft.4;uc003mfq.3;uc003mfr.4
NT5C1B	uc002rdb.1	uc002rdb.1	uc002rdb.1	uc002rdb.1
NTM	uc001qgp.3;uc001qgo.3;uc001qgq.3;uc010scj.2	uc001qgp.3;uc001qgo.3;uc001qgq.3;uc010scj.2	uc010scj.2;uc001qgq.3;uc001qgo.3;uc001qgp.3	uc010sci.2;uc010sch.2;uc001qgm.3;uc001qgp.3;uc001qgo.3;uc001qgq.3;uc010scj.2
NUDT1	uc003slr.1;uc003slq.1;uc003slv.1;uc003slu.1;uc003slt.1;uc003sls.1;uc003slp.1	uc003slt.1;uc003sls.1;uc003slu.1;uc003slv.1;uc003slq.1;uc003slr.1;uc003slp.1	uc003slv.1;uc003slu.1;uc003sls.1;uc003slt.1;uc003slp.1;uc003slq.1;uc003slr.1	uc003slt.1;uc003sls.1;uc003slu.1;uc003slv.1;uc003slp.1;uc003slq.1;uc003slr.1
NUDT19	uc010edf.3	uc010edf.3	uc010edf.3	uc010edf.3
NUDT5	uc001ilj.3	uc001ilj.3	uc001ilj.3	uc001ilj.3
NUFIP2	uc002hdx.4;uc002hdy.4	uc002hdx.4;uc002hdy.4	uc002hdx.4;uc002hdy.4	uc002hdy.4;uc002hdx.4
NUPL2	uc011jyx.2	uc003svu.3;uc011jyw.2;uc003svv.3	uc003svu.3;uc011jyw.2;uc003svv.3;uc011jyx.2	uc011jyx.2
NXN	uc010vqe.2;uc002fsb.1;uc002fsa.3	uc002fsb.1	uc002fsb.1	uc002fsb.1
NYAP1	uc003uvd.1	uc003uvd.1;uc003uve.1	uc003uvd.1;uc003uve.1	uc003uvd.1
ODF3B	uc003bmh.2;uc003bmg.2	uc003bmg.2;uc003bmh.2	uc003bmg.2;uc003bmh.2	uc003bmh.2;uc003bmg.2
ODZ4	uc001ozl.4	uc001ozl.4	uc021qnz.1;uc001ozl.4	uc001ozl.4
OLFM1	uc010nar.3;uc004cfn.4	uc010nar.3	uc010nar.3;uc004cfn.4	uc010nar.3;uc004cfn.4
OPRK1	uc022aup.1;uc003xrh.1;uc003xri.1;uc010lyc.1	uc022aup.1;uc003xrh.1;uc003xri.1;uc010lyc.1	uc022aup.1;uc003xri.1;uc003xrh.1;uc010lyc.1	uc022aup.1;uc010lyc.1;uc003xri.1;uc003xrh.1
OPTN	uc001ilu.1;uc010qbr.1;uc001ilv.1;uc001ilw.1;uc001ilx.1;uc001ily.1	uc001ily.1;uc001ilx.1;uc001ilw.1;uc001ilv.1;uc010qbr.1;uc001ilu.1	uc001ily.1;uc001ilx.1;uc001ilw.1;uc001ilv.1;uc010qbr.1;uc001ilu.1	uc010qbr.1;uc001ilw.1;uc001ilv.1;uc001ilu.1;uc001ily.1;uc001ilx.1
ORC6	uc002eeg.1;uc010cbe.2;uc002eeh.3;uc021thp.1	uc002eeh.3;uc010cbe.2;uc021thp.1;uc002eeg.1	uc021thp.1;uc002eeh.3;uc010cbe.2;uc002eeg.1	uc021thp.1;uc002eeh.3;uc010cbe.2;uc002eeg.1
OSBPL11	uc003eic.3	uc003eic.3	uc003eic.3	uc003eic.3
OSBPL1A	uc002kvd.3;uc010xbc.2;uc002kvf.3	uc002kvd.3	uc002kvd.3;uc010xbc.2;uc002kvf.3;uc002kve.3	uc002kvd.3;uc002kve.3
OST4	uc002rig.3	uc002rig.3	uc002rig.3	uc002rig.3
P4HB	uc002kbn.1;uc002kbm.1	uc002kbn.1;uc002kbm.1	uc002kbl.1;uc002kbm.1;uc002kbn.1	uc002kbm.1;uc002kbn.1
PABPC1	uc003yju.2;uc011lhd.1;uc003yjs.1;uc011lhc.1;uc003yjt.1	uc003yju.2;uc011lhd.1;uc003yjs.1;uc011lhc.1;uc003yjt.1	uc003yjt.1;uc011lhc.1;uc003yjs.1;uc011lhd.1;uc003yju.2	uc003yjt.1;uc011lhc.1;uc003yjs.1;uc011lhd.1;uc003yju.2
PACRG	uc003qua.3;uc003qub.3;uc003quc.3	uc003qua.3;uc003qub.3;uc003quc.3	uc003quc.3;uc003qua.3;uc003qub.3	uc003quc.3;uc003qub.3;uc003qua.3
PACSIN1	uc003ojo.3	uc003ojo.3	uc003ojo.3	uc003ojo.3
PALM	uc002lpm.1;uc010xft.2;uc002lpn.1;uc010xfu.1	uc002lpn.1;uc010xft.2;uc002lpm.1;uc010xfu.1	uc002lpm.1;uc010xft.2;uc002lpn.1	uc002lpn.1;uc010xft.2;uc002lpm.1;uc010xfu.1
PARG	uc001jih.3	uc009xop.2	uc009xop.2	uc009xop.2;uc001jih.3
PARK2	uc010kke.1;uc003qty.4;uc021zhs.1;uc003qtx.4;uc021zht.1;uc021zhw.1;uc021zhy.1;uc021zhx.1;uc021zhv.1;uc021zhu.1;uc003qtz.4	uc010kke.1;uc003qtz.4;uc021zhu.1;uc021zhv.1;uc021zhx.1;uc021zhy.1;uc021zhw.1;uc021zht.1;uc003qtx.4;uc021zhs.1;uc003qty.4	uc003qtz.4;uc021zhu.1;uc021zhv.1;uc021zhx.1;uc010kke.1;uc003qty.4;uc021zhs.1;uc003qtx.4;uc021zht.1;uc021zhw.1;uc021zhy.1	uc010kke.1;uc003qty.4;uc021zhs.1;uc003qtx.4;uc003qtz.4;uc021zhu.1;uc021zhv.1;uc021zhx.1;uc021zhy.1;uc021zhw.1;uc021zht.1
PARP14	uc003efq.4	uc003efq.4	uc003efq.4	uc003efq.4
PAX6	uc021qfn.1;uc009yjr.3;uc021qfm.1	uc001mte.4;uc001mtg.4;uc001mtf.4;uc001mth.4;uc001mtd.4;uc021qfl.1;uc021qfm.1;uc009yjr.3	uc001mtd.4;uc001mte.4;uc001mtg.4;uc001mtf.4;uc001mth.4	uc021qfn.1;uc001mtd.4;uc001mth.4;uc001mtf.4;uc001mtg.4;uc001mte.4;uc021qfl.1;uc009yjr.3;uc021qfm.1
PAX9	uc001wty.4	uc010amq.3	uc010amq.3	uc010amq.3
PCBP1-AS1	uc010fdn.2	uc010fdn.2;uc002sgb.1;uc002sga.3;uc002sge.1	uc010fdn.2	uc010fdn.2;uc002sga.3;uc002sge.1;uc002sgb.1
PCBP2	uc010soh.1	uc010soh.1	uc010soh.1	uc010soh.1
PCDHGA3	uc003ljm.2;uc011dap.2	uc003ljm.2;uc011dap.2	uc011dap.2;uc003ljm.2	uc011dap.2;uc003ljm.2
PCF11	uc001ozx.4;uc010rsu.1	uc001ozx.4;uc010rsu.1	uc010rsu.1;uc001ozx.4	uc001ozx.4;uc010rsu.1
PDCD6	uc010isw.1;uc003jat.1;uc003jau.1;uc003jas.3	uc010isw.1;uc003jas.3;uc003jau.1;uc003jat.1	uc003jat.1;uc003jau.1;uc010isw.1;uc003jas.3	uc010isw.1;uc003jas.3;uc003jau.1;uc003jat.1
PDCD6IP	uc003cfx.3;uc011axv.2;uc003cfy.3	uc003cfy.3;uc003cfx.3;uc011axv.2	uc011axv.2;uc003cfy.3;uc003cfx.3	uc003cfx.3;uc011axv.2;uc003cfy.3
PDE4B	uc001dco.3;uc009war.3;uc001dcn.3	uc001dco.3;uc009war.3;uc001dcn.3	uc001dcn.3;uc009war.3;uc001dco.3	uc001dcn.3;uc009war.3;uc001dco.3;uc001dcp.3
PDE4DIP	uc001emk.3;uc001emh.3;uc001elo.3	uc001emk.3;uc001emh.3;uc001elo.3	uc001emb.1;uc001emk.3;uc001emh.3;uc001elo.3	uc001emb.1;uc001elo.3;uc001emh.3;uc001emk.3
PDGFA	uc003sis.3;uc003sir.3	uc003sis.3;uc003sir.3	uc003sis.3;uc003sir.3	uc003sis.3;uc003sir.3
PDGFB	uc003axe.3	uc003axe.3;uc003axf.3	uc003axe.3	uc003axe.3;uc003axf.3
PDHX	uc001mvt.3;uc010req.2;uc010rep.2	uc001mvt.3;uc010req.2;uc010rep.2	uc001mvt.3;uc010req.2;uc010rep.2	uc010rep.2;uc010req.2;uc001mvt.3
PDP1	uc011lgn.2;uc003ygf.3;uc003yge.3;uc010max.3;uc011lgm.2	uc003yge.3;uc003ygf.3;uc011lgn.2;uc011lgm.2;uc010max.3	uc011lgm.2;uc010max.3;uc011lgn.2;uc003yge.3;uc003ygf.3	uc011lgn.2;uc011lgm.2;uc010max.3;uc003yge.3;uc003ygf.3
PDS5B	uc010abg.3;uc001uuo.3;uc010abf.3;uc001uun.3	uc010abf.3;uc001uuo.3;uc010abg.3;uc001uun.3	uc001uun.3;uc010abg.3;uc001uuo.3;uc010abf.3	uc001uun.3;uc010abg.3;uc001uuo.3;uc010abf.3
PDZD8	uc001lde.1	uc001lde.1	uc001lde.1	uc001lde.1
PEG10	uc011kie.2;uc003uno.3	uc003uno.3;uc011kie.2	uc011kie.2;uc003uno.3	uc003uno.3;uc011kie.2
PELI1	uc002sct.4	uc002sct.4	uc002sct.4	uc002sct.4
PER3	uc001aop.3;uc010nzw.2;uc001aoo.3;uc009vmh.1;uc009vmg.1;uc001aon.3	uc001aop.3;uc010nzw.2;uc001aoo.3;uc009vmh.1;uc009vmg.1;uc001aon.3	uc001aop.3;uc010nzw.2;uc001aoo.3;uc009vmh.1;uc009vmg.1;uc001aon.3	uc001aon.3;uc001aop.3;uc010nzw.2;uc001aoo.3;uc009vmh.1;uc009vmg.1
PERP	uc003qht.2	uc003qht.2	uc003qht.2	uc003qht.2
PFAS	uc010vuv.2;uc002gkr.3	uc002gkr.3;uc010vuv.2	uc010vuv.2;uc002gkr.3	uc010vuv.2;uc002gkr.3
PFKL	uc011afd.1;uc002zek.3;uc002zel.3;uc002zem.3;uc002zen.3	uc002zel.3;uc002zek.3;uc011afd.1	uc002zen.3;uc002zem.3	uc002zen.3;uc002zem.3
PFKP	uc001igp.3;uc001igq.3;uc009xhr.3	uc001igp.3;uc001igq.3;uc009xhr.3;uc009xhs.1	uc001igp.3;uc001igq.3;uc009xhr.3	uc001igp.3;uc001igq.3;uc009xhr.3
PFN2	uc011bnu.1;uc003exu.1;uc003ext.1	uc003ext.1;uc003exu.1;uc011bnu.1	uc011bnu.1;uc003exu.1;uc003ext.1	uc003ext.1;uc003exu.1;uc011bnu.1
PHF12	uc002hdk.1;uc010wbb.1;uc002hdg.1;uc002hdi.1;uc002hdj.1;uc010crw.1	uc002hdg.1;uc010wbb.1;uc002hdk.1;uc002hdi.1;uc002hdj.1;uc010crw.1	uc010wbb.1;uc002hdg.1;uc002hdi.1;uc002hdj.1;uc010crw.1;uc002hdk.1	uc002hdk.1;uc010crw.1;uc010wbb.1;uc002hdg.1;uc002hdi.1;uc002hdj.1
PHF13	uc001aob.4	uc001aob.4	uc001aob.4	uc001aob.4
PHF14	uc011jxi.2;uc003sry.2;uc011jxj.2	uc011jxi.2;uc003sry.2;uc011jxj.2	uc011jxi.2;uc003sry.2;uc011jxj.2	uc011jxj.2;uc003sry.2;uc011jxi.2
PHF19	uc004bkr.2;uc011lyf.1;uc004bks.1;uc004bkt.3	uc004bkt.3;uc004bks.1	uc004bkt.3;uc004bks.1	uc004bks.1;uc004bkt.3
PHF21A	uc001nce.2;uc009ykx.3;uc001ncc.4;uc001ncb.4	uc001ncb.4;uc001ncc.4;uc009ykx.3;uc001nce.2	uc001nce.2;uc009ykx.3;uc001ncc.4;uc001ncb.4	uc001ncb.4;uc001ncc.4;uc009ykx.3;uc001nce.2
PHF21B	uc011aqm.1;uc011aql.2;uc003bfn.3;uc003bfm.3;uc011aqk.2	uc011aqm.1;uc011aql.2;uc003bfn.3;uc011aqk.2;uc003bfm.3	uc011aqk.2;uc003bfm.3;uc011aqm.1;uc011aql.2;uc003bfn.3	uc011aqk.2;uc003bfm.3;uc011aqm.1;uc003bfn.3;uc011aql.2
PHLDB1	uc001pts.3;uc001ptt.3;uc010ryh.1;uc001ptu.2;uc001ptv.2;uc001ptw.2	uc010ryh.1;uc001ptt.3;uc001pts.3;uc001ptu.2	uc001ptr.2;uc001pts.3;uc001ptt.3;uc010ryh.1;uc001ptu.2	uc001ptu.2;uc010ryh.1;uc001ptt.3;uc001pts.3;uc001ptr.2
PHLPP1	uc021ule.1	uc021ule.1	uc021ule.1	uc021ule.1
PHOSPHO1	uc021tzr.1	uc021tzr.1	uc021tzr.1;uc010wlv.1;uc002ios.2	uc002ios.2;uc010wlv.1
PHRF1	uc010qwd.2;uc010qwe.2;uc010qwc.2;uc001lqe.3;uc009yca.2	uc001lqe.3;uc010qwc.2;uc010qwe.2;uc010qwd.2	uc010qwd.2;uc010qwe.2;uc010qwc.2;uc001lqe.3;uc009yca.2	uc010qwe.2;uc010qwc.2;uc001lqe.3;uc010qwd.2;uc009ybz.1
PHYHIPL	uc001jkl.4;uc001jkk.4;uc001jkm.4	uc001jkl.4;uc001jkk.4;uc001jkm.4	uc001jkm.4;uc001jkl.4;uc001jkk.4	uc001jkl.4;uc001jkk.4;uc001jkm.4
PIAS4	uc002lzg.3	uc002lzg.3	uc002lzg.3	uc002lzg.3
PIGP	uc002yvw.1;uc002yvy.1;uc002yvx.1	uc002yvx.1;uc002yvy.1;uc002yvw.1	uc002yvx.1;uc002yvy.1;uc002yvw.1	uc002yvx.1;uc002yvy.1;uc002yvw.1
PIGQ	uc010uuj.2;uc002chp.3	uc002chp.3;uc010uuj.2	uc002cho.3;uc002chn.3;uc002chm.3;uc010uui.2;uc002chp.3;uc010uuj.2	uc002chp.3
PIGZ	uc003fxh.3	uc003fxh.3	uc003fxh.3	uc003fxh.3
PIK3CA	uc003fjk.3	uc003fjk.3	uc003fjk.3	uc003fjk.3
PIK3CD	uc001aqa.2;uc001aqb.4	uc001aqb.4;uc001aqa.2	uc001aqb.4;uc001aqa.2	uc001aqe.4
PIK3R3	uc001cpb.4;uc009vyc.3;uc009vyb.3;uc001cpc.4	uc001cpc.4;uc009vyb.3;uc009vyc.3;uc001cpb.4	uc009vyc.3;uc001cpb.4;uc009vyb.3;uc001cpc.4	uc001cpb.4;uc009vyc.3;uc009vyb.3;uc001cpc.4
PIP5K1A	uc021oyo.1;uc001exj.3;uc001exi.3;uc010pcu.2;uc001exk.3	uc021oyo.1;uc001exj.3;uc001exi.3;uc010pcu.2;uc001exk.3	uc001exk.3;uc010pcu.2;uc001exi.3;uc001exj.3;uc021oyo.1;uc010pcv.2	uc001exk.3;uc010pcu.2;uc001exi.3;uc001exj.3;uc021oyo.1
PITPNM2	uc001uej.1	uc001uej.1	uc001uej.1	uc001uek.1
PIWIL1	uc001uik.3;uc001uij.2	uc001uij.2;uc001uik.3	uc001uij.2;uc001uik.3	uc001uij.2;uc001uik.3
PKDCC	uc002rsg.3	uc002rsg.3	uc002rsg.3	uc002rsg.3
PKP4	uc002tzu.3;uc002tzw.3;uc002tzt.1;uc002tzv.3;uc002tzx.3;uc002tzy.1	uc002tzt.1;uc002tzw.3;uc002tzu.3;uc002tzv.3;uc002tzx.3;uc002tzy.1	uc002tzt.1;uc002tzw.3;uc002tzu.3;uc002tzv.3;uc002tzx.3;uc002tzy.1	uc002tzy.1;uc002tzt.1;uc002tzw.3;uc002tzu.3;uc002tzv.3;uc002tzx.3
PLAC2	uc002mcc.4	uc002mcc.4	uc002mcc.4	uc002mcc.4
PLAGL1	uc003qkb.3;uc003qka.3;uc003qjz.3;uc010khm.3;uc010khl.3;uc003qjy.3;uc003qkd.3;uc003qjx.3;uc003qkf.3;uc003qke.3;uc003qkc.3;uc003qkh.3;uc003qkg.3;uc003qkl.3;uc003qki.3;uc003qkp.3;uc003qko.3;uc003qkn.3;uc010khn.3;uc003qkm.3;uc003qkk.3;uc003qkj.3	uc003qke.3;uc003qkf.3;uc003qjx.3;uc003qkd.3;uc003qjy.3;uc010khl.3;uc010khm.3;uc003qkg.3;uc003qkh.3;uc003qkc.3;uc003qkb.3;uc003qka.3;uc003qjz.3	uc003qkc.3;uc003qkb.3;uc003qka.3;uc003qjz.3;uc010khm.3;uc010khl.3;uc003qjy.3;uc003qkd.3;uc003qjx.3;uc003qkf.3;uc003qke.3;uc003qkg.3;uc003qkh.3;uc003qkl.3;uc003qki.3;uc003qkp.3;uc003qko.3;uc003qkn.3;uc010khn.3;uc003qkm.3;uc003qkk.3;uc003qkj.3	uc003qke.3;uc003qkf.3;uc003qjx.3;uc003qkd.3;uc003qjy.3;uc010khl.3;uc010khm.3;uc003qjz.3;uc003qka.3;uc003qkg.3;uc003qkh.3;uc003qkc.3;uc003qkb.3
PLCB2	uc001zlc.3;uc001zle.4;uc001zld.3;uc010bbo.3;uc010ucm.2	uc001zlc.3	uc001zlc.3	uc010ucm.2;uc010bbo.3;uc001zld.3;uc001zle.4
PLD3	uc002onm.4;uc002onj.4;uc021uus.1;uc002ono.3	uc002onj.4;uc002onm.4;uc021uus.1	uc002onj.4;uc002onm.4;uc021uus.1;uc002ono.3	uc002onj.4;uc002onm.4;uc021uus.1
PLEC	uc003zab.1;uc003zah.2;uc003zaj.2	uc003zab.1;uc003zad.2;uc003zac.1;uc003zag.1;uc003zaf.1;uc003zah.2;uc003zaj.2	uc003zaf.1;uc003zag.1;uc003zah.2;uc003zaj.2	uc003zab.1;uc003zad.2;uc003zac.1;uc003zae.1;uc003zaf.1;uc003zaj.2
PLEKHA2	uc011lce.2;uc003xmi.4	uc011lce.2;uc003xmi.4	uc011lce.2;uc003xmi.4	uc003xmi.4;uc011lce.2
PLEKHA7	uc010rcu.1;uc001mmo.3	uc001mmo.3;uc010rcu.1	uc001mmo.3;uc010rcu.1	uc001mmm.3;uc001mmn.3
PLEKHB1	uc001oud.3;uc010rrh.1;uc001ouc.3;uc009ytq.3	uc009ytq.3;uc001ouc.3;uc010rrh.1;uc001oud.3	uc009ytq.3;uc001oub.3;uc001oua.3;uc001oud.3;uc001ouc.3;uc010rrh.1	uc010rrh.1;uc001ouc.3;uc009ytq.3;uc001oud.3
PLK5	uc010dsm.1	uc002ltg.1;uc002ltf.3	uc010dsm.1	uc002ltf.3;uc002ltg.1
PLSCR3	uc002ggq.2;uc002ggm.2;uc002ggo.2;uc002ggn.2;uc002ggp.2;uc010cmg.2;uc002ggr.2	uc002ggp.2;uc002ggn.2;uc002ggo.2;uc002ggm.2;uc002ggq.2;uc002ggr.2;uc010cmg.2	uc002ggr.2;uc010cmg.2	uc010cmg.2;uc002ggr.2
PLXDC2	uc001iqh.1;uc001iqg.1	uc001iqg.1;uc001iqh.1	uc001iqg.1;uc001iqh.1	uc001iqg.1;uc001iqh.1
PLXND1	uc003emw.2	uc003emw.2	uc003emw.2;uc003emx.2	uc003emx.2
PM20D1	uc009xbr.3;uc001hdj.3	uc009xbr.3;uc001hdj.3	uc001hdj.3;uc009xbr.3	uc009xbr.3;uc001hdj.3
PMP22	uc002gol.3	uc002gol.3	uc002gol.3	uc002goj.3
PNKD	uc002vhn.3;uc002vhm.2	uc002vhm.2;uc002vhn.3	uc002vhn.3;uc002vhm.2	uc002vhn.3;uc002vhm.2
PNPLA7	uc004cnf.2;uc010ncj.1	uc004cne.1;uc004cnd.1;uc011mfa.1	uc011mfa.1	uc011mfa.1;uc004cnf.2;uc010ncj.1
POLD3	uc009yua.1;uc001ovf.1	uc001ovf.1;uc009yua.1	uc009yua.1;uc001ovf.1	uc001ovf.1;uc009yua.1
POLR2J2	uc003vah.3;uc003vai.3	uc003vah.3;uc003vai.3	uc003vah.3;uc003vai.3	uc003vah.3;uc003vai.3
POLR2M	uc002aet.4;uc010ugu.2;uc002aeu.4;uc002aev.1	uc002aet.4;uc010ugu.2;uc002aeu.4;uc002aev.1	uc002aet.4;uc010ugu.2;uc002aeu.4;uc002aev.1	uc002aet.4;uc010ugu.2;uc002aeu.4;uc002aev.1
POLR3GL	uc001enp.1	uc001enp.1	uc001enp.1	uc001enp.1
POM121L8P	uc010gtd.3	uc010gtd.3	uc010gtd.3	uc010gtd.3
POU2F1	uc010plh.2;uc001gee.3;uc001gec.3;uc010plg.2;uc001ged.3	uc010plh.2;uc010plg.2;uc001gee.3;uc001ged.3;uc001gec.3	uc010plh.2;uc001gee.3;uc001gec.3;uc010plg.2;uc001ged.3;uc001geg.3;uc009wvg.1	uc001ged.3;uc010plg.2;uc001gec.3;uc001gee.3;uc010plh.2
POU3F1	uc001ccp.1	uc001ccp.1	uc001ccp.1	uc001ccp.1
POU3F2	uc003ppe.3	uc003ppe.3	uc003ppe.3	uc003ppe.3
POU3F3	uc010ywg.2	uc010ywg.2	uc010ywg.2	uc010ywg.2
PPAPDC3	uc004cal.2	uc004cal.2	uc004cal.2	uc004cal.2
PPFIA3	uc002pmu.1	uc010yai.2;uc002pmr.3;uc010yaj.1;uc002pms.3;uc010emt.3	uc002pmu.1	uc010emt.3;uc010yaj.1;uc002pms.3;uc002pmt.3
PPHLN1	uc001rnj.3	uc001rnh.1;uc010sku.1;uc010skt.1;uc010sks.1;uc001rng.1;uc010skr.1;uc001rna.3;uc001rnb.3;uc001rnc.3;uc001rnd.3;uc001rnf.3;uc010skq.2;uc001rni.1	uc001rnj.3	uc001rna.3;uc001rnb.3;uc001rnc.3;uc001rnd.3;uc001rnf.3;uc010skq.2;uc001rni.1;uc010skr.1;uc001rng.1;uc010sks.1;uc010skt.1;uc010sku.1;uc001rnh.1
PPIL6	uc003pth.1;uc021zdq.1;uc010kdp.3;uc003ptg.4	uc003ptg.4;uc010kdp.3;uc021zdq.1;uc003pth.1	uc021zdq.1;uc003pth.1;uc010kdp.3;uc003ptg.4	uc003ptg.4;uc010kdp.3;uc021zdq.1;uc003pth.1
PPM1A	uc001xey.4;uc001xex.4	uc001xey.4;uc001xex.4	uc001xex.4;uc001xey.4	uc001xex.4;uc001xey.4
PPP1R13B	uc001yog.1;uc001yof.1	uc001yof.1;uc001yog.1	uc001yog.1;uc001yof.1	uc001yof.1;uc001yog.1
PPP1R26	uc004cfr.1	uc004cfr.1	uc004cfr.1	uc004cfr.1
PPP1R37	uc021uvs.1	uc021uvs.1	uc021uvs.1	uc021uvs.1
PPP2R1B	uc001plw.1;uc010rwj.1;uc010rwl.1;uc010rwk.1;uc001plx.1;uc010rwi.1	uc001plx.1;uc010rwk.1;uc010rwl.1;uc010rwj.1;uc001plw.1;uc010rwi.1	uc001plx.1;uc010rwk.1;uc010rwl.1;uc010rwj.1;uc001plw.1;uc010rwi.1	uc009yye.1;uc009yyf.1;uc010rwi.1;uc001plw.1;uc010rwj.1;uc010rwl.1;uc010rwk.1;uc001plx.1
PPP2R2C	uc003gjc.3;uc011bwe.2	uc003gjc.3	uc003gjc.3;uc011bwe.2	uc003gjc.3
PPP2R3C	uc001wsu.3;uc001wss.3;uc010tpr.2;uc001wst.3;uc010amn.1;uc001wsw.3;uc001wsx.1	uc001wsu.3;uc001wss.3;uc010tpr.2;uc001wst.3;uc010amn.1;uc001wsw.3;uc001wsx.1	uc010amn.1;uc001wst.3;uc010tpr.2;uc001wss.3;uc001wsu.3;uc001wsw.3;uc001wsx.1	uc001wsw.3;uc001wsx.1;uc001wsu.3;uc001wss.3;uc010tpr.2;uc001wst.3;uc010amn.1
PPP2R5C	uc001ykk.3;uc010txr.2;uc001ykj.4	uc001ykk.3;uc010txr.2;uc001ykj.4	uc001ykj.4;uc010txr.2;uc001ykk.3	uc001ykj.4;uc010txr.2;uc001ykk.3
PPP3R1	uc002sei.1	uc002sei.1	uc002sei.1	uc002sei.1
PPPDE2	uc011apb.2;uc003bam.2	uc011apb.2;uc003bam.2	uc003bam.2;uc011apb.2	uc011apb.2;uc003bam.2
PRDM10	uc001qfn.3;uc001qfm.3;uc009zct.1	uc001qfm.3;uc001qfn.3;uc009zct.1	uc009zct.1;uc001qfm.3;uc001qfn.3	uc009zct.1;uc001qfn.3;uc001qfm.3
PRDM16	uc009vlh.3;uc001akf.3;uc001akc.3;uc001ake.3	uc009vlh.3;uc001akc.3;uc001ake.3;uc001akf.3	uc009vlh.3;uc001akf.3;uc001ake.3;uc001akc.3	uc009vlh.3;uc001akf.3;uc001ake.3;uc001akc.3
PRDM8	uc003hmb.4;uc010ijo.3;uc003hmc.4	uc010ijo.3;uc003hmb.4;uc003hmc.4	uc003hmb.4;uc010ijo.3;uc003hmc.4	uc003hmc.4
PRIC285	uc002yfl.1;uc002yfn.2;uc002yfm.2	uc002yfl.1;uc002yfm.2;uc002yfn.2	uc002yfl.1	uc002yfl.1;uc002yfn.2;uc002yfm.2
PRKACA	uc002myc.3	uc002myc.3	uc002myc.3	uc002myc.3
PRKAG2	uc003wkk.3;uc003wkm.1;uc010lqe.1	uc003wki.3;uc011kvl.2;uc003wkm.1;uc010lqe.1;uc003wkk.3	uc003wkm.1;uc010lqe.1;uc003wkk.3	uc003wki.3;uc003wkm.1;uc010lqe.1;uc003wkk.3
PRKAR1A	uc002jhi.3;uc002jhj.3;uc002jhk.3;uc002jhh.3;uc002jhg.3	uc002jhg.3;uc002jhh.3;uc002jhk.3;uc002jhj.3;uc002jhi.3;uc002jhl.3	uc002jhi.3;uc002jhj.3;uc002jhk.3;uc002jhh.3;uc002jhg.3	uc002jhh.3;uc002jhk.3;uc002jhj.3;uc002jhi.3;uc002jhg.3
PRKAR1B	uc003six.1;uc021zyk.1;uc021zyj.1;uc003siw.2	uc003six.1;uc003siu.2;uc021zyi.1;uc003siv.3;uc021zyk.1;uc021zyj.1;uc003siw.2	uc021zyk.1;uc021zyj.1;uc003siw.2	uc003six.1;uc003siv.3;uc021zyi.1;uc003siu.2;uc003siw.2;uc021zyj.1;uc021zyk.1
PRKCD	uc003dgl.3;uc003dgm.3	uc003dgm.3;uc003dgl.3;uc003dgn.2	uc003dgn.2	uc003dgm.3;uc003dgl.3
PRKCZ	uc001aiq.3	uc001aiq.3;uc010nyw.2;uc001air.3;uc001ais.3	uc001air.3;uc010nyw.2;uc001ais.3	uc001ais.3
PRKD1	uc001wqh.3	uc001wqh.3	uc001wqh.3	uc001wqh.3
PRKG2	uc011ccf.1;uc011ccg.1	uc011ccf.1;uc011ccg.1	uc011cch.1	uc011ccf.1;uc011ccg.1;uc011cch.1
ProSAPiP1	uc002wia.1	uc002wia.1	uc002wia.1	uc002wib.1
PROX1	uc001hkg.1;uc001hkh.3	uc001hkh.3;uc001hkg.1	uc001hkg.1;uc001hkh.3	uc001hkg.1;uc001hkh.3
PRR12	uc002poo.4	uc002poo.4	uc002poo.4	uc002poo.4
PRR13	uc001sda.4;uc001scz.4;uc001scy.4	uc001sda.4;uc001scz.4;uc001scy.4	uc001scz.4;uc001sda.4;uc001scy.4	uc001scy.4;uc001scz.4;uc001sda.4
PRR15	uc003tac.1;uc022aax.1	uc003tac.1;uc022aax.1	uc003tac.1;uc022aax.1	uc022aax.1;uc003tac.1
PSMC3	uc001nfh.2	uc001nfh.2	uc001nfh.2	uc001nfh.2
PSMD11	uc002hhm.3;uc010cta.1;uc010wbz.1	uc002hhm.3;uc010cta.1;uc010wbz.1	uc010wbz.1;uc010cta.1;uc002hhm.3	uc010wbz.1;uc010cta.1;uc002hhm.3
PTCH1	uc010mrn.3;uc010mrt.1;uc010mru.1;uc010mro.3;uc010mrp.3;uc004avl.4;uc010mrq.3;uc004avk.4;uc004avm.4;uc010mrr.3;uc004avo.2;uc010mrv.1;uc010mrw.1	uc010mrp.3;uc010mro.3;uc010mru.1;uc010mrt.1;uc010mrq.3;uc004avl.4;uc004avk.4;uc004avm.4;uc010mrw.1;uc010mrv.1;uc004avo.2;uc010mrr.3	uc010mrp.3;uc010mrt.1;uc010mro.3;uc010mru.1;uc010mrq.3;uc004avl.4;uc004avk.4;uc010mrw.1;uc010mrv.1;uc004avo.2;uc010mrr.3;uc004avm.4	uc010mrs.1;uc004avk.4;uc010mrt.1;uc010mru.1;uc010mro.3;uc004avl.4;uc010mrq.3;uc010mrp.3;uc010mrw.1;uc010mrv.1;uc004avo.2;uc010mrr.3;uc004avm.4
PTCHD2	uc001ash.4;uc009vmz.1	uc001ash.4;uc009vmz.1;uc001asi.1	uc001ash.4;uc009vmz.1;uc001asi.1	uc009vmz.1;uc001ash.4
PTGER1	uc002mys.3	uc002mys.3	uc002mys.3	uc002mys.3
PTGER3	uc009wbm.1;uc001dfm.1;uc001dfn.3;uc009wbn.2;uc001dfo.3;uc009wbo.3;uc001dfp.1;uc001dfq.3;uc001dfj.1;uc001dfh.1;uc001dfl.1;uc001dfk.1;uc001dfi.1;uc001dfg.1	uc009wbm.1;uc001dfm.1;uc001dfn.3;uc009wbn.2;uc001dfq.3;uc001dfo.3;uc009wbo.3;uc001dfp.1;uc001dfj.1;uc001dfh.1;uc001dfl.1;uc001dfk.1;uc001dfi.1;uc001dfg.1	uc009wbo.3;uc001dfo.3;uc009wbn.2;uc001dfn.3;uc001dfm.1;uc001dfp.1;uc001dfq.3;uc001dfj.1;uc001dfh.1;uc001dfl.1;uc001dfk.1;uc001dfi.1;uc001dfg.1;uc009wbm.1	uc001dfj.1;uc001dfh.1;uc001dfq.3;uc001dfp.1;uc009wbo.3;uc001dfo.3;uc009wbn.2;uc001dfn.3;uc001dfl.1;uc001dfk.1;uc001dfi.1;uc001dfg.1;uc009wbm.1;uc001dfm.1
PTGFRN	uc001egv.1	uc001egv.1	uc001egv.1	uc001egv.1
PTMA	uc010zmf.2;uc002vsb.4;uc002vsc.4	uc002vsc.4;uc002vsb.4;uc010zmf.2	uc010zmf.2;uc002vsc.4;uc002vsb.4	uc010zmf.2;uc002vsc.4;uc002vsb.4
PTPN12	uc011kgp.1;uc011kgq.1;uc003ugh.2	uc003ugh.2;uc011kgq.1;uc011kgp.1	uc003ugh.2;uc011kgq.1;uc011kgp.1	uc003ugh.2;uc011kgq.1;uc011kgp.1
PTPN18	uc002trc.3;uc002trb.3	uc002tre.3	uc002trc.3;uc002trb.3;uc002tre.3	uc002trc.3;uc002trb.3;uc002tre.3
PTPN9	uc002bal.3	uc002bal.3	uc002bal.3	uc002bal.3
PTPRD	uc003zkk.3;uc003zkt.1	uc003zkk.3;uc003zkt.1	uc003zkk.3;uc003zkt.1	uc003zkt.1;uc003zkk.3
PTPRG	uc003dla.4;uc003dlb.3;uc003dlc.3	uc003dlc.3;uc003dlb.3;uc003dla.4	uc003dlc.3;uc003dla.4;uc003dlb.3	uc003dla.4;uc003dlb.3;uc003dlc.3
PTTG1IP	uc011afk.2;uc002zgb.2	uc011afk.2;uc002zgb.2	uc002zgb.2;uc011afk.2	uc011afk.2;uc002zgb.2
PUF60	uc003yzu.1	uc003yzu.1	uc003yzu.1	uc003yzr.3;uc003yzq.3;uc003yzt.3;uc003yzs.3
PUS7	uc010lji.3	uc003vcz.1;uc003vcy.3;uc003vcx.3	uc010lji.3;uc003vcz.1;uc003vcy.3;uc003vcx.3	uc010lji.3;uc003vcz.1;uc003vcy.3;uc003vcx.3
PUS7L	uc001rns.4;uc001rnr.4;uc009zkb.3;uc001rnq.4	uc001rns.4;uc001rnr.4;uc001rnq.4;uc009zkb.3	uc001rnq.4;uc009zkb.3;uc001rns.4;uc001rnr.4	uc001rnr.4;uc001rnq.4;uc009zkb.3;uc001rns.4
PYGL	uc001wyw.4;uc001wyu.3;uc010tqq.2	uc001wyw.4;uc001wyu.3;uc010tqq.2	uc010tqq.2;uc001wyw.4;uc001wyu.3	uc001wyw.4;uc001wyu.3;uc010tqq.2
PYY	uc002ier.1	uc002ieq.3	uc002ier.1;uc002ieq.3	uc002ieq.3
QKI	uc003quj.3;uc003qug.3;uc003quh.3;uc003quf.3;uc003que.3;uc003qui.3	uc003qug.3;uc003quj.3;uc003qui.3;uc003que.3;uc003quf.3;uc003quh.3	uc003quh.3;uc003quf.3;uc003que.3;uc003qui.3;uc003quj.3;uc003qug.3	uc003qui.3;uc003que.3;uc003quf.3;uc003quh.3;uc003qug.3;uc003quj.3
QRICH1	uc010hkq.3;uc003cvu.3;uc003cvv.3	uc003cvv.3;uc003cvu.3;uc010hkq.3	uc010hkq.3;uc003cvu.3;uc003cvv.3	uc010hkq.3;uc003cvv.3;uc003cvu.3
QSOX1	uc001gny.3;uc001gnz.3	uc001gny.3;uc001gnz.3	uc001gny.3;uc001gnz.3	uc001gny.3;uc001gnz.3
RAB11FIP3	uc002chf.3;uc010uug.2	uc002chf.3	uc002chf.3	uc002chf.3
RAB31	uc002kog.2	uc002kog.2	uc002kog.2	uc002kog.2
RAB8A	uc010xpc.2;uc002ndn.4;uc002ndm.1	uc002ndm.1;uc002ndn.4;uc010xpc.2	uc002ndm.1;uc002ndn.4;uc010xpc.2	uc010xpc.2;uc002ndn.4;uc002ndm.1
RABGEF1	uc003tvf.3;uc003tvg.3	uc003tvg.3	uc003tvg.3	uc003tvh.3;uc010lag.3
RAD52	uc001qiv.1;uc010sdt.1;uc001qit.1;uc001qis.1;uc001qiw.1;uc010sdu.1;uc001qiu.1	uc001qix.1	uc001qiu.1	uc001qiu.1
RAF1	uc003bxf.4;uc011auu.2	uc003bxf.4;uc011auu.2	uc003bxf.4;uc011auu.2	uc003bxf.4;uc011auu.2
RAI1	uc002grm.3	uc002grm.3	uc002grm.3;uc002grn.1	uc002grm.3;uc002grn.1
RAI14	uc011coj.2;uc003jir.3;uc010iur.3	uc011coj.2;uc003jir.3;uc010iur.3	uc011coj.2;uc003jir.3;uc010iur.3	uc011coj.2;uc003jir.3;uc010iur.3
RAN	uc001uis.3;uc001uir.3;uc010tbl.2;uc010tbk.2	uc001uis.3;uc010tbk.2;uc010tbl.2;uc001uir.3	uc001uir.3;uc010tbl.2;uc010tbk.2;uc001uis.3	uc001uis.3;uc001uir.3;uc010tbl.2;uc010tbk.2
RAP1GAP	uc001bez.1	uc001bew.3	uc001bew.3	uc001bew.3
RAP2A	uc001vnd.3	uc001vnd.3	uc001vnd.3	uc001vnd.3
RAPGEF1	uc022bou.1;uc022bov.1	uc022bov.1;uc022bou.1;uc022bot.1	uc022bov.1;uc022bou.1;uc022bot.1	uc022bot.1
RAPGEF6	uc010jdk.3;uc011cxe.2;uc003kvr.3;uc003kvo.2;uc010jdi.2;uc010jdj.2;uc003kvn.2	uc003kvq.3;uc003kvp.2	uc003kvn.2;uc010jdj.2;uc010jdi.2;uc003kvo.2;uc003kvr.3;uc011cxe.2;uc010jdk.3	uc011cxe.2;uc003kvr.3;uc003kvn.2;uc010jdj.2;uc010jdi.2;uc003kvo.2;uc010jdk.3
RASA4	uc011kbk.1;uc010lia.1;uc003uzt.1;uc003uzu.1;uc011kkz.2;uc011klc.1	uc011kbk.1;uc011kkt.1;uc003vae.3;uc010lig.3;uc003vaf.3;uc010lih.2	uc011kbk.1;uc011kkt.1;uc003uzu.1;uc003uzt.1;uc010lia.1;uc022ajm.1	uc011kbk.1;uc011kkz.2;uc011klc.1;uc022ajm.1
RASA4P	uc003tji.2;uc010kxx.2	uc010kxx.2;uc003tji.2	uc010kxx.2;uc003tji.2	uc003tji.2;uc010kxx.2
RASAL2	uc009wxb.2;uc001glq.3	uc001glq.3;uc009wxb.2	uc001glq.3;uc009wxb.2	uc001glq.3;uc009wxb.2
RASGRF2	uc003kha.2;uc011ctn.2	uc003kha.2;uc011ctn.2	uc003kha.2;uc011ctn.2;uc003khb.1	uc011ctn.2;uc003kha.2
RASGRP2	uc001oau.3;uc001oat.3;uc001oaw.1;uc009ypu.3	uc009ypw.3;uc009ypv.3;uc009ypu.3;uc001oaw.1	uc009ypv.3;uc001oaw.1;uc009ypu.3;uc009ypw.3	uc001oau.3;uc001oat.3
RASL12	uc002aoi.1;uc002aoj.1;uc010uir.1	uc010uir.1	uc010uir.1	uc010uir.1
RASSF8	uc001rgw.2;uc001rgz.3;uc001rgy.3;uc001rgx.3	uc001rgz.3;uc001rgy.3;uc001rgx.3;uc001rgw.2	uc001rgz.3;uc001rgy.3;uc001rgx.3;uc001rgw.2	uc001rgw.2;uc001rgx.3;uc001rgy.3;uc001rgz.3
RAVER1	uc002moa.3	uc002moa.3	uc002moa.3	uc002moa.3
RBFOX1	uc010uxz.1;uc002cyt.2;uc002cys.2;uc002cyr.1;uc010buf.1;uc002cyy.2;uc002cyx.2;uc010uyc.1;uc002cyw.2	uc002cyt.2;uc002cys.2;uc002cyr.1;uc010buf.1;uc010uxz.1	uc010buf.1;uc002cyt.2;uc002cys.2;uc002cyr.1;uc010uxz.1;uc010uyb.1	uc010uxz.1;uc010uya.1;uc002cyv.1
RBM27	uc003lnz.4;uc003lny.2	uc003lny.2;uc003lnz.4	uc003lnz.4;uc003lny.2	uc003lnz.4;uc003lny.2
RBM39	uc002xed.3;uc010gfn.3;uc010zvn.2;uc002xef.3;uc002xeb.3;uc002xec.3;uc010zvm.2;uc002xeg.3;uc002xee.3	uc002xee.3;uc002xeg.3;uc010zvm.2;uc002xec.3;uc002xeb.3;uc002xef.3;uc010zvn.2;uc010gfn.3;uc002xed.3	uc002xdz.3	uc002xee.3;uc002xeg.3;uc010zvm.2;uc002xec.3;uc002xeb.3;uc002xef.3;uc010zvn.2;uc010gfn.3;uc002xed.3
RCBTB1	uc001vde.1	uc001vde.1	uc001vde.1	uc001vde.1
RCC2	uc001bam.3;uc001bal.3	uc001bam.3;uc001bal.3	uc001bal.3;uc001bam.3	uc001bal.3;uc001bam.3
RDH10	uc003xzj.3;uc003xzi.3	uc003xzj.3;uc003xzi.3	uc003xzi.3;uc003xzj.3	uc003xzi.3;uc003xzj.3
RER1	uc001ajf.2;uc001aje.2	uc001ajf.2;uc001aje.2	uc001aje.2;uc001ajf.2	uc001ajf.2;uc001aje.2
REV1	uc002tad.3;uc002tac.3	uc002tac.3;uc002tad.3	uc002tad.3;uc002tac.3	uc002tac.3;uc002tad.3
RFPL2	uc003amh.3;uc003amg.3;uc003amf.3	uc003amh.3;uc003amg.3	uc003amf.3;uc003amg.3;uc003amh.3	uc003amf.3;uc003amg.3;uc003amh.3
RFX1	uc002mxv.3;uc010dzi.2	uc002mxv.3;uc010dzi.2	uc010dzi.2;uc002mxv.3	uc002mxv.3;uc010dzi.2
RFX4	uc001tlr.3	uc001tlr.3;uc001tlt.3;uc010swv.2;uc001tls.3	uc001tlr.3	uc001tlr.3
RGL1	uc010poi.2;uc001gqo.3	uc010pof.1;uc010pog.2;uc010poh.2;uc001gqm.3	uc010pof.1;uc010pog.2;uc010poh.2;uc001gqm.3	uc001gqm.3;uc010poh.2;uc010pog.2;uc010pof.1;uc010poi.2;uc001gqo.3
RGL3	uc002mrq.2;uc002mro.2;uc002mrp.2;uc002mrn.2;uc002mrm.2	uc002mrq.2;uc002mro.2;uc002mrp.2;uc002mrn.2;uc002mrm.2	uc002mrq.2;uc002mrm.2;uc002mrn.2;uc002mrp.2;uc002mro.2	uc002mro.2;uc002mrp.2;uc002mrn.2;uc002mrm.2;uc002mrq.2
RGMA	uc010urc.2;uc002bsr.2;uc021svs.1;uc010boi.2;uc021svt.1;uc002bsq.2	uc010urc.2;uc002bsr.2;uc021svs.1;uc010boi.2;uc021svt.1;uc002bsq.2;uc002bss.2;uc021svu.1	uc002bsr.2;uc021svs.1;uc010boi.2;uc021svt.1;uc002bsq.2;uc010urc.2	uc010urc.2;uc002bsr.2;uc021svs.1;uc010boi.2;uc021svt.1;uc002bsq.2
RGPD2	uc010fhc.2	uc010fhc.2	uc010fgv.3;uc010fhc.2	uc010fhc.2
RGS12	uc010ics.1;uc003ggu.2;uc011bvr.1;uc003ggz.3;uc010ict.1;uc003ghb.2	uc010ics.1;uc003ggu.2;uc003ggx.1;uc011bvs.2;uc003gha.3;uc010icv.3;uc010icu.1;uc003ghb.2	uc010ics.1;uc003ggu.2;uc003ggx.1;uc003ghb.2	uc003ggu.2;uc010ics.1;uc003ggx.1;uc003ghb.2
RGS17	uc003qpm.3	uc003qpm.3	uc003qpm.3	uc003qpm.3
RGS7	uc001hyu.2;uc009xgn.1;uc001hyv.2;uc001hyw.2	uc001hyw.2;uc001hyv.2;uc009xgn.1;uc001hyu.2	uc001hyw.2;uc001hyv.2;uc009xgn.1;uc001hyu.2	uc001hyu.2;uc009xgn.1;uc001hyv.2;uc001hyw.2
RGS9BP	uc002ntp.1	uc002ntp.1	uc002ntp.1	uc002ntp.1
RHBDD3	uc003aeq.1	uc003aeq.1	uc003aeq.1	uc003aeq.1
RHEB	uc003wkh.1	uc003wkh.1	uc003wkh.1	uc003wkh.1
RHOB	uc002rdv.3	uc002rdv.3	uc002rdv.3	uc002rdv.3
RHOQ	uc002rva.3	uc002rva.3	uc002rva.3	uc002rva.3
RHOU	uc021pkj.1;uc001htf.3	uc021pkj.1;uc001htf.3	uc021pkj.1;uc001htf.3	uc021pkj.1;uc001htf.3
RICTOR	uc010ivf.2;uc003jlp.2;uc003jlo.2;uc003jlq.1;uc011cpk.1	uc011cpk.1;uc003jlq.1;uc003jlo.2;uc003jlp.2;uc010ivf.2	uc011cpk.1;uc003jlq.1;uc003jlo.2;uc003jlp.2;uc010ivf.2	uc011cpk.1;uc003jlq.1;uc003jlo.2;uc003jlp.2;uc010ivf.2
RIMS2	uc003ylp.3	uc003ylp.3	uc003ylp.3	uc003ylp.3
RIN3	uc001yap.3;uc010auk.3;uc001yar.1;uc001yas.1	uc001yar.1;uc001yas.1	uc001yar.1;uc001yas.1	uc001yar.1;uc001yas.1
RMI1	uc004anp.4;uc004anq.4;uc004anr.4	uc004anr.4;uc004anq.4;uc004anp.4	uc004anp.4;uc004anq.4;uc004anr.4	uc004anp.4;uc004anq.4;uc004anr.4
RMND1	uc003qoi.2	uc003qoi.2	uc003qoi.2	uc003qoi.2
RNF113B	uc001vnk.3	uc001vnk.3	uc001vnk.3	uc001vnk.3
RNF13	uc003exn.4;uc003exp.4	uc003exp.4;uc003exn.4	uc003exp.4;uc003exn.4	uc003exn.4;uc003exp.4
RNF135	uc002hgb.3;uc002hga.3;uc002hfz.3;uc010csm.3	uc002hgb.3;uc002hga.3;uc002hfz.3;uc010csm.3	uc002hgb.3;uc010csm.3;uc002hga.3;uc002hfz.3	uc010csm.3;uc002hfz.3;uc002hga.3;uc002hgb.3
RNF144A	uc002qyu.3	uc002qys.3	uc002qys.3	uc002qyu.3
RNF149	uc002tax.2;uc002taz.2	uc002tax.2;uc002taz.2	uc002tax.2;uc002taz.2	uc002tax.2;uc002taz.2
RNF169	uc001ovl.4	uc001ovl.4	uc001ovl.4	uc001ovl.4
RNF187	uc001htb.3	uc001htb.3	uc001htb.3	uc001htb.3
RNF208	uc004clz.2	uc004clz.2	uc004clz.2	uc004clz.2
RORA	uc002agt.4;uc021sni.1;uc002agx.3	uc002agt.4;uc021sni.1;uc002agx.3	uc002agt.4;uc021sni.1;uc002agx.3	uc002agt.4;uc021sni.1;uc002agx.3
RORB	uc004ajh.3	uc004ajh.3	uc004ajh.3;uc004aji.3	uc004ajh.3
RPAP3	uc001rps.3;uc010slk.2;uc001rpr.3	uc001rpr.3;uc010slk.2;uc001rps.3	uc001rpr.3;uc010slk.2;uc001rps.3	uc001rps.3;uc010slk.2;uc001rpr.3
RPF2	uc003puo.3;uc003pun.3	uc003puo.3;uc003pun.3	uc003pun.3;uc003puo.3	uc003puo.3;uc003pun.3
RPL7	uc003xzg.3	uc003xzg.3	uc003xzg.3	uc003xzg.3
RPS28	uc002mjn.3	uc002mjn.3	uc002mjn.3	uc002mjn.3
RPS6KA1	uc001bms.1;uc009vsl.1;uc010off.1	uc001bms.1;uc009vsl.1;uc010off.1	uc010ofe.1;uc001bmr.1	uc010ofe.1;uc001bmr.1;uc010off.1
RPS6KA2	uc003qvb.1	uc003qvb.1;uc003qvd.1;uc003qvc.1	uc003qvb.1	uc010kkl.1;uc003qvb.1
RPS6KA5	uc010att.1;uc001xyt.3;uc010twi.1;uc001xys.2	uc010att.1;uc001xyt.3;uc001xys.2;uc010twi.1	uc010att.1;uc001xyt.3;uc010twi.1;uc001xys.2	uc010att.1;uc001xyt.3;uc010twi.1;uc001xys.2
RPSA	uc003cjp.3;uc003cjq.3	uc002nrn.3	uc002nrn.3;uc003cjp.3;uc003cjq.3	uc002nrn.3;uc003cjp.3;uc003cjq.3
RRBP1	uc010zrq.1;uc002wpv.1;uc010gcl.1;uc002wpw.1;uc010zrr.1	uc002wpw.1;uc010gcl.1;uc002wpv.1;uc010zrq.1;uc010zrr.1	uc002wpw.1;uc010zrr.1;uc010gcl.1;uc002wpv.1;uc010zrq.1	uc010zrr.1;uc010zrq.1;uc002wpw.1;uc010gcl.1;uc002wpv.1
RRN3P3	uc010vbu.1;uc002dkp.2	uc002dkp.2;uc010vbu.1	uc010vbu.1;uc002dkp.2	uc010vbu.1;uc002dkp.2
RRP1B	uc002zdl.3	uc002zdl.3	uc002zdl.3	uc002zdl.3
RSPH3	uc003qrx.3;uc010kju.3	uc010kju.3;uc003qrx.3	uc010kju.3;uc003qrx.3	uc003qrx.3;uc010kju.3
RSRC2	uc001ucp.3;uc001ucs.3;uc001uct.3;uc001ucr.3;uc021rfm.1	uc001ucp.3;uc001ucs.3;uc001uct.3;uc001ucr.3;uc021rfm.1	uc021rfm.1;uc001ucp.3;uc001ucs.3;uc001uct.3;uc001ucr.3	uc001ucp.3;uc001ucs.3;uc001uct.3;uc001ucr.3;uc021rfm.1
RTKN	uc010fff.1;uc010ffg.1;uc010ffe.1;uc002slc.3;uc002sle.3;uc002sld.3	uc010fff.1;uc010ffg.1;uc010ffe.1;uc002slc.3;uc002sle.3;uc002sld.3	uc010fff.1;uc010ffg.1;uc010ffe.1;uc002slc.3;uc002sld.3;uc002sle.3	uc010fff.1;uc010ffg.1;uc010ffe.1;uc002slc.3;uc002sle.3;uc002sld.3
RTN4RL2	uc010rjt.2	uc010rjt.2	uc010rjt.2	uc010rjt.2
RUFY1	uc003mkd.1	uc003mka.1;uc003mkb.1;uc003mkc.1	uc003mkd.1	uc003mkd.1
RUSC1	uc001fko.2;uc001fkn.2;uc010pgb.1;uc009wqp.1;uc001fkp.2;uc001fkl.2;uc009wqo.1;uc001fkr.2	uc001fkr.2;uc009wqo.1;uc001fkl.2;uc001fkp.2;uc009wqp.1;uc010pgb.1;uc001fkn.2;uc001fko.2	uc001fkk.2;uc001fkj.2;uc001fkn.2;uc010pgb.1;uc009wqp.1;uc009wqo.1;uc001fkl.2;uc001fkp.2;uc001fkr.2;uc001fko.2	uc001fkr.2;uc001fko.2;uc001fkn.2;uc010pgb.1;uc009wqp.1;uc001fkp.2;uc001fkl.2;uc009wqo.1;uc001fkk.2;uc001fkj.2
RUSC1-AS1	uc001fki.3	uc001fki.3	uc001fki.3	uc001fki.3
RWDD1	uc003pxc.3;uc003pxd.3;uc003pxb.3	uc003pxc.3;uc003pxd.3;uc003pxb.3	uc003pxc.3;uc003pxd.3;uc003pxb.3	uc003pxc.3;uc003pxd.3;uc003pxb.3
RWDD2B	uc002yms.3	uc002yms.3	uc002yms.3	uc002yms.3
RYBP	uc003dpe.3	uc003dpe.3	uc003dpe.3	uc003dpe.3
S1PR4	uc002lxg.3	uc002lxg.3	uc002lxg.3	uc002lxg.3
SALL3	uc002lmt.3;uc010dra.3	uc010dra.3	uc010dra.3	uc002lmt.3;uc010dra.3
SAP30	uc003itd.3	uc003itd.3	uc003itd.3	uc003itd.3
SARM1	uc010crl.1	uc010crl.1	uc010crl.1;uc002hbe.1	uc010crl.1;uc002hbe.1
SATB2	uc002uuy.2;uc010fsq.2	uc002uuy.2	uc002uuy.2;uc002uuz.2	uc002uuz.2
SBF1	uc003blh.3;uc003bli.2	uc003blh.3;uc003bli.2	uc011arx.2;uc003blh.3;uc003bli.2	uc003blh.3;uc003bli.2
SBNO1	uc001ueu.2;uc001uet.2;uc009zxy.1;uc001uev.2	uc001ueu.2;uc001uet.2;uc001uev.2;uc009zxy.1	uc009zxy.1;uc001uev.2;uc001uet.2;uc001ueu.2	uc009zxv.3;uc001ueu.2;uc001uet.2;uc001uev.2;uc009zxy.1
SCARB2	uc003hju.2;uc011cbu.2	uc011cbu.2;uc003hju.2	uc011cbu.2;uc003hju.2	uc003hju.2;uc011cbu.2
SCLY	uc010znq.2;uc010znr.2;uc010fyv.3	uc002vxm.4	uc002vxm.4;uc010fyv.3;uc010znr.2;uc010znq.2	uc010fyv.3;uc010znr.2;uc010znq.2
SCN3B	uc001pzb.1;uc001pza.1	uc001pza.1;uc001pzb.1	uc001pza.1;uc001pzb.1	uc001pzb.1;uc001pza.1
SDF2	uc002hbw.3;uc002hbx.3;uc010crs.2	uc002hbw.3;uc002hbx.3;uc010crs.2	uc010crs.2;uc002hbx.3;uc002hbw.3	uc002hbx.3;uc002hbw.3;uc010crs.2
SDF4	uc001adi.4;uc009vjw.3;uc001adh.4	uc001adh.4;uc009vjw.3;uc001adi.4	uc001adj.1	uc001adj.1;uc001adi.4;uc009vjw.3;uc001adh.4
SDHAF1	uc002ocp.3	uc002ocp.3	uc002ocp.3	uc002ocp.3
SEC16A	uc004chu.3;uc010nbn.3;uc004chx.3;uc010nbo.1	uc010nbo.1;uc010nbn.3;uc004chx.3	uc010nbn.3;uc004chx.3;uc010nbo.1	uc010nbn.3;uc004chx.3;uc010nbo.1
SEC22B	uc001eml.1	uc001eml.1	uc001eml.1	uc001eml.1
SELO	uc021wry.1	uc021wry.1	uc021wry.1	uc021wry.1
SEMA4C	uc002sxf.4;uc002sxe.3;uc002sxh.4;uc002sxg.4	uc002sxh.4	uc002sxh.4	uc002sxh.4
SEPHS1	uc010qbt.2;uc001imk.3;uc021pnd.1;uc021pnc.1;uc009xje.3	uc010qbt.2;uc001imk.3;uc009xje.3;uc021pnc.1;uc021pnd.1	uc009xje.3;uc021pnc.1;uc021pnd.1;uc001imk.3;uc010qbt.2	uc010qbt.2;uc021pnd.1;uc001imk.3;uc021pnc.1;uc009xje.3
SEPN1	uc021ojl.1;uc021ojk.1	uc021ojl.1;uc021ojk.1	uc021ojk.1;uc021ojl.1	uc021ojl.1;uc021ojk.1
SEPT10	uc002tew.3;uc002tex.3;uc002tey.3;uc010ywv.2;uc010ywu.1	uc010ywu.1;uc010ywv.2;uc002tey.3;uc002tex.3;uc002tew.3	uc002tev.1;uc010fjo.3;uc010ywu.1;uc010ywv.2;uc002tey.3;uc002tex.3;uc002tew.3	uc002tev.1;uc010fjo.3;uc002tew.3;uc002tex.3;uc002tey.3;uc010ywv.2;uc010ywu.1
SEPT5	uc002zpw.1	uc002zpw.1	uc002zpw.1	uc002zpw.1
SEPT5-GP1BB	uc002zpx.1	uc002zpx.1	uc002zpx.1	uc002zpx.1
SEPT9	uc002jtu.4;uc002jtv.3	uc002jtu.4;uc002jtx.1;uc002jty.4;uc010wtm.2;uc010wtn.2	uc002jtv.3;uc002jtx.1	uc002jtv.3;uc002jtx.1;uc002jty.4;uc010wtm.2;uc010wtn.2
SERBP1	uc001ddw.3;uc001ddy.3;uc001ddx.3;uc001ddv.3	uc001ddv.3;uc001ddw.3;uc001ddy.3;uc001ddx.3	uc001ddv.3;uc001ddx.3;uc001ddy.3;uc001ddw.3	uc001ddw.3;uc001ddy.3;uc001ddx.3;uc001ddv.3
SERP1	uc003exy.3	uc003exy.3	uc003exy.3;uc003exz.3	uc003exz.3
SERPINB6	uc003muo.3;uc003mum.3;uc003mun.3	uc003mun.3;uc003muo.3;uc003mum.3	uc003mun.3;uc003mum.3;uc003muo.3	uc003muj.3;uc003muk.3;uc003mun.3;uc003mum.3;uc003muo.3
SERPINB9	uc003mug.3	uc003muf.3;uc003muh.3;uc003mug.3	uc003mug.3	uc003muh.3;uc003mug.3
SERTAD2	uc021viq.1	uc021viq.1;uc002sde.2	uc021viq.1	uc002sde.2
SERTAD3	uc002onu.4;uc002onv.4	uc002onv.4	uc002onv.4;uc002onu.4	uc002onu.4;uc002onv.4;uc021uut.1
SESN3	uc010rug.1;uc001pfk.1;uc001pfl.3	uc001pfl.3;uc001pfk.1;uc010rug.1	uc001pfk.1;uc010rug.1;uc001pfl.3	uc001pfl.3;uc001pfk.1;uc010rug.1
SGCB	uc011bzp.1;uc003gzj.2	uc003gzj.2;uc011bzp.1	uc003gzj.2;uc011bzp.1	uc003gzj.2;uc011bzp.1
SGCE	uc011kic.1;uc003unn.2;uc003unm.2;uc003unl.2;uc011kid.1	uc011kid.1;uc011kic.1;uc003unn.2;uc003unm.2;uc003unl.2	uc003unn.2;uc003unm.2;uc003unl.2;uc011kid.1;uc011kic.1	uc011kid.1;uc011kic.1;uc003unn.2;uc003unm.2;uc003unl.2
SGK1	uc011ecv.2;uc011ecu.2;uc003qen.4;uc011ect.2;uc011ecw.2	uc011ect.2;uc003qen.4;uc011ecu.2;uc011ecv.2;uc011ecw.2	uc011ecw.2;uc011ecv.2;uc011ecu.2;uc003qen.4;uc011ect.2	uc011ect.2;uc003qen.4;uc011ecu.2;uc011ecv.2;uc011ecw.2
SGK196	uc003xpw.2	uc003xpw.2	uc003xpw.2	uc003xpw.2
SGSH	uc002jxy.2;uc002jxz.4;uc002jya.4;uc010wue.1	uc010wue.1;uc002jxy.2;uc002jxz.4;uc002jya.4	uc010wue.1;uc002jxy.2;uc002jxz.4;uc002jya.4	uc002jya.4;uc002jxz.4;uc002jxy.2;uc010wue.1
SH2B1	uc010vde.2;uc002drl.3;uc002drj.3;uc002drk.3;uc010vdd.2;uc010vdc.2;uc002drm.3	uc002dri.3	uc002dri.3;uc010vdc.2;uc010vdd.2;uc002drk.3;uc002drj.3;uc002drl.3;uc010vde.2;uc002drm.3	uc002drm.3;uc010vde.2;uc002drl.3;uc002drj.3;uc002drk.3;uc010vdd.2;uc010vdc.2
SH3PXD2A	uc010qqr.2;uc009xxn.1;uc010qqt.1	uc010qqr.2;uc009xxn.1;uc010qqt.1	uc001kxj.1	uc009xxn.1;uc010qqr.2;uc010qqt.1;uc001kxj.1
SHANK3	uc003bne.1	uc003bnf.1	uc003bne.1;uc003bnf.1	uc003bne.1;uc003bnf.1
SHC4	uc001zxb.1	uc001zxb.1	uc001zxb.1	uc010uey.1;uc010uez.1
SIAH2	uc003eyi.3	uc003eyi.3	uc003eyi.3	uc003eyi.3
SIDT2	uc001pqh.1;uc001pqg.2;uc010rxe.1;uc001pqi.1	uc001pqi.1;uc001pqh.1;uc001pqg.2;uc010rxe.1	uc001pqh.1;uc001pqg.2;uc010rxe.1;uc001pqi.1	uc001pqi.1;uc010rxe.1;uc001pqg.2;uc001pqh.1
SIM2	uc002yvq.3;uc002yvr.2;uc002yvp.3	uc002yvq.3;uc002yvr.2;uc002yvp.3	uc002yvq.3;uc002yvr.2;uc002yvp.3	uc002yvp.3;uc002yvr.2;uc002yvq.3
SIX5	uc002pdb.3	uc002pdb.3	uc002pdb.3	uc002pdb.3
SLC12A4	uc002eva.2;uc010cew.1;uc010vkh.1;uc002euz.2;uc010vki.1;uc010vkj.1	uc010vkj.1;uc010vki.1;uc010cew.1;uc002eva.2;uc010vkh.1;uc002euz.2	uc010cew.1;uc010vkj.1;uc010vki.1;uc002euz.2;uc010vkh.1;uc002eva.2	uc010cew.1;uc002eva.2;uc002euz.2;uc010vki.1;uc010vkj.1
SLC15A3	uc001nqo.2;uc001nqn.2	uc001nqo.2;uc001nqn.2	uc001nqo.2;uc001nqn.2	uc001nqo.2;uc001nqn.2
SLC16A10	uc003put.3	uc003pur.4;uc003pus.3	uc003pus.3;uc003pur.4	uc003pus.3;uc003pur.4
SLC16A3	uc021ufm.1;uc002kea.3;uc002keb.3;uc002kec.3;uc021ufo.1;uc021ufn.1	uc002keb.3;uc002kea.3;uc021ufm.1;uc021ufn.1;uc002ked.3;uc002kec.3	uc002keb.3;uc002kea.3;uc021ufm.1;uc002kec.3;uc002ked.3;uc021ufn.1;uc021ufo.1	uc002keb.3;uc002kea.3;uc021ufm.1;uc002kec.3;uc002ked.3;uc021ufo.1
SLC1A2	uc001mwe.3;uc001mwd.3;uc021qfx.1;uc010rev.1;uc021qfy.1	uc001mwe.3;uc021qfy.1;uc010rev.1;uc021qfx.1;uc001mwd.3	uc010rev.1;uc021qfy.1;uc001mwe.3;uc021qfx.1;uc001mwd.3	uc001mwe.3;uc001mwd.3;uc021qfx.1;uc021qfy.1;uc010rev.1
SLC1A6	uc010xod.1	uc002nab.3;uc002nac.3;uc010dzu.1;uc010xod.1	uc010dzu.1;uc002nac.3;uc002nab.3;uc010xod.1	uc002naa.1
SLC22A23	uc003mvm.3;uc010jnn.3;uc010jno.2	uc010jno.2;uc010jnn.3;uc003mvm.3	uc010jno.2;uc010jnn.3;uc003mvm.3	uc003mvm.3;uc010jnn.3;uc010jno.2
SLC25A25	uc004bte.3;uc004btf.3	uc004btf.3;uc004bte.3	uc004bte.3;uc004btf.3	uc004btb.3
SLC26A11	uc002jyd.2;uc002jyc.2;uc002jyb.2;uc010dhv.2	uc010dhv.2;uc002jyb.2;uc002jyc.2;uc002jyd.2	uc002jyd.2;uc002jyc.2;uc002jyb.2;uc010dhv.2	uc002jyb.2;uc002jyc.2;uc002jyd.2;uc010dhv.2
SLC29A1	uc021yzx.1;uc003owz.1;uc003owy.1;uc011dvq.1;uc003owx.1	uc003owz.1;uc003owy.1;uc011dvq.1;uc003owx.1;uc021yzx.1	uc003owy.1;uc011dvq.1;uc021yzx.1;uc003owx.1;uc003owz.1	uc003owu.1;uc003owv.1;uc003oww.1;uc011dvp.1;uc021yzw.1
SLC2A11	uc011ajc.1;uc011ajd.1;uc002zyp.4;uc002zyn.4;uc002zym.4;uc002zyl.1;uc002zyo.4	uc011ajc.1;uc011ajd.1;uc002zyp.4;uc002zyn.4;uc002zym.4;uc002zyl.1;uc002zyo.4	uc002zyp.4;uc011ajd.1;uc002zyo.4;uc002zyl.1;uc002zym.4;uc002zyn.4;uc011ajc.1	uc011ajc.1;uc002zyn.4;uc002zym.4;uc002zyl.1;uc002zyo.4
SLC30A7	uc001dtn.2;uc001dto.2	uc001dtn.2;uc001dto.2	uc001dtn.2;uc001dto.2	uc001dtn.2;uc001dto.2
SLC35F1	uc003pxx.4	uc003pxx.4	uc003pxx.4	uc003pxx.4
SLC38A10	uc021uey.1	uc002jzy.1	uc021uey.1	uc002jzy.1
SLC43A3	uc001nkg.3;uc009ymf.1;uc010rjs.1;uc001nkh.3;uc009yme.3;uc001nki.3;uc010rjr.2;uc009ymg.1	uc001nkg.3;uc009ymf.1;uc010rjs.1;uc009ymg.1;uc001nkh.3;uc001nki.3;uc009yme.3;uc010rjr.2	uc001nkg.3;uc009ymf.1;uc010rjs.1;uc001nkh.3;uc001nki.3;uc009ymg.1;uc010rjr.2;uc009yme.3	uc001nki.3
SLC45A1	uc001apb.3	uc001apb.3	uc001apb.3;uc001apc.3	uc001apc.3
SLC46A1	uc010wak.2;uc021ttr.1;uc002hbf.2	uc002hbf.2;uc021ttr.1;uc010wak.2	uc002hbf.2;uc021ttr.1;uc010wak.2	uc010wak.2;uc021ttr.1;uc002hbf.2
SLC6A15	uc001szy.3;uc010sul.2;uc001szv.3	uc001szy.3;uc010sul.2;uc001szv.3	uc001szy.3;uc010sul.2;uc001szv.3	uc010sul.2;uc001szv.3;uc001szy.3
SLC7A5P2	uc002djd.3	uc002djd.3	uc002djd.3	uc002djd.3
SLFN13	uc010ctt.2;uc002hjm.2;uc002hjl.2;uc010wch.1;uc002hjk.1	uc010ctt.2;uc002hjm.2;uc002hjl.2	uc002hjl.2;uc002hjk.1;uc010wch.1;uc002hjm.2;uc010ctt.2	uc010ctt.2;uc002hjm.2;uc002hjl.2;uc010wch.1;uc002hjk.1
SLTM	uc010bgd.3;uc002afo.3;uc002afq.3;uc002afp.3;uc002afr.1	uc002afr.1;uc002afp.3;uc002afq.3;uc002afo.3;uc010bgd.3	uc002afq.3;uc002afo.3;uc002afr.1;uc002afp.3;uc010bgd.3	uc002afr.1;uc002afp.3;uc002afq.3;uc002afo.3;uc010bgd.3
SMAD3	uc002aqj.3	uc002aqj.3	uc002aqj.3	uc010ujs.2
SMG7	uc001gqh.3;uc001gqg.3;uc001gqf.3;uc021pga.1;uc010pob.2;uc010poc.2	uc001gqh.3;uc010poc.2;uc010pob.2;uc021pga.1;uc001gqf.3;uc001gqg.3	uc001gqg.3;uc001gqf.3;uc021pga.1;uc001gqh.3;uc010poc.2;uc010pob.2	uc001gqh.3;uc010poc.2;uc010pob.2;uc021pga.1;uc001gqf.3;uc001gqg.3
SMG9	uc002oxj.2;uc002oxk.2;uc010eiy.1	uc010eiy.1;uc002oxk.2;uc002oxj.2	uc002oxj.2;uc002oxk.2;uc010eiy.1	uc010eiy.1;uc002oxk.2;uc002oxj.2
SMPD2	uc010kdq.3;uc003pti.3	uc010kdq.3;uc003pti.3	uc010kdq.3;uc003pti.3	uc010kdq.3;uc003pti.3
SMPD3	uc010cfe.3;uc010vlh.2;uc002ewa.3	uc010vlh.2;uc010cfe.3;uc002ewa.3	uc010vlh.2;uc010cfe.3;uc002ewa.3	uc010vlh.2;uc010cfe.3
SNAP25	uc010gca.2;uc002wns.2;uc002wnr.2;uc002wnq.2	uc010gca.2;uc002wns.2;uc002wnr.2;uc002wnq.2	uc002wns.2;uc010gca.2;uc002wnr.2;uc002wnq.2	uc002wns.2;uc002wnr.2;uc002wnq.2;uc010gca.2
SNAR-A1	uc010elp.1	uc010elp.1	uc010elo.1	uc010elo.1
SNED1	uc002wah.1	uc002wah.1	uc002wah.1	uc002wah.1;uc002wal.3
SNF8	uc002iok.3;uc002ioj.3	uc002ioj.3;uc002iok.3	uc002ioj.3;uc002iok.3	uc002iok.3;uc002ioj.3
SNORD112	uc021ply.1;uc021scf.1;uc021thy.1	uc021ply.1	uc021ply.1;uc021thy.1	uc021thy.1
SNRPN	uc021sga.1;uc001ywz.1;uc001ywy.1	uc021sga.1;uc001ywz.1;uc001ywy.1	uc021sga.1;uc001ywz.1;uc001ywy.1	uc001ywy.1;uc001ywz.1;uc021sga.1
SNURF	uc001yxa.1;uc001ywu.3	uc001ywu.3;uc001yxa.1	uc001ywu.3;uc001yxa.1	uc001yxa.1;uc001ywu.3
SNX16	uc003yco.3;uc011lft.2;uc003ycn.3	uc003yco.3;uc011lft.2;uc003ycn.3	uc003ycn.3;uc011lft.2;uc003yco.3	uc003ycn.3;uc011lft.2;uc003yco.3
SNX30	uc004bgj.4	uc004bgj.4	uc004bgj.4	uc004bgj.4;uc004bgi.4
SNX33	uc002bau.3	uc002bau.3	uc002bau.3;uc002bav.3	uc002bau.3;uc002bav.3
SNX5	uc002wqc.3;uc002wqe.3;uc002wqd.3;uc010zrt.1	uc002wqc.3;uc002wqe.3;uc002wqd.3;uc010zrt.1	uc002wqc.3;uc002wqd.3;uc002wqe.3;uc010zrt.1	uc002wqc.3;uc002wqe.3;uc002wqd.3;uc010zrt.1
SOCS2	uc021rbx.1;uc001tcy.1;uc001tcz.3;uc001tcw.1	uc021rbx.1;uc001tcy.1;uc001tcz.3;uc001tcw.1	uc021rbx.1;uc001tcy.1;uc001tcw.1;uc001tcz.3	uc001tcy.1;uc001tcz.3;uc001tcw.1;uc021rbx.1
SOWAHC	uc002tfb.3	uc002tfb.3	uc002tfb.3	uc002tfb.3
SOX11	uc002qyj.3	uc002qyj.3	uc002qyj.3	uc002qyj.3
SOX8	uc002ckn.3	uc002ckn.3	uc002ckn.3	uc002ckn.3
SP3	uc010zel.2;uc002uig.3;uc002uif.3;uc002uie.3	uc002uie.3;uc002uif.3;uc002uig.3;uc010zel.2	uc010zel.2;uc002uig.3;uc002uif.3;uc002uie.3	uc010zel.2;uc002uig.3;uc002uif.3;uc002uie.3
SP5	uc002uge.3	uc002uge.3	uc002uge.3	uc002uge.3
SPATA1	uc001djy.2;uc001djx.3;uc021opb.1	uc001djy.2;uc001djx.3;uc021opb.1	uc001djy.2;uc001djx.3;uc021opb.1	uc021opb.1;uc001djx.3;uc001djy.2
SPEG	uc002vln.1;uc010fwh.2	uc010fwg.3;uc010fwh.2;uc002vln.1	uc010fwh.2;uc002vln.1	uc002vln.1;uc010fwh.2
SPPL2B	uc010dsw.1;uc002lvs.3;uc002lvr.3;uc010dsz.1;uc010dsy.1;uc002lvu.3;uc010dta.1	uc010dsw.1	uc010dta.1;uc002lvu.3	uc010dsw.1;uc002lvs.3;uc002lvr.3;uc010dsz.1;uc010dsy.1
SPRED1	uc001zka.4	uc001zka.4	uc001zka.4	uc001zka.4
SPRY1	uc003ifb.3;uc003ifa.3;uc021xro.1	uc003ifb.3;uc021xro.1	uc003ifa.3;uc003ifb.3	uc003ifb.3;uc003ifa.3
SPSB1	uc010oae.2	uc010oae.2	uc010oae.2	uc010oae.2
SPTBN1	uc002rxu.3;uc002rxv.1	uc002rxu.3;uc002rxv.1	uc002rxu.3;uc002rxv.1	uc002rxv.1;uc002rxu.3
SPTBN4	uc002ony.3;uc002onx.3;uc002onz.3;uc010egx.3	uc010egx.3	uc002ony.3;uc002onx.3;uc002onz.3;uc010egx.3;uc002ooa.3;uc010egy.1;uc010egz.1	uc010egx.3
SQSTM1	uc003mkw.4;uc003mkx.3	uc003mkw.4;uc003mkx.3	uc011dgr.2;uc011dgs.2;uc003mkt.1	uc003mkw.4
SRF	uc011dvf.2;uc003oui.3	uc011dvf.2;uc003oui.3	uc003oui.3;uc011dvf.2	uc003oui.3;uc011dvf.2
SRP54	uc001wso.3;uc010tpp.2;uc010tpq.2	uc001wso.3;uc010tpp.2;uc010tpq.2	uc001wso.3;uc010tpq.2;uc010tpp.2	uc010tpq.2;uc010tpp.2;uc001wso.3
SRRM1	uc009vrh.1;uc010oel.2;uc001bjm.3	uc010oel.2;uc001bjm.3;uc009vrh.1	uc009vrh.1;uc010oel.2;uc001bjm.3	uc001bjm.3;uc010oel.2;uc009vrh.1
SRRM2	uc002crj.1;uc002crk.3;uc002crl.1;uc010bsu.1	uc010bsu.1;uc002crl.1;uc002crk.3;uc002crj.1	uc010bsu.1;uc002crj.1;uc002crl.1;uc002crk.3	uc002crl.1;uc002crk.3;uc002crj.1;uc010bsu.1
SRSF5	uc021rvj.1	uc021rvj.1	uc021rvj.1;uc001xlo.3;uc001xln.1;uc001xlp.3	uc001xlo.3;uc001xlp.3;uc001xln.1;uc021rvj.1
ST5	uc001mgv.3	uc009yfs.3	uc001mgw.1	uc001mgv.3
ST7	uc003vin.3;uc011knl.2;uc003vio.3	uc003vin.3;uc011knl.2;uc003vio.3	uc003vin.3;uc011knl.2;uc003vio.3	uc003vio.3;uc011knl.2;uc003vin.3
ST7-AS1	uc003vim.3	uc003vim.3	uc003vim.3	uc003vim.3
ST7-OT4	uc003vip.1	uc003vip.1	uc003vip.1	uc003vip.1
ST8SIA4	uc003knk.3;uc003knl.3	uc003knk.3;uc003knl.3	uc003knl.3;uc003knk.3	uc003knk.3;uc003knl.3
STAT5B	uc002hzi.3;uc002hzh.3	uc002hzh.3;uc002hzi.3	uc002hzh.3;uc002hzi.3	uc002hzh.3;uc002hzi.3
STK25	uc010zov.2;uc002wbp.3;uc010fzo.3;uc010zou.2;uc002wbm.3;uc002wbn.3;uc002wbo.3;uc010zos.2;uc010zot.2;uc010zow.2	uc010zow.2;uc010zov.2;uc010zot.2;uc010zos.2;uc002wbo.3;uc002wbn.3;uc002wbm.3;uc010zou.2;uc010fzo.3;uc002wbp.3	uc010zow.2;uc010zov.2;uc010zot.2;uc002wbp.3;uc010fzo.3;uc010zou.2;uc002wbm.3;uc002wbn.3;uc002wbo.3;uc010zos.2	uc010zow.2;uc010zot.2;uc010zos.2;uc002wbo.3;uc002wbn.3;uc002wbm.3;uc010zou.2;uc010fzo.3;uc002wbp.3;uc010zov.2
STK39	uc002uea.3	uc002uea.3	uc002uea.3	uc002uea.3
STOM	uc011lyk.2;uc004bli.3;uc004blh.3	uc011lyk.2;uc004bli.3;uc004blh.3	uc011lyk.2;uc004bli.3;uc004blh.3	uc011lyk.2;uc004bli.3;uc004blh.3
STRN4	uc010xyf.2;uc002pfl.3;uc002pfm.3;uc010xyg.1	uc010xyf.2;uc002pfl.3;uc002pfm.3;uc010xyg.1	uc002pfm.3;uc002pfl.3;uc010xyf.2;uc010xyg.1	uc002pfm.3;uc002pfl.3;uc010xyf.2;uc010xyg.1
STX1A	uc003tyx.3;uc003tyy.3;uc010lbj.2	uc010lbj.2;uc003tyy.3;uc003tyx.3	uc003tyy.3;uc010lbj.2;uc003tyx.3	uc010lbj.2;uc003tyy.3;uc003tyx.3
SUGP2	uc002nkx.2;uc002nkz.1;uc002nla.1;uc002nlb.2;uc010xqk.1	uc002nkx.2;uc002nkz.1;uc002nla.1;uc002nlb.2	uc002nkx.2;uc002nkz.1;uc002nla.1;uc002nlb.2	uc002nkx.2;uc002nkz.1;uc002nla.1;uc002nlb.2;uc010xqk.1
SUMO3	uc002zfz.1;uc011afi.1	uc002zfz.1;uc011afi.1	uc011afi.1;uc002zfz.1	uc011afi.1;uc002zfz.1
SUN1	uc011jvr.2;uc003sji.3;uc003sjj.1	uc003sjg.3;uc003sjk.3	uc021zyl.1;uc010ksa.1;uc003sje.1;uc011jvq.2;uc003sjf.3;uc003sjg.3;uc011jvr.2;uc003sjk.3	uc021zym.1;uc011jvr.2
SUPT16H	uc001wao.2;uc001waq.2	uc001waq.2;uc001wao.2	uc001waq.2;uc001wao.2	uc001waq.2;uc001wao.2
SUPT6H	uc010crt.3;uc002hby.3	uc010crt.3;uc002hby.3	uc002hby.3;uc010crt.3	uc010crt.3;uc002hby.3
SVIL	uc009xld.1;uc001iuu.1	uc001iuu.1;uc009xld.1	uc001iuu.1;uc009xld.1	uc010qdw.1;uc009xld.1;uc001iuu.1
SVOPL	uc003vue.3	uc003vue.3;uc011kqh.2	uc003vue.3	uc003vue.3
SYNJ2	uc010kjo.1;uc011efn.1;uc003qqy.2	uc003qqx.2;uc011efm.2;uc003qqw.2;uc003qqy.2;uc011efn.1;uc010kjo.1;uc003qqz.2	uc003qqx.2;uc011efm.2;uc003qqw.2	uc003qqw.2;uc011efm.2;uc003qqx.2
TACC1	uc003xmc.4;uc011lby.1;uc003xmb.4;uc003xlz.3;uc011lbz.2;uc003xma.3;uc003xmd.1;uc003xme.1;uc010lwo.1;uc011lcb.2;uc011lca.2;uc003xmf.4;uc010lwp.3	uc003xme.1;uc010lwo.1;uc003xmd.1	uc003xmb.4;uc003xlz.3;uc011lbz.2;uc003xma.3;uc011lby.1;uc003xmc.4;uc010lwo.1;uc003xme.1;uc003xmd.1;uc011lcb.2;uc003xmf.4;uc011lca.2;uc010lwp.3	uc003xmb.4;uc003xlz.3;uc011lbz.2;uc003xma.3;uc011lby.1;uc003xmc.4;uc010lwo.1;uc003xme.1;uc003xmd.1;uc003xmf.4;uc010lwp.3;uc011lca.2;uc011lcb.2
TADA2A	uc002hnt.3;uc002hnu.1;uc002hnv.3	uc002hnt.3;uc002hnu.1;uc002hnv.3	uc002hnt.3;uc002hnv.3;uc002hnu.1	uc002hnv.3;uc002hnu.1;uc002hnt.3
TAF4	uc002ybs.3	uc002ybs.3	uc002ybs.3	uc002ybs.3
TAOK3	uc001twy.4	uc001twy.4	uc001twy.4	uc001twy.4
TARBP2	uc001sdt.3;uc001sdr.3;uc001sdp.3;uc001sdo.3;uc009znb.3	uc009znb.3;uc001sdo.3;uc001sdp.3;uc001sdr.3;uc001sdt.3	uc001sdr.3;uc001sdp.3;uc001sdo.3;uc009znb.3;uc001sdt.3	uc001sdt.3;uc001sdp.3;uc001sdr.3;uc009znb.3;uc001sdo.3
TBCK	uc003hyd.2;uc003hyf.2;uc003hyc.2;uc010ilv.2;uc003hye.2	uc010ilv.2;uc003hyc.2;uc003hyd.2;uc003hyf.2;uc003hye.2	uc003hye.2;uc010ilv.2;uc003hyf.2;uc003hyd.2;uc003hyc.2	uc003hye.2;uc010ilv.2;uc003hyc.2;uc003hyf.2;uc003hyd.2
TBPL1	uc003qel.3;uc010kgg.3	uc010kgg.3;uc003qel.3	uc010kgg.3;uc003qel.3	uc003qel.3;uc010kgg.3
TBX2	uc002izg.3;uc010wox.2;uc002ize.3	uc002izg.3;uc010wox.2;uc002ize.3	uc002izg.3;uc010wox.2;uc002ize.3	uc002ize.3;uc010wox.2;uc002izg.3
TCF12	uc002aed.3;uc002aeb.3;uc010ugm.1;uc002aec.3;uc010ugn.1;uc002aea.3;uc010bfs.3;uc002aee.3;uc010bft.3;uc010ugo.2	uc002aec.3;uc010ugm.1;uc010ugn.1;uc002aea.3;uc010bfs.3;uc002aeb.3;uc002aed.3	uc010ugm.1;uc002aed.3;uc002aeb.3;uc010bfs.3;uc002aea.3;uc010ugn.1;uc002aec.3	uc002aed.3;uc002aeb.3;uc010ugm.1;uc002aec.3;uc010ugn.1;uc002aea.3;uc010bfs.3
TCF4	uc021ukg.1;uc021ukh.1;uc002lfw.4;uc021ukj.1;uc021ukk.1;uc002lfz.2;uc010dph.1;uc021ukl.1;uc010dpi.3;uc010xdy.1	uc002lfw.4;uc021ukh.1;uc010xdx.1;uc021ukk.1;uc021ukj.1;uc021ukl.1;uc002lfz.2;uc010dph.1;uc010dpi.3;uc010xdy.1	uc002lfw.4;uc021ukh.1;uc021ukj.1;uc021ukk.1;uc002lfz.2;uc010xdx.1;uc021ukl.1;uc010dph.1;uc010dpi.3;uc010xdy.1	uc002lfw.4;uc021ukh.1;uc021ukm.1;uc010xdu.1;uc010xdv.1;uc002lfx.2;uc021uki.1;uc010xdx.1;uc021ukl.1;uc010dph.1;uc002lfz.2;uc021ukk.1;uc021ukj.1;uc010xdy.1;uc010dpi.3
TCF7L1	uc002soy.3	uc002soy.3	uc002soy.3	uc002soy.3
TCF7L2	uc021pyk.1;uc001lae.4;uc010qro.2;uc021pym.1;uc021pyp.1;uc021pyj.1;uc010qrp.2;uc010qrk.2;uc021pyo.1;uc010qrq.2;uc021pyh.1;uc010qrm.2;uc021pyl.1;uc010qrt.2;uc010qrs.2;uc010qrr.2;uc001laf.4;uc021pyi.1;uc021pyg.1;uc001lag.4;uc001lah.3;uc010qrl.2;uc001lad.4;uc010qrn.2;uc001lac.4;uc021pyn.1	uc021pyl.1;uc010qrm.2;uc010qrr.2;uc010qrs.2;uc010qrt.2;uc010qrl.2;uc001lah.3;uc001lag.4;uc001lae.4;uc010qro.2;uc021pym.1;uc021pyp.1;uc021pyj.1;uc010qrp.2;uc010qrk.2;uc021pyo.1;uc010qrq.2;uc021pyh.1;uc021pyk.1;uc021pyg.1;uc021pyi.1;uc001laf.4;uc021pyn.1;uc001lac.4;uc010qrn.2;uc001lad.4	uc010qrw.2;uc010qrx.2	uc010qrt.2;uc021pyl.1;uc001lah.3;uc001lag.4;uc010qrm.2;uc001lae.4;uc010qro.2;uc021pym.1;uc021pyp.1;uc021pyj.1;uc010qrp.2;uc010qrk.2;uc021pyo.1;uc010qrq.2;uc021pyh.1;uc021pyk.1;uc021pyg.1;uc021pyi.1;uc001laf.4;uc021pyn.1;uc001lac.4;uc010qrn.2;uc001lad.4;uc010qrl.2;uc010qrs.2;uc010qrr.2
TCFL5	uc002ydo.3;uc002ydq.3;uc002ydp.3	uc002ydq.3;uc002ydp.3;uc002ydo.3	uc002ydo.3;uc002ydp.3;uc002ydq.3	uc002ydq.3;uc002ydo.3;uc002ydp.3
TDRD9	uc001yon.4	uc001yom.4	uc001yom.4	uc001yom.4
TEKT4	uc002stw.1;uc010fhr.1	uc010fhr.1;uc002stw.1	uc010fhr.1;uc002stw.1	uc002stw.1;uc010fhr.1
TEX10	uc011lvg.2;uc004bas.3;uc011lvh.1	uc011lvh.1;uc011lvg.2;uc004bas.3	uc004bas.3;uc011lvh.1;uc011lvg.2	uc011lvh.1;uc011lvg.2;uc004bas.3
TFAP2C	uc002xya.3;uc010zzi.2	uc002xya.3;uc010zzi.2	uc002xya.3;uc010zzi.2	uc010zzi.2;uc002xya.3
TFAP4	uc010uxg.2	uc010uxg.2	uc010uxg.2	uc010uxg.2
TFDP1	uc010tkd.2;uc001vty.4;uc001vtv.3;uc001vtw.3;uc010tke.2;uc010agx.3	uc001vty.4;uc010tke.2;uc010agx.3;uc001vtw.3;uc001vtv.3;uc010tkd.2	uc010tkd.2;uc001vtv.3;uc001vtw.3;uc010agx.3;uc010tke.2;uc001vty.4	uc001vtv.3;uc001vtw.3;uc010agx.3;uc010tke.2;uc001vty.4;uc010tkd.2
THAP1	uc003xpk.3;uc003xpl.3	uc003xpl.3;uc003xpk.3	uc003xpl.3;uc003xpk.3	uc003xpl.3;uc003xpk.3
THAP5	uc003vfm.3;uc003vfl.3	uc003vfm.3;uc003vfl.3	uc003vfl.3;uc003vfm.3	uc003vfm.3;uc003vfl.3
THBD	uc002wss.3;uc002wsu.1	uc002wsu.1;uc002wss.3	uc002wss.3;uc002wsu.1	uc002wss.3;uc002wsu.1
THG1L	uc011ddu.2;uc003lxd.3	uc003lxd.3;uc011ddu.2	uc003lxd.3;uc011ddu.2	uc011ddu.2;uc003lxd.3
THOP1	uc002lwj.3;uc010xgz.2	uc010xgz.2;uc002lwk.3	uc010xgz.2;uc002lwk.3	uc002lwj.3;uc002lwk.3
TIA1	uc010yqt.2;uc002sgj.4;uc002sgk.4;uc002sgl.4;uc002sgm.3	uc010yqt.2;uc002sgm.3;uc002sgl.4;uc002sgk.4;uc002sgj.4	uc010yqt.2;uc002sgm.3;uc002sgl.4;uc002sgk.4;uc002sgj.4	uc010yqt.2;uc002sgm.3;uc002sgl.4;uc002sgk.4;uc002sgj.4
TIGD1	uc002vsy.1	uc002vsy.1	uc002vsy.1	uc002vsy.1
TIMP2	uc010wty.2;uc002jwf.3	uc010wty.2;uc002jwf.3	uc010wty.2;uc002jwf.3	uc002jwf.3
TLE3	uc002ask.2;uc002asl.2;uc010ukd.1	uc002ask.2;uc002asl.2;uc010ukd.1;uc010bil.1;uc002aso.2;uc002asp.2;uc002asm.2;uc002asn.2	uc002asl.2;uc010ukd.1;uc002ask.2;uc010bil.1;uc002aso.2;uc002asp.2;uc002asm.2;uc002asn.2	uc002ask.2;uc002asl.2;uc010ukd.1;uc002asn.2;uc002asm.2;uc002asp.2;uc002aso.2;uc010bil.1
TLE4	uc004alf.3;uc004ald.3;uc010mpr.3;uc004ale.3;uc011lsq.2;uc010mps.3;uc004alc.3	uc004ald.3;uc010mpr.3;uc004ale.3;uc011lsq.2;uc010mps.3;uc004alc.3;uc004alf.3	uc010mpr.3;uc004ale.3;uc011lsq.2;uc010mps.3;uc004alc.3;uc004ald.3;uc004alf.3	uc004alc.3;uc010mps.3;uc011lsq.2;uc004ale.3;uc010mpr.3;uc004ald.3;uc004alf.3
TLK2	uc010wpd.2;uc002izz.4;uc010ddp.3;uc002jaa.4	uc002jaa.4;uc010ddp.3;uc002izz.4;uc010wpd.2	uc002izz.4;uc010ddp.3;uc002jaa.4;uc010wpd.2	uc002izz.4;uc010ddp.3;uc002jaa.4;uc010wpd.2
TMC6	uc002jul.1	uc002juj.1;uc002jui.1;uc002jum.4;uc010wtp.1	uc010wtq.1;uc010wtp.1;uc002jum.4;uc010dhg.1;uc002juk.2;uc010dhf.1;uc002juj.1;uc002jun.4;uc002juo.2	uc002juj.1;uc002jui.1;uc002jum.4;uc010wtp.1
TMEM119	uc021rdl.1	uc021rdl.1	uc001tng.3	uc021rdl.1
TMEM121	uc001yrp.1	uc021ses.1	uc001yrp.1	uc001yrp.1;uc021ses.1
TMEM170A	uc002fee.1;uc002fed.1;uc002fec.3;uc002feb.3	uc002fee.1;uc002fed.1;uc002fec.3;uc002feb.3	uc002feb.3;uc002fec.3;uc002fed.1;uc002fee.1	uc002feb.3;uc002fec.3;uc002fed.1;uc002fee.1
TMEM170B	uc010jpa.3	uc010jpa.3	uc010jpa.3	uc010jpa.3
TMEM177	uc010flg.1;uc002tme.2;uc010flh.3;uc002tmd.2;uc002tmc.1;uc021vnk.1	uc010flh.3;uc002tmd.2;uc002tmc.1;uc010flg.1;uc002tme.2;uc021vnk.1	uc002tme.2;uc010flg.1;uc002tmc.1;uc002tmd.2;uc010flh.3;uc021vnk.1	uc002tmd.2;uc010flh.3;uc002tme.2;uc010flg.1;uc002tmc.1;uc021vnk.1
TMEM200C	uc002kmx.1	uc002kmx.1	uc002kmx.1	uc002kmx.1
TMEM204	uc010brr.1;uc002cmd.2	uc002cmd.2;uc010brr.1	uc002cmd.2	uc002cmc.2;uc002cmd.2;uc010brr.1
TMEM26	uc001jlq.3;uc001jlo.2	uc001jlo.2;uc001jlq.3	uc001jlq.3;uc001jlo.2	uc001jlp.1;uc001jlq.3;uc001jlo.2
TMEM43	uc003byl.1	uc003byk.2	uc003byk.2	uc003byk.2
TMEM50A	uc009vrr.3;uc001bke.3;uc009vrs.3;uc010oeq.2	uc009vrr.3;uc001bke.3;uc009vrs.3;uc010oeq.2	uc010oeq.2;uc009vrs.3;uc001bke.3;uc009vrr.3	uc009vrr.3;uc001bke.3;uc009vrs.3;uc010oeq.2
TMEM63A	uc001hpm.2	uc001hpm.2	uc001hpm.2	uc001hpm.2
TMEM70	uc022awa.1;uc003yac.3;uc003yab.3	uc003yab.3;uc003yac.3;uc022awa.1	uc022awa.1;uc003yab.3;uc003yac.3	uc003yab.3;uc003yac.3;uc022awa.1
TMTC1	uc001rjb.3;uc021qwi.1;uc001rjc.1	uc021qwi.1;uc001rjc.1;uc001rjb.3	uc001rjc.1;uc021qwi.1;uc001rjb.3	uc001rjb.3;uc021qwi.1;uc001rjc.1
TNK2	uc003fvs.1;uc003fvu.1	uc003fvq.1;uc003fvs.1;uc010hzw.1;uc003fvt.1	uc003fvs.1	uc003fvs.1
TNNI3	uc002qjg.4;uc010yft.2	uc002qjg.4;uc010yft.2	uc010yft.2;uc002qjg.4	uc010yft.2;uc002qjg.4
TNPO1	uc011csi.1;uc011csj.1;uc003kck.4	uc003kck.4;uc011csj.1;uc011csi.1	uc011csi.1;uc011csj.1;uc003kck.4	uc003kck.4;uc011csj.1;uc011csi.1
TNPO2	uc002mup.3;uc002muq.3;uc002muo.3;uc002mur.3	uc002mur.3;uc002muo.3;uc002muq.3;uc002mup.3	uc002mur.3	uc002mur.3;uc002muo.3;uc002muq.3;uc002mup.3
TNRC18	uc003soi.4;uc003sok.1	uc003soi.4;uc003sok.1	uc003soi.4;uc003sok.1	uc010ksx.1
TOP1MT	uc011lkf.2	uc011lke.2;uc011lkd.2	uc011lkf.2;uc003yxz.3;uc010mfd.1	uc011lkf.2;uc010mfd.1;uc003yxz.3;uc011lkd.2;uc011lke.2
TP53	uc010cne.1;uc010cnk.1;uc002gim.2;uc002gij.2;uc010cnh.1;uc010cni.1;uc002gio.2;uc002gin.2;uc010vug.2	uc002gin.2;uc010vug.2;uc010cnk.1;uc002gim.2;uc002gij.2;uc010cnh.1;uc010cni.1;uc002gio.2	uc002gin.2;uc010vug.2;uc010cnk.1;uc002gim.2;uc002gij.2;uc010cnh.1;uc010cni.1;uc002gio.2	uc010cnk.1;uc002gim.2;uc002gij.2;uc010cnh.1;uc010cni.1;uc002gio.2;uc002gin.2;uc010vug.2
TP53I13	uc002hee.3	uc002hee.3	uc002hee.3	uc002hee.3
TPCN1	uc010syt.1;uc010syu.2	uc001tux.3;uc001tuw.3	uc010syu.2	uc010syu.2
TPD52	uc010lzs.1;uc003ybt.1;uc003ybs.1	uc010lzs.1;uc003ybt.1;uc003ybs.1	uc010lzs.1;uc003ybt.1;uc003ybs.1	uc003ybs.1;uc003ybt.1;uc010lzs.1
TPM3	uc001fed.1;uc001fdy.1;uc010pei.1;uc001fdz.1;uc010pej.1;uc001feb.1;uc001fea.1	uc001fdy.1;uc010pei.1;uc001fdz.1;uc001fed.1;uc010pej.1;uc001feb.1;uc001fea.1	uc001fed.1;uc001fdy.1;uc010pei.1;uc001fdz.1;uc010pej.1;uc001feb.1;uc001fea.1	uc001fea.1;uc001feb.1;uc010pej.1;uc001fdz.1;uc010pei.1;uc001fdy.1;uc001fed.1
TRAM1	uc011lfc.2;uc003xyo.2	uc003xyo.2;uc011lfc.2	uc003xyo.2;uc011lfc.2	uc003xyo.2;uc011lfc.2
TRAPPC12	uc010ewm.1	uc002qxn.1;uc002qxm.1	uc010ewm.1	uc002qxm.1;uc002qxn.1
TRAPPC5	uc002mhi.1;uc021unw.1;uc002mhk.1;uc002mhj.1	uc021unw.1;uc002mhk.1;uc002mhj.1;uc002mhi.1	uc002mhi.1;uc002mhj.1;uc002mhk.1;uc021unw.1	uc002mhk.1;uc002mhj.1;uc002mhi.1;uc021unw.1
TRAPPC9	uc003yvh.2;uc003yvj.2	uc003yvj.2;uc003yvh.2	uc003yvh.2;uc003yvj.2	uc003yvh.2;uc003yvj.2
TRERF1	uc010jxu.1;uc003ose.2;uc003osd.2;uc003osc.2;uc003osb.2	uc010jxu.1;uc003ose.2;uc003osd.2;uc003osc.2;uc003osb.2	uc011duq.1;uc003osd.2;uc003ose.2;uc010jxu.1	uc003osb.2;uc003osc.2;uc003osd.2;uc003ose.2;uc010jxu.1
TRIB1	uc003yrx.3	uc003yrx.3	uc003yrx.3	uc003yrx.3;uc011lis.2;uc010mdn.3
TRIM25	uc002iut.3;uc010dcj.3	uc002iut.3;uc010dcj.3	uc002iut.3;uc010dcj.3	uc002iut.3;uc010dcj.3
TRIM4	uc003usf.3;uc003usd.3;uc011kjc.2;uc003use.3	uc003usf.3;uc003usd.3;uc011kjc.2;uc003use.3	uc003usf.3;uc003usd.3;uc011kjc.2;uc003use.3	uc003usf.3;uc003usd.3;uc011kjc.2;uc003use.3
TRNA	uc021qyx.1;uc021rjd.1;uc021rlj.1;uc021rqs.1;uc021twn.1;uc021vew.1;uc021viy.1	uc021qyx.1;uc021rlj.1;uc021rqs.1;uc021skk.1;uc021skm.1;uc021tet.1;uc021tuo.1;uc021twn.1;uc021viy.1	uc021rjd.1;uc021rlj.1;uc021rqs.1;uc021tet.1;uc021vew.1;uc021viy.1;uc022alj.1	uc021rjd.1;uc021rlj.1;uc021skm.1;uc021viy.1
TRNA_Ala	uc021vey.1;uc021ysi.1;uc021ysk.1	uc021ykc.1;uc021ysd.1;uc021ysi.1;uc022avi.1	uc021rgj.1;uc021ryh.1;uc021vey.1;uc021ysi.1;uc021ysk.1;uc021ysv.1;uc021ytd.1	uc021ysi.1;uc021ysk.1;uc021ysv.1;uc022avi.1
TRNA_Arg	uc021rqt.1;uc021tbu.1;uc021uct.1;uc021ucu.1;uc021wwu.1;uc021ync.1;uc021yph.1;uc021ypg.1;uc021ysp.1	uc021rqt.1;uc021sue.1;uc021tbu.1;uc021ucu.1;uc021uct.1;uc021ypg.1;uc021yph.1;uc021yqj.1	uc021oqb.1;uc021rqt.1;uc021tbu.1;uc021ynl.1;uc021yph.1;uc021ypg.1;uc021ysp.1	uc021oqb.1;uc021sue.1;uc021tbu.1;uc021ucu.1;uc021uct.1;uc021yne.1;uc021yqv.1;uc021yrz.1;uc021ysp.1
TRNA_Asn	uc021ogp.1;uc021ohh.1;uc021ouc.1;uc021oxc.1;uc021oxw.1;uc021poc.1	uc021ohh.1;uc021otf.1;uc021ouc.1;uc021pdg.1;uc021twi.1	uc021ohh.1;uc021owi.1;uc021oxm.1;uc021pdg.1;uc021poc.1	uc021ohh.1;uc021pdg.1;uc021poc.1;uc021twi.1
TRNA_Asp	uc021pcc.1;uc021pch.1;uc021pcm.1;uc021pcr.1;uc021pcw.1;uc021pdk.1;uc021rbz.1	uc021pcc.1;uc021pcw.1;uc021rgg.1;uc021ypy.1;uc021yqb.1	uc021pcc.1;uc021pch.1;uc021pcr.1;uc021pcw.1;uc021pdf.1;uc021pdk.1;uc021rbz.1;uc021rcj.1;uc021rfj.1;uc021rgi.1	uc021pcc.1;uc021pch.1;uc021pcm.1;uc021pcr.1;uc021pcw.1;uc021pdk.1;uc021rgg.1;uc021ypy.1
TRNA_Cys	uc021two.1;uc021twr.1;uc021twq.1	uc021twp.1;uc021two.1	uc021twp.1;uc022aph.1	uc021twr.1;uc021twq.1
TRNA_Gln	uc021tzn.1	uc021ovv.1;uc021oxg.1;uc021tpp.1;uc021tzn.1	uc021tpp.1;uc022bdb.1	uc021ovv.1;uc021tzn.1;uc021ymx.1;uc021ymy.1;uc021yqh.1;uc022bdb.1
TRNA_Glu	uc021ohf.1;uc021pcf.1;uc021pck.1;uc021pcp.1;uc021ris.1;uc021rje.1;uc021xdf.1;uc021zep.1	uc021pcu.1;uc021ris.1;uc021zep.1	uc021pcf.1;uc021pcp.1;uc021pcu.1;uc021rje.1	uc021pcf.1;uc021pck.1;uc021pcp.1;uc021pcu.1;uc021pdm.1;uc021riv.1;uc021rje.1;uc021zep.1
TRNA_Gly	uc021oha.1;uc021ouv.1;uc021pce.1;uc021pcb.1;uc021pcj.1;uc021pcg.1;uc021pcl.1;uc021pco.1;uc021pcq.1;uc021pct.1;uc021pcv.1;uc021tpr.1;uc021tpz.1;uc021viz.1	uc021pcb.1;uc021pcv.1;uc021pdc.1;uc021tpz.1;uc021viz.1;uc021yrn.1	uc021pcb.1;uc021pce.1;uc021pcj.1;uc021pcg.1;uc021pco.1;uc021pct.1;uc021pcq.1;uc021pcv.1;uc021pdc.1;uc021pde.1;uc021tpr.1;uc021tsf.1;uc021viz.1;uc021who.1	uc021ouv.1;uc021pcb.1;uc021pce.1;uc021pcj.1;uc021pcg.1;uc021pcl.1;uc021pco.1;uc021pcq.1;uc021pct.1;uc021pcv.1;uc021pdc.1;uc021tpz.1;uc021viz.1
TRNA_His	uc021ouu.1;uc021oxe.1	uc021skl.1;uc021skn.1	uc021ypb.1	uc021ouu.1;uc021ovi.1;uc021skn.1
TRNA_Ile	uc021tpx.1;uc021yra.1	uc021ypd.1;uc021yry.1	uc021tpx.1;uc021ypk.1;uc021yqr.1	uc021vgn.1;uc021yok.1;uc021ypk.1;uc021yqu.1
TRNA_Leu	uc021pcd.1;uc021pci.1;uc021pcn.1;uc021pcs.1;uc021pcx.1;uc021yjy.1;uc021ynj.1;uc021zgl.1	uc021pcd.1;uc021pcx.1;uc021rnz.1;uc021teu.1;uc021tjb.1;uc021tjc.1;uc021tpq.1;uc021ypi.1;uc021yqo.1;uc021yrv.1;uc021ytg.1;uc021ytj.1	uc021pcd.1;uc021pci.1;uc021pcs.1;uc021pcx.1;uc021pdd.1;uc021teu.1;uc021tjc.1;uc021tjb.1;uc021tpq.1;uc021ynj.1;uc021yqo.1;uc021yrv.1	uc021pcd.1;uc021pci.1;uc021pcn.1;uc021pcs.1;uc021pcx.1;uc021pdl.1;uc021tjc.1;uc021tjb.1;uc021ypi.1;uc021yqo.1;uc021yrv.1;uc021ytg.1;uc021zgl.1
TRNA_Lys	uc021out.1;uc021tbs.1;uc021tpo.1;uc021uxn.1;uc021ykf.1;uc021ypv.1	uc021qjs.1;uc021tbn.1;uc021tbs.1;uc021uxn.1;uc021ypv.1	uc021qrq.1;uc021rts.1;uc021tbs.1;uc021tpo.1	uc021out.1;uc021qjs.1;uc021qjv.1;uc021qrq.1;uc021tbg.1;uc021tbn.1;uc021tbs.1;uc021tpo.1;uc021uxn.1;uc021ypv.1
TRNA_Met	uc021tks.1;uc021tmi.1;uc021ypu.1	uc021tmi.1;uc021yoe.1;uc021ypu.1;uc021yrm.1;uc021ytk.1	uc021paa.1;uc021tmi.1	uc021tmi.1;uc021yna.1;uc021ypu.1
TRNA_Phe	uc021rlk.1	uc021qjt.1;uc021rgh.1;uc021rlk.1;uc021umj.1	uc021rlk.1;uc021ysw.1	uc021qjt.1;uc021rgh.1;uc021rlk.1;uc021ysw.1
TRNA_Pro	uc021pej.1;uc021pek.1;uc021tbt.1;uc021yka.1	uc021qnl.1;uc021qnm.1;uc021roj.1;uc021tbh.1;uc021tbi.1;uc021tbl.1;uc021tbo.1;uc021tbt.1	uc021tbl.1;uc021tbt.1;uc021yka.1;uc022alk.1	uc021pej.1;uc021pek.1;uc021qnm.1;uc021qnl.1;uc021tbi.1;uc021tbh.1;uc021tbl.1;uc021tbo.1;uc021tbt.1
TRNA_Pseudo	uc021ogt.1;uc021ohd.1;uc021ovj.1;uc021ovu.1;uc021oxh.1;uc021oxu.1;uc021vrq.1;uc021yju.1;uc021ysh.1;uc022amv.1	uc021oxf.1;uc021pdb.1;uc021rwg.1;uc021tbk.1;uc021ysc.1;uc021ysh.1	uc021ovj.1;uc021oxh.1;uc021pdb.1;uc021tbk.1;uc021vvk.1;uc021ypo.1;uc021ysh.1	uc021ogt.1;uc021ovw.1;uc021oxh.1;uc021pdb.1;uc021tbk.1;uc021ysc.1;uc021ysh.1
TRNA_Ser	uc021qyy.1;uc021tps.1;uc022ayv.1	uc021qlw.1;uc021qyy.1;uc021ymw.1;uc021yow.1;uc021ypx.1;uc021yqa.1	uc021qlw.1	uc021qlw.1;uc021sji.1;uc021ymz.1;uc021ynd.1;uc021ypx.1;uc021yqg.1;uc021yqw.1;uc022ayv.1
TRNA_Thr	uc021tpt.1;uc021ykb.1;uc021ypt.1	uc021roh.1;uc021tup.1;uc021ypt.1	uc021ykb.1;uc021ypt.1	uc021tdf.1;uc021usc.1;uc021ypt.1
TRNA_Trp	uc021tpu.1;uc021ynb.1;uc022ahy.1	uc022ahy.1	uc021tpu.1;uc022ahy.1	uc021tsb.1;uc022ahy.1
TRNA_Tyr	uc021roe.1;uc021vex.1	uc021rof.1;uc021roi.1;uc021ynv.1;uc021ynu.1;uc021ynw.1;uc022avh.1;uc022avg.1	uc021roc.1;uc021vex.1;uc021ynw.1	uc021rof.1;uc021ynw.1;uc022avh.1;uc022avg.1
TRNA_Val	uc021yjt.1;uc021yjz.1;uc021yke.1;uc021ykg.1;uc021yqs.1	uc021oxv.1;uc021xhc.1;uc021yqs.1;uc021yrg.1	uc021pbx.1;uc021xhc.1;uc021yjz.1;uc021ynm.1;uc021yqs.1;uc021yrg.1	uc021oxk.1;uc021pbx.1;uc021xhc.1;uc021yke.1;uc021yqs.1;uc021yso.1
TRPV1	uc010vru.2	uc010vro.2;uc010vrp.2;uc010vrq.2;uc010vrr.2	uc010vro.2;uc010vrp.2;uc010vrq.2;uc010vrr.2	uc010vrt.2;uc010vrs.2;uc010vru.2
TSC1	uc004cce.1;uc004ccc.1;uc011mcs.1;uc011mcr.2;uc004cca.2;uc004ccb.3;uc011mcq.1	uc004cce.1;uc004ccc.1;uc011mcs.1;uc011mcr.2;uc004cca.2;uc004ccb.3;uc011mcq.1	uc004ccb.3;uc004cca.2;uc011mcr.2;uc011mcs.1;uc004ccc.1;uc004cce.1;uc011mcq.1	uc004cce.1;uc004ccc.1;uc011mcs.1;uc011mcr.2;uc004cca.2;uc004ccb.3;uc011mcq.1
TSC22D1	uc001uzm.4;uc021riz.1	uc001uzm.4;uc021riz.1	uc001uzm.4;uc021riz.1;uc021rja.1;uc001uzn.4;uc001uzo.2	uc021riz.1;uc001uzm.4
TSPAN33	uc003vop.2	uc003vop.2	uc003vop.2	uc003vop.2;uc003voq.2
TTBK2	uc001zqo.2;uc010bcy.2;uc001zqp.3	uc001zqp.3;uc010bcy.2;uc001zqo.2	uc001zqo.2;uc010bcy.2;uc001zqp.3	uc001zqp.3;uc010bcy.2;uc001zqo.2
TTC3	uc002yvz.3;uc011aed.1;uc011aee.1;uc010gne.1	uc010gne.1;uc011aee.1;uc002yvz.3;uc011aed.1	uc010gne.1;uc011aee.1;uc011aed.1;uc002yvz.3	uc010gne.1;uc011aee.1;uc011aed.1;uc002yvz.3
TTC39B	uc003zlq.2;uc003zls.1;uc011lms.2;uc010mif.2;uc011lmq.2;uc010mie.2;uc003zlr.2;uc011lmr.2	uc003zlq.2;uc003zls.1	uc003zlq.2;uc003zls.1	uc003zls.1;uc003zlq.2
TTC7A	uc002rvo.3;uc010fbb.3;uc002rvn.1;uc010fbc.3;uc002rvr.3	uc002rvm.3;uc010fbc.3;uc002rvn.1;uc010fbb.3;uc002rvo.3;uc002rvr.3	uc002rvr.3	uc002rvm.3;uc002rvn.1;uc010fbb.3;uc002rvo.3;uc010fbc.3;uc002rvr.3
TTLL10	uc001acy.2;uc010nyg.1	uc001acy.2;uc010nyg.1	uc010nyg.1;uc001acy.2	uc001acy.2;uc010nyg.1
TTLL9	uc010gdx.1;uc002wwy.1;uc002wwz.1;uc002wxb.1;uc002wxa.1;uc010ztp.1;uc002wxc.2;uc010zto.1	uc002wxa.1;uc002wxb.1;uc010gdx.1;uc002wwy.1;uc002wwz.1;uc010ztp.1;uc002wxc.2;uc010zto.1	uc002wxb.1;uc010gdx.1;uc002wxa.1;uc002wwy.1;uc002wwz.1;uc010zto.1;uc002wxc.2;uc010ztp.1	uc010gdx.1;uc002wwy.1;uc002wwz.1;uc002wxa.1;uc002wxb.1;uc010zto.1;uc002wxc.2;uc010ztp.1
TTYH2	uc002jkc.3;uc010wqw.2	uc002jkc.3;uc010wqw.2	uc002jkc.3;uc010wqw.2	uc002jkd.3
TTYH3	uc003smp.3	uc003smp.3;uc010ksn.3;uc003smq.3	uc003smp.3;uc010ksn.3;uc003smq.3	uc003smp.3;uc010ksn.3;uc003smq.3
TUBBP5	uc010ncq.3	uc010ncq.3	uc010ncq.3	uc010ncq.3
TWIST2	uc021vyw.1;uc010znx.2	uc010znx.2;uc021vyw.1	uc010znx.2;uc021vyw.1	uc021vyw.1;uc010znx.2
TXNDC5	uc010jnz.3;uc003mxv.3;uc010joa.2	uc003mxw.3	uc010joa.2;uc003mxv.3;uc010jnz.3;uc003mxw.3	uc010jnz.3;uc003mxv.3;uc010joa.2
TXNL4A	uc010drg.3	uc010drg.3	uc002lnp.3;uc002lnr.3;uc010drf.3	uc002lnp.3;uc002lnr.3;uc010drf.3;uc010drg.3
TYMP	uc011arz.1;uc003bmd.4;uc010hbd.3;uc003bme.4;uc003bmc.4;uc003bmb.4	uc003bmd.4;uc010hbd.3;uc003bme.4;uc003bmc.4;uc003bmb.4;uc011arz.1	uc011arz.1;uc003bmd.4;uc010hbd.3;uc003bme.4;uc003bmc.4;uc003bmb.4	uc011arz.1;uc003bmb.4;uc003bmc.4;uc003bme.4;uc010hbd.3;uc003bmd.4
U6	uc021ukw.1;uc021vej.1;uc021xjb.1;uc021ycx.1;uc021ymm.1;uc022blr.1	uc021oms.1;uc021vej.1;uc021xjb.1;uc021ymm.1	uc021tlh.1;uc021vej.1;uc021vet.1;uc021xjb.1;uc021xvc.1;uc021xzd.1;uc021ymm.1	uc021oms.1;uc021pfp.1;uc021rqw.1;uc021tlh.1;uc021vej.1;uc021wcs.1;uc021wjq.1;uc021xjb.1;uc021xob.1;uc021xrh.1;uc021xvc.1;uc021ymm.1;uc021zac.1
UBA5	uc003epa.4;uc003epb.4	uc003epa.4;uc003epb.4	uc003epa.4;uc003epb.4	uc003epa.4;uc003epb.4
UBAP2L	uc009wot.3;uc010pek.2;uc001fep.4;uc010pel.2;uc021pad.1;uc010pem.1	uc010pem.1;uc021pad.1;uc010pek.2;uc010pel.2;uc009wot.3;uc001fep.4	uc010pem.1;uc021pad.1;uc010pel.2;uc001fep.4;uc010pek.2;uc009wot.3	uc010pem.1;uc021pad.1;uc009wot.3;uc010pek.2;uc001fep.4;uc010pel.2
UBE2E3	uc002unq.1;uc002unr.1;uc010fri.1	uc002unr.1;uc002unq.1;uc010fri.1	uc002unq.1;uc002unr.1;uc010fri.1	uc002unq.1;uc002unr.1;uc010fri.1
UBE2G1	uc002fxs.3	uc002fxs.3	uc002fxs.3	uc002fxs.3
UBE2G2	uc021wjt.1;uc002zfx.3;uc002zfy.3	uc021wjt.1;uc002zfx.3;uc002zfy.3	uc021wjt.1;uc002zfx.3;uc002zfy.3	uc021wjt.1;uc002zfx.3;uc002zfy.3
UBQLN1	uc004amv.3;uc004amw.3	uc004amw.3;uc004amv.3	uc004amv.3;uc004amw.3	uc004amv.3;uc004amw.3
UBR3	uc010zdi.2	uc010zdi.2	uc010zdi.2	uc010zdi.2
UBTF	uc010czs.3;uc002ige.2;uc002igc.3;uc002igd.3;uc010czt.3	uc002ige.2;uc010czs.3;uc002igc.3;uc002igd.3;uc010czt.3	uc010czs.3;uc002ige.2;uc002igd.3;uc002igc.3;uc010czt.3	uc010czs.3;uc002ige.2;uc002igd.3;uc002igc.3;uc010czt.3
UBXN2B	uc003xtl.3	uc003xtl.3	uc003xtl.3	uc003xtl.3
UGCG	uc004bft.3	uc004bft.3	uc004bft.3	uc004bft.3
UHRF1BP1	uc010jvm.2;uc003oju.4;uc010jvn.3	uc010jvm.2;uc003oju.4;uc010jvn.3	uc010jvn.3;uc003oju.4;uc010jvm.2	uc010jvm.2;uc003oju.4;uc010jvn.3
UMODL1	uc002zae.1;uc002zad.1	uc010gpa.1	uc010gpa.1	uc002zad.1;uc002zae.1
UNC5A	uc010jkg.1	uc003mex.1;uc003mey.3	uc003mey.3;uc003mex.1	uc003mey.3;uc003mex.1;uc010jkg.1
UNC5C	uc003htq.3;uc010ilc.2;uc003hto.3	uc003hto.3;uc010ilc.2;uc003htq.3	uc003hto.3;uc010ilc.2;uc003htq.3	uc003hto.3;uc010ilc.2;uc003htq.3
UPP1	uc003tol.3;uc003toj.3;uc003tok.3;uc011kcg.1;uc011kch.2;uc003ton.3	uc011kch.2;uc003ton.3;uc011kcg.1;uc003tol.3;uc003toj.3;uc003tok.3	uc003ton.3;uc011kch.2;uc011kcg.1;uc003toj.3;uc003tok.3;uc003tol.3	uc011kch.2;uc003ton.3;uc011kcg.1;uc003tol.3;uc003toj.3;uc003tok.3
USP10	uc002fij.3;uc002fii.3;uc010vof.2;uc010voe.2	uc010voe.2;uc010vof.2;uc002fij.3;uc002fii.3	uc010voe.2;uc010vof.2;uc002fii.3;uc002fij.3	uc010voe.2;uc010vof.2;uc002fii.3;uc002fij.3
USP42	uc011jwo.1;uc011jwp.2;uc010kth.1;uc011jwn.1	uc011jwn.1;uc010kth.1;uc011jwp.2;uc011jwo.1	uc011jwn.1;uc010kth.1;uc011jwp.2;uc011jwo.1	uc011jwo.1;uc011jwp.2;uc010kth.1;uc011jwn.1
USP45	uc003ppx.2;uc010kcq.2;uc003pqa.3	uc003ppx.2;uc010kcq.2;uc003pqa.3	uc003ppx.2;uc010kcq.2;uc003pqa.3	uc010kcq.2;uc003pqa.3;uc003ppx.2
VARS2	uc003nsc.2;uc011dmy.2;uc011dmx.2;uc003nsd.3;uc011dmz.2;uc011dnc.2;uc011dnb.2;uc011dna.2	uc011dna.2;uc011dnb.2;uc011dnc.2;uc011dmz.2;uc003nsd.3;uc011dmx.2;uc011dmy.2;uc003nsc.2	uc010jsh.2	uc011dmx.2;uc003nsd.3;uc003nsc.2;uc011dmy.2;uc011dnb.2;uc011dnc.2;uc011dna.2;uc011dmz.2
VASN	uc021tch.1	uc021tch.1	uc021tch.1	uc021tch.1
VEZT	uc009zsz.1;uc001tds.3;uc001tdz.2;uc001tdw.1;uc001tdv.3;uc001tdt.2;uc001tdr.2;uc009zsy.1	uc001tdw.1;uc001tdr.2;uc009zsy.1;uc001tdv.3;uc001tdz.2;uc001tds.3;uc009zsz.1;uc001tdt.2	uc001tdw.1;uc001tds.3;uc001tdt.2;uc001tdz.2;uc009zsz.1;uc009zsy.1;uc001tdr.2;uc001tdv.3	uc001tdw.1;uc001tdr.2;uc009zsy.1;uc001tdv.3;uc001tdt.2;uc009zsz.1;uc001tds.3;uc001tdz.2
VGLL4	uc010hdx.1;uc003bwg.2;uc003bwf.2	uc010hdx.1;uc003bwg.2;uc003bwf.2	uc010hdv.1;uc010hdx.1;uc003bwf.2;uc003bwg.2	uc010hdv.1;uc010hdx.1
VMAC	uc002mds.4	uc002mds.4	uc002mds.4	uc002mds.4
VPS35	uc002eee.3;uc002eef.4	uc002eee.3;uc002eef.4	uc002eee.3;uc002eef.4	uc002eee.3;uc002eef.4
VPS54	uc002scp.3;uc002scq.3	uc002sco.3;uc002scq.3;uc002scp.3	uc002scp.3;uc002scq.3	uc002scq.3;uc002scp.3
VSTM2B	uc010xrl.1	uc010xrl.1	uc010xrl.1	uc010xrl.1
VTN	uc002hbc.3	uc002hbc.3	uc002hbc.3	uc002hbc.3
WAC	uc001iud.3;uc001iue.3;uc001iuf.3;uc001iug.3;uc001iuh.3;uc009xlb.3	uc001iud.3;uc001iue.3;uc001iuf.3;uc001iug.3;uc009xlb.3;uc001iuh.3	uc001iue.3;uc001iud.3;uc001iuh.3;uc001iuf.3;uc001iug.3;uc009xlb.3	uc001iug.3;uc001iuf.3;uc001iue.3;uc001iud.3;uc009xlb.3;uc001iuh.3
WASH7P	uc009viu.3;uc001aae.4;uc009vit.3;uc001aai.1;uc009vjf.2;uc009vje.2;uc009vjb.1;uc010nxs.1;uc009viy.2;uc009viz.2;uc009vix.2;uc009viw.2;uc009viv.2;uc001aac.4;uc009viq.3;uc009vir.3;uc001aah.4	uc009vjf.2;uc009vje.2;uc009vjb.1;uc010nxs.1;uc009viy.2;uc009viz.2;uc009vix.2;uc009viw.2;uc009viv.2;uc001aac.4;uc009viq.3;uc009vir.3;uc001aah.4	uc009vjf.2;uc009vje.2;uc009vjb.1;uc010nxs.1;uc009viy.2;uc009viz.2;uc009vix.2;uc009viw.2;uc009viv.2;uc001aac.4;uc009viq.3;uc009vir.3;uc001aah.4	uc009vjf.2;uc009vje.2;uc009vjb.1;uc010nxs.1;uc009viy.2;uc009viz.2;uc009vix.2;uc009viw.2;uc009viv.2;uc001aac.4;uc009viq.3;uc009vir.3;uc001aah.4
WDPCP	uc010fcr.1	uc002sch.3;uc002sci.2	uc002sci.2;uc002sch.3	uc002sch.3;uc002sci.2
WDR27	uc003qwy.3;uc003qwx.3;uc011egw.1;uc010kkx.3	uc011egw.1;uc010kkx.3;uc003qwx.3;uc003qwy.3	uc003qwz.1;uc003qwv.2	uc021zio.1
WDR60	uc010lqv.3;uc010lqw.3	uc010lqv.3;uc010lqw.3	uc010lqv.3	uc010lqv.3
WDR66	uc009zxk.3;uc021rfh.1	uc009zxk.3;uc021rfh.1	uc009zxk.3;uc021rfh.1	uc021rfh.1;uc009zxk.3
WDR75	uc002uqn.1;uc002uqm.1;uc002uql.1	uc002uql.1;uc002uqm.1;uc002uqn.1	uc002uql.1;uc002uqm.1;uc002uqn.1	uc002uqn.1;uc002uqm.1;uc002uql.1
WDR78	uc001dcx.3;uc001dcy.3	uc001dcx.3;uc001dcy.3	uc001dcx.3;uc001dcy.3	uc001dcx.3;uc001dcy.3
WHSC1L1	uc010lwe.3;uc011lbm.2;uc003xlj.3;uc003xli.3	uc003xlj.3;uc011lbm.2;uc010lwe.3;uc003xli.3	uc003xlj.3;uc011lbm.2;uc010lwe.3;uc003xli.3	uc003xlj.3;uc003xli.3;uc011lbm.2;uc010lwe.3
WNK1	uc001qip.4;uc021qst.1;uc001qio.4;uc021qss.1;uc001qin.3	uc001qip.4;uc021qst.1;uc001qio.4;uc021qss.1;uc001qin.3	uc001qip.4;uc021qst.1;uc001qio.4;uc021qss.1;uc001qin.3	uc001qip.4;uc021qst.1;uc001qio.4;uc021qss.1;uc001qin.3
WNT1	uc001rsu.3	uc001rsu.3	uc001rsu.3	uc001rsu.3
WNT4	uc001bfs.4;uc010odt.2	uc001bfs.4;uc010odt.2	uc001bfs.4;uc010odt.2	uc001bfs.4;uc010odt.2
WNT7B	uc010haa.2;uc003bgo.2	uc010haa.2;uc003bgo.2	uc010haa.2	uc010haa.2;uc003bgo.2
WRAP53	uc010vuh.2;uc010vui.2;uc010cnl.3;uc002giq.3;uc002gir.3;uc002gip.3	uc010vuh.2;uc010vui.2;uc010cnl.3;uc002giq.3;uc002gir.3;uc002gip.3	uc010vuh.2;uc010vui.2;uc010cnl.3;uc002giq.3;uc002gir.3;uc002gip.3	uc010vuh.2;uc010vui.2;uc010cnl.3;uc002giq.3;uc002gir.3;uc002gip.3;uc010vuj.2
WWP1	uc003ydt.3	uc003ydt.3	uc003ydt.3	uc003ydt.3
WWP2	uc002exv.1;uc002exu.1;uc002ext.3	uc002exw.1	uc010vln.1	uc002ext.3;uc002exu.1;uc002exv.1
XBP1	uc021wnp.1	uc021wnp.1	uc021wnp.1	uc021wnp.1
XKR8	uc001bph.1	uc001bph.1	uc001bph.1	uc001bph.1
XRCC6	uc003bar.2;uc003bao.1;uc003bap.1;uc011apc.1	uc003bao.1;uc003bar.2;uc003bap.1;uc011apc.1	uc003bar.2;uc003bao.1;uc003bap.1;uc011apc.1	uc003bar.2;uc003bao.1;uc003bap.1;uc011apc.1
XXYLT1	uc003fum.4	uc011bsw.1	uc011bsw.1;uc003fum.4	uc011bsw.1;uc003fum.4
YPEL5	uc002rnd.3;uc002rna.4;uc002rnc.4;uc002rmz.4;uc010ezn.3;uc002rnb.4	uc002rmz.4;uc010ezn.3;uc002rnb.4;uc002rnd.3;uc002rnc.4;uc002rna.4	uc002rnd.3;uc002rnb.4;uc010ezn.3;uc002rmz.4;uc002rnc.4;uc002rna.4	uc002rnd.3;uc002rna.4;uc002rnc.4;uc002rnb.4;uc010ezn.3;uc002rmz.4
Y_RNA	uc021sbo.1;uc021tsd.1;uc021zca.1	uc021pyc.1;uc021qzt.1;uc021tjr.1;uc021uka.1;uc021wbo.1	uc021pox.1;uc021qiv.1;uc021rwj.1;uc021tsd.1;uc021wbo.1;uc021wno.1;uc021zca.1	uc021pxo.1;uc021pyc.1;uc021qau.1;uc021qzt.1;uc021sbo.1;uc021ubi.1;uc021vtq.1;uc021vvp.1;uc021wno.1;uc022blw.1
YTHDC1	uc003hdx.3;uc003hdy.3	uc003hdy.3;uc003hdx.3	uc003hdy.3;uc003hdx.3	uc003hdy.3;uc003hdx.3
YTHDF3	uc011len.2;uc003xuy.3;uc010lys.3;uc003xuz.3;uc003xva.3	uc011len.2;uc003xva.3;uc003xuz.3;uc010lys.3;uc003xuy.3	uc011len.2;uc003xva.3;uc003xuz.3;uc010lys.3;uc003xuy.3	uc011len.2;uc003xva.3;uc003xuz.3;uc010lys.3;uc003xuy.3
YY1	uc001ygy.1	uc001ygy.1	uc001ygy.1	uc001ygy.1
ZADH2	uc010dqv.3;uc002llx.3	uc010dqv.3	uc010dqv.3;uc002llx.3	uc010dqv.3;uc002llx.3
ZBED4	uc021wrx.1	uc003bix.2	uc003bix.2	uc003bix.2
ZBED5	uc001mjg.1;uc009ygg.3;uc001mji.4;uc001mjk.4;uc021qdu.1;uc009ygh.3	uc001mjg.1	uc001mjg.1	uc001mjg.1;uc009ygg.3;uc001mji.4;uc009ygh.3;uc021qdu.1;uc001mjk.4
ZBTB16	uc001pop.3;uc001poo.1;uc001poq.3	uc001poq.3;uc001poo.1;uc001pop.3	uc001pop.3;uc001poo.1;uc001poq.3	uc001pop.3;uc001poo.1;uc001poq.3
ZBTB46	uc002ygv.2;uc002ygu.3	uc002ygv.2	uc002ygv.2;uc002ygu.3	uc002ygv.2
ZBTB7A	uc002lzh.3;uc002lzi.3	uc002lzi.3;uc002lzh.3	uc002lzi.3;uc002lzh.3	uc002lzh.3;uc002lzi.3
ZBTB7B	uc010peq.2;uc001fgk.4;uc009wpa.3;uc001fgj.4	uc010peq.2;uc001fgk.4;uc009wpa.3;uc001fgj.4	uc010peq.2;uc001fgk.4;uc009wpa.3;uc001fgj.4	uc001fgj.4;uc009wpa.3;uc001fgk.4;uc010peq.2
ZBTB7C	uc010dnu.3;uc010dnv.3;uc010dnx.1;uc010dop.1;uc010don.1;uc010dom.1;uc010dou.1;uc010doo.1;uc010dos.1;uc010doq.1;uc010dot.1;uc010dor.1;uc010dnw.3	uc002ldb.3	uc002ldb.3	uc010dop.1;uc010don.1;uc010dom.1;uc010dou.1;uc010doo.1;uc010dos.1;uc010doq.1;uc010dot.1;uc010dor.1;uc010dnw.3
ZC3H12C	uc010rwc.2;uc009yxw.3	uc010rwc.2;uc009yxw.3	uc010rwc.2;uc009yxw.3	uc010rwc.2;uc009yxw.3
ZC3H18	uc010voz.2;uc021tmm.1;uc010voy.1;uc002fky.3;uc010chw.3	uc010voz.2;uc021tmm.1;uc010voy.1;uc002fky.3	uc002fky.3;uc010voy.1;uc021tmm.1;uc010voz.2	uc002fky.3;uc010voy.1;uc021tmm.1;uc010voz.2
ZC3H6	uc002thq.1	uc002thq.1	uc002thq.1;uc002thr.1	uc002thr.1
ZCCHC11	uc001cty.2;uc001ctx.2;uc009vze.1;uc009vzf.1;uc001cuc.2;uc001cud.3	uc009vze.1;uc001ctx.2;uc009vzf.1;uc001cuc.2;uc001cud.3;uc001cty.2	uc001cuc.2;uc001cud.3;uc009vzf.1;uc009vze.1;uc001ctx.2;uc001cty.2	uc001cud.3;uc001cuc.2;uc009vzf.1;uc009vze.1;uc001ctx.2;uc001cty.2
ZCCHC14	uc002fka.1;uc002fjz.1	uc002fjz.1;uc002fka.1	uc002fkb.3;uc002fka.1;uc002fjz.1	uc002fjz.1;uc002fka.1
ZDHHC14	uc003qqt.3;uc003qqs.3	uc003qqs.3;uc003qqt.3	uc003qqs.3;uc003qqt.3;uc010kjn.3	uc003qqt.3;uc003qqs.3
ZDHHC17	uc001syi.1;uc001syk.1;uc001syj.2	uc001syj.2;uc001syk.1;uc001syi.1	uc001syi.1;uc001syj.2;uc001syk.1	uc001syj.2;uc001syk.1;uc001syi.1
ZDHHC5	uc001nkx.1;uc001nky.1	uc001nky.1;uc001nkx.1	uc001nky.1;uc001nkx.1	uc001nky.1;uc001nkx.1
ZEB2	uc002tvy.3;uc002tvx.1;uc010fnq.1	uc010fnq.1;uc002tvx.1;uc002tvy.3	uc002tvy.3;uc002tvx.1;uc010fnq.1	uc002tvy.3;uc002tvx.1;uc010fnq.1;uc002twa.3;uc010zbm.2;uc002tvv.3;uc002tvu.3;uc010fnp.3;uc002tvw.3
ZEB2_AS1_1	uc021vqi.1	uc021vqi.1	uc021vqi.1	uc021vqi.1
ZFAND2A	uc003skd.4;uc003skc.3	uc003skd.4;uc003skc.3	uc003skc.3;uc003skd.4	uc003skd.4;uc003skc.3
ZFAT	uc003yun.3;uc003yur.3;uc003yuo.3;uc010meh.3;uc010mei.3;uc003yup.3;uc010mej.3;uc003yuq.3	uc010mei.3;uc003yuq.3;uc010mej.3;uc003yup.3	uc003yur.3;uc003yun.3;uc003yuo.3;uc010meh.3;uc010mei.3;uc003yup.3;uc010mej.3;uc003yuq.3	uc003yun.3;uc003yuo.3;uc010meh.3;uc003yur.3;uc003yuq.3;uc010mei.3;uc003yup.3;uc010mej.3
ZFHX3	uc002fck.3;uc002fcl.3	uc002fck.3	uc002fcl.3	uc002fck.3
ZFP161	uc002kmr.3;uc010dkp.3;uc021ugn.1	uc002kmq.3	uc021ugn.1;uc010dkp.3;uc002kmr.3;uc002kmq.3	uc002kmq.3;uc002kmr.3;uc010dkp.3;uc021ugn.1
ZFP64	uc002xwl.3;uc002xwk.3;uc002xwn.3;uc002xwm.3	uc002xwl.3;uc002xwm.3;uc002xwn.3;uc002xwk.3	uc002xwl.3;uc002xwm.3;uc002xwn.3;uc002xwk.3	uc002xwn.3;uc002xwm.3;uc002xwl.3;uc002xwk.3
ZFP91	uc001nmx.4;uc001nmy.4;uc010rkm.2	uc001nmx.4;uc001nmy.4;uc010rkm.2	uc001nmx.4;uc001nmy.4;uc010rkm.2	uc001nmx.4;uc001nmy.4;uc010rkm.2
ZFPM1	uc002fkv.3	uc002fkv.3	uc002fkv.3	uc002fkv.3
ZHX1	uc003yqg.3;uc010mdi.3;uc003yqf.3;uc003yqe.3	uc010mdi.3;uc003yqg.3;uc003yqf.3;uc003yqe.3	uc003yqe.3;uc003yqf.3;uc003yqg.3;uc010mdi.3	uc003yqe.3;uc003yqf.3;uc003yqg.3;uc010mdi.3
ZHX1-C8ORF76	uc003yqd.3	uc003yqd.3	uc003yqd.3	uc003yqd.3
ZHX2	uc003ypk.1	uc022bag.1	uc003ypk.1	uc003ypk.1
ZMIZ1	uc001kaf.2;uc001kah.1	uc001kaf.2;uc001kag.2	uc001kaf.2	uc001kae.3;uc001kag.2
ZMIZ2	uc003tlr.3;uc003tlq.3	uc003tlr.3;uc003tlq.3	uc003tlr.3;uc003tlq.3;uc003tlt.3;uc010kyj.3	uc003tlq.3;uc003tlr.3
ZMPSTE24	uc001cfg.3	uc001cfg.3	uc001cfg.3	uc001cfg.3
ZNF137P	uc002pzt.3	uc002pzt.3	uc002pzt.3	uc002pzt.3
ZNF155	uc010xwt.1;uc002oxz.1;uc002oxy.1	uc010xwt.1;uc002oxz.1;uc002oxy.1	uc002oxy.1;uc002oxz.1;uc010xwt.1	uc010xwt.1;uc002oxz.1;uc002oxy.1
ZNF20	uc002mtf.2;uc021upm.1;uc002mte.2	uc002mtf.2;uc021upm.1	uc021upm.1;uc002mtf.2;uc002mtg.2	uc021upm.1;uc002mtf.2
ZNF217	uc010gij.1	uc010gij.1	uc010gij.1	uc010gij.1
ZNF232	uc010vsv.1;uc002gar.1	uc002gar.1;uc010vsv.1	uc002gar.1;uc010vsv.1	uc010vsv.1;uc002gar.1
ZNF256	uc002qqu.3;uc010euj.3	uc010euj.3;uc002qqu.3	uc002qqu.3;uc010euj.3	uc010euj.3;uc002qqu.3
ZNF257	uc010ecx.3;uc010ecy.3	uc010ecy.3;uc010ecx.3	uc010ecy.3;uc010ecx.3	uc010ecy.3;uc010ecx.3
ZNF263	uc002cuq.3	uc002cuq.3	uc010uww.2;uc002cuq.3;uc002cur.2	uc010uww.2
ZNF280D	uc010bfp.3;uc010bfr.1;uc002ady.3;uc002adv.3;uc010bfq.3;uc002adu.3;uc002adw.1	uc010bfq.3;uc002adv.3;uc010bfr.1;uc002ady.3;uc002adu.3;uc002adw.1	uc002ady.3;uc002adu.3;uc010bfq.3;uc002adv.3;uc010bfr.1;uc002adw.1	uc002ady.3;uc010bfr.1;uc002adv.3;uc002adu.3;uc010bfq.3;uc002adw.1
ZNF292	uc003plk.3	uc003plk.3	uc003plk.3	uc003plm.4;uc003pll.1
ZNF296	uc002pao.3	uc002pao.3	uc002pao.3	uc002pao.3
ZNF300	uc021yfz.1;uc021yfx.1;uc021yfy.1	uc021yfx.1;uc021yfz.1;uc021yfy.1	uc021yfx.1;uc021yfy.1;uc021yfz.1	uc021yfz.1;uc021yfy.1;uc021yfx.1
ZNF331	uc002qcb.1;uc021uzg.1;uc021uzh.1;uc002qca.1;uc010eqr.1;uc002qcc.1;uc002qcd.1	uc002qbz.1;uc002qbx.1;uc002qby.1;uc010eqr.1;uc002qca.1;uc021uzh.1;uc021uzg.1;uc002qcb.1;uc002qcc.1;uc002qcd.1	uc010eqr.1;uc021uzg.1;uc021uzh.1;uc002qca.1;uc002qcb.1;uc002qcc.1;uc002qcd.1	uc002qby.1;uc002qbx.1;uc002qbz.1;uc010eqr.1;uc002qca.1;uc021uzh.1;uc021uzg.1;uc002qcb.1;uc002qcd.1;uc002qcc.1
ZNF347	uc010eql.2;uc002qbb.2;uc002qbc.2	uc010eql.2;uc002qbb.2;uc002qbc.2	uc010eql.2;uc002qbb.2;uc002qbc.2	uc010eql.2;uc002qbb.2;uc002qbc.2
ZNF354A	uc003mjj.3	uc003mjj.3	uc003mjj.3	uc003mjj.3
ZNF354B	uc003mjm.3;uc003mjl.3	uc003mjm.3;uc003mjl.3	uc003mjm.3;uc003mjl.3	uc003mjl.3;uc003mjm.3
ZNF407	uc002llu.2	uc002llu.2	uc002llu.2	uc002llu.2
ZNF428	uc002oxa.3	uc002oxa.3	uc002oxa.3	uc002oxa.3
ZNF43	uc002nqj.3;uc002nqk.3	uc002nqj.3;uc002nqk.3;uc002nqm.3;uc002nql.3;uc010ecv.3	uc002nqj.3;uc002nqk.3	uc002nqk.3;uc002nqj.3;uc002nqm.3;uc002nql.3;uc010ecv.3
ZNF441	uc002msn.4;uc010dyj.3	uc002msn.4;uc010dyj.3	uc002msn.4;uc010dyj.3	uc002msn.4;uc010dyj.3
ZNF516	uc002lmd.3;uc021ulp.1	uc021ulp.1	uc021ulp.1	uc021ulp.1
ZNF524	uc002qlk.1;uc021vbz.1	uc021vbz.1;uc002qlk.1	uc021vbz.1;uc002qlk.1	uc021vbz.1;uc002qlk.1
ZNF550	uc002qpd.3;uc010eue.2;uc002qpc.3	uc002qpc.3;uc010eue.2;uc002qpd.3	uc002qpd.3;uc010eue.2;uc002qpc.3	uc002qpc.3;uc010eue.2;uc002qpd.3
ZNF563	uc002mtp.3;uc002mtq.2	uc002mtq.2;uc002mtp.3	uc002mtq.2;uc002mtp.3	uc002mtq.2;uc002mtp.3
ZNF569	uc002ogj.3	uc002ogi.3	uc002ogi.3;uc002ogj.3	uc002ogj.3;uc002ogi.3
ZNF575	uc002ows.3	uc002ows.3	uc002ows.3	uc002ows.3
ZNF587	uc002qqj.1	uc002qqb.2	uc002qqb.2	uc010yhm.2
ZNF608	uc003ktr.1;uc003ktq.1;uc003kts.1	uc003kts.1;uc003ktq.1;uc003ktr.1;uc003ktt.1	uc003kts.1;uc003ktq.1;uc003ktr.1	uc003kts.1;uc003ktq.1;uc003ktr.1;uc003ktt.1
ZNF618	uc011lxj.2;uc011lxi.2;uc004bid.3;uc004bic.3;uc004bib.1	uc004bib.1;uc004bic.3;uc004bid.3;uc011lxi.2;uc011lxj.2	uc004bid.3;uc011lxi.2;uc004bib.1;uc011lxj.2;uc004bic.3	uc004bib.1;uc004bic.3;uc004bid.3;uc011lxi.2;uc011lxj.2
ZNF619	uc003ckj.3;uc011azd.2;uc011azc.2;uc011aza.2;uc011azb.2	uc021wwh.1	uc021wwh.1	uc021wwh.1
ZNF687	uc001exq.3;uc009wmo.3;uc001exp.1	uc009wmo.3;uc001exq.3;uc001exp.1	uc001exq.3;uc001exp.1;uc009wmo.3	uc001exq.3;uc009wmo.3;uc001exp.1
ZNF703	uc003xjy.1	uc003xjy.1	uc003xjy.1	uc003xjy.1
ZNF706	uc003ykb.3;uc003yka.3	uc003ykb.3;uc003yka.3	uc003ykb.3;uc003yka.3	uc003yka.3;uc003ykb.3
ZNF776	uc002qpx.3	uc002qqa.3	uc002qqa.3	uc002qpx.3
ZNF789	uc010lfw.1;uc003uqq.1;uc003uqp.3	uc010lfw.1;uc003uqq.1;uc003uqp.3	uc003uqq.1;uc010lfw.1;uc003uqp.3	uc003uqp.3;uc003uqq.1;uc010lfw.1
ZNF804A	uc002uph.3	uc002uph.3	uc002uph.3	uc002uph.3
ZNF827	uc003ikm.3;uc003ikn.3;uc010iox.3	uc010iox.3;uc003ikn.3;uc003ikm.3	uc010iox.3;uc003ikn.3;uc003ikm.3	uc003ikm.3;uc003ikn.3;uc010iox.3
ZNF83	uc010epz.3;uc010eqb.2	uc010epw.3;uc010epx.3;uc010epy.3;uc010epv.3;uc010epu.3;uc002pzv.4;uc010eps.3;uc010ept.3;uc010eqb.2;uc010epz.3	uc010ept.3;uc010eps.3;uc002pzv.4;uc010epu.3;uc010epw.3;uc010epx.3;uc010epy.3;uc010epv.3	uc010eps.3;uc010ept.3;uc010epv.3;uc010epy.3;uc010epx.3;uc010epw.3;uc010epu.3;uc002pzv.4
ZNF837	uc021vcx.1	uc021vcx.1	uc021vcx.1	uc021vcx.1
ZNF844	uc002mtb.2;uc010dym.1	uc002mtb.2;uc010dym.1	uc002mtb.2;uc010dym.1	uc010dym.1;uc002mtb.2
ZNF853	uc011jwz.2	uc011jwz.2	uc011jwz.2	uc011jwz.2
ZRANB2-AS1	uc001dfr.3	uc001dfr.3	uc001dfr.3	uc001dfr.3
ZWILCH	uc002aqa.3;uc010bhv.3;uc002aqb.3;uc010bhu.1	uc010bhu.1;uc002aqb.3;uc010bhv.3;uc002aqa.3	uc002aqa.3;uc010bhv.3;uc002aqb.3;uc010bhu.1	uc002aqa.3;uc010bhv.3;uc002aqb.3;uc010bhu.1
ZZZ3	uc009wbz.1;uc001dhq.3;uc001dhr.3	uc009wbz.1;uc001dhq.3;uc001dhr.3	uc001dhr.3;uc001dhq.3;uc009wbz.1	uc001dhr.3;uc001dhq.3;uc009wbz.1
